# Supplementary material for: Mapping the malaria parasite druggable genome by using in vitro evolution and chemogenomics
Source: Science. 2018 Jan 12;359(6372):191–9. doi: 10.1126/science.aan4472 (PMC5925756; doi:10.1126/science.aan4472)
Supplement: Mapping the malaria parasite druggable genome by using in vitro evolution and chemogenomics [file Science-359-191-s002.zip]

Archive with 23 entries (22 files):
- aan4472_Cowell_SM_table_S1.xlsx
- __MACOSX/
- __MACOSX/._aan4472_Cowell_SM_table_S1.xlsx
- aan4472_Cowell_SM_table_S10.xlsx
- __MACOSX/._aan4472_Cowell_SM_table_S10.xlsx
- aan4472_Cowell_SM_table_S11.xlsx
- __MACOSX/._aan4472_Cowell_SM_table_S11.xlsx
- aan4472_Cowell_SM_table_S12.xlsx
- __MACOSX/._aan4472_Cowell_SM_table_S12.xlsx
- aan4472_Cowell_SM_table_S13.xlsx
- __MACOSX/._aan4472_Cowell_SM_table_S13.xlsx
- aan4472_Cowell_SM_table_S16.xlsx
- __MACOSX/._aan4472_Cowell_SM_table_S16.xlsx
- aan4472_Cowell_SM_table_S2.xlsx
- __MACOSX/._aan4472_Cowell_SM_table_S2.xlsx
- aan4472_Cowell_SM_table_S3.xlsx
- __MACOSX/._aan4472_Cowell_SM_table_S3.xlsx
- aan4472_Cowell_SM_table_S4.xlsx
- __MACOSX/._aan4472_Cowell_SM_table_S4.xlsx
- aan4472_Cowell_SM_table_S5.xlsx
- __MACOSX/._aan4472_Cowell_SM_table_S5.xlsx
- aan4472_Cowell_SM_table_S6.xlsx
- __MACOSX/._aan4472_Cowell_SM_table_S6.xlsx
