# Supplementary material for: Mapping the malaria parasite druggable genome by using in vitro evolution and chemogenomics
Source: Science. 2018 Jan 12;359(6372):191–9. doi: 10.1126/science.aan4472 (PMC5925756; doi:10.1126/science.aan4472)
Supplement: Mapping the malaria parasite druggable genome by using in vitro evolution and chemogenomics [file Science-359-191-s002.zip › aan4472_Cowell_SM_table_S1.xlsx]

## Sheet: Sheet1
Table S1. Detailed description of the 37 compounds with antimalarial activity used to create resistant P. falciparum clones.
The color code is the same as that used in Figure 1 and 2
Order in Figure 1 & 2	Compound	Color Code	SMILES	Compound Exposure Method	Reference
1	MMV026596		CNCC1=CC=C2N=C(NC2=C1)C1=COC(CC2=C(OCC(C)C)C=CC(Cl)=C2)=N1	High dose intermittent
2	MMV009063		OC(CNC1CCCCC1)CN1C2=CC=CC=C2C2=CC=CC=C12	Step-wise
3	MMV019017		COCCNCC(O)CN1C2=CC=C(Cl)C=C2C2=C1C=CC(Cl)=C2	High dose intermittent
4	ACT-451840		CC(=O)N1CCN(CC1)C1=CC=C(CN([C@@H](CC2=CC=CC=C2)C(=O)N2CCN(CC3=CC=C(C=C3)C#N)CC2)C(=O)\C=C\C2=CC=C(C=C2)C(C)(C)C)C=C1	Constant	Ng, C.L., Siciliano, G., Lee, M.C., de Almeida, M.J., Corey, V.C., Bopp, S.E., Bertuccini, L., Wittlin, S., Kasdin, R.G., Le Bihan, A., et al. (2016). CRISPR-Cas9-modified pfmdr1 protects Plasmodium falciparum asexual blood stages and gametocytes against a class of piperazine-containing compounds but potentiates artemisinin-based combination therapy partner drugs. Mol Microbiol.
5	MMV665789		CC(NCC1=CC=CC=C1)C1=CC(Cl)=CC=C1O	Step-wise
6	MMV009108		CCN(CC)S(=O)(=O)C1=CC=C(C=C1)C1=CSC(NC2=CC(C)=C(C)C=C2)=N1	Constant
7	MMV019662		COC1=CC=C(C=C1)N1CCN(CC1)C(CNC(=O)C1CCCCC1)C1=CC=C2OCOC2=C1	Step-wise
8	MMV028038		CC(C)C1=CC=CC(=C1)C(NC(=O)C1CC2=C(CN1C(=O)C1=CC=CC(=C1)N1CCOCC1)C=CC=C2)C1CCCC1	Step-wise
9	GNF707		CC1=CC=C(NC2=C(N=C3CN(CCN23)C(=O)[C@@H](O)CC2=CC=CC=C2)C2=CC=C(F)C=C2)C=C1	Step-wise	Manary, M.J., Singhakul, S.S., Flannery, E.L., Bopp, S.E., Corey, V.C., Bright, A.T., McNamara, C.W., Walker, J.R., and Winzeler, E.A. (2014). Identification of pathogen genomic variants through an integrated pipeline. BMC Bioinformatics 15, 63.
10	GNF452		NCC(=O)N1CCN2C(C1)=NC(=C2NC1=CC=C(Cl)C(F)=C1)C1=CC=C(F)C=C1	Step-wise	Manary, M.J., Singhakul, S.S., Flannery, E.L., Bopp, S.E., Corey, V.C., Bright, A.T., McNamara, C.W., Walker, J.R., and Winzeler, E.A. (2014). Identification of pathogen genomic variants through an integrated pipeline. BMC Bioinformatics 15, 63.
11	MMV007564		CC1=CC=C(CN2C3=C(C=CC=C3)N=C2N2CCC(CC2)C(=O)NCC2=CC=CS2)C=C1	Constant	Magistrado, P.A., Corey, V.C., Lukens, A.K., LaMonte, G., Sasaki, E., Meister, S., Wree, M., Winzeler, E., and Wirth, D.F. (2016). Plasmodium falciparum Cyclic Amine Resistance Locus (PfCARL), a Resistance Mechanism for Two Distinct Compound Classes. ACS Infect Dis 2, 816-826
12	GNF-Pf4492		CN1N=C(C(=C1NC(=O)NC1=CC(F)=C(F)C=C1)C1=CC=C(Br)C=C1)C(F)(F)F	Step-wise	Flannery, E.L., McNamara, C.W., Kim, S.W., Kato, T.S., Li, F., Teng, C.H., Gagaring, K., Manary, M.J., Barboa, R., Meister, S., et al. (2015). Mutations in the P-Type Cation-Transporter ATPase 4, PfATP4, Mediate Resistance to Both Aminopyrazole and Spiroindolone Antimalarials. ACS Chem Biol 10, 413-420.
13	NITD678		C[C@H]1CCC2=C(NC3=CC=CC=C23)[C@@]2(N1)C(=O)NC1=C2C=C(Cl)C=C1	Step-wise	Manary, M.J., Singhakul, S.S., Flannery, E.L., Bopp, S.E., Corey, V.C., Bright, A.T., McNamara, C.W., Walker, J.R., and Winzeler, E.A. (2014). Identification of pathogen genomic variants through an integrated pipeline. BMC Bioinformatics 15, 63.
14	BRD1095		COC1=CC=C(NC(=O)N2CCCCN3[C@H](CN)[C@@H]([C@@H]3C2)C2=CC=C(C=C2)C#CC2=CC=CC=C2)C=C1	High dose intermittent	Kato, N., Comer, E., Sakata-Kato, T., Sharma, A., Sharma, M., Maetani, M., Bastien, J., Brancucci, N.M., Bittker, J.A., and Corey, V. (2016). Diversity-oriented synthesis yields novel multistage antimalarial inhibitors. Nature.
15	MMV665852		ClC1=CC=C(NC(=O)NC2=CC=C(Cl)C(Cl)=C2)C=C1Cl	High dose intermittent
16	MMV673482		COC1=CC2=C(C=C1)C1=C(N2)[C@H](CO)N(CC11CCN(CC1)C(=O)NC1=CC=CC=C1F)C(C)=O	Step-wise	Kato, N., Comer, E., Sakata-Kato, T., Sharma, A., Sharma, M., Maetani, M., Bastien, J., Brancucci, N.M., Bittker, J.A., and Corey, V. (2016). Diversity-oriented synthesis yields novel multistage antimalarial inhibitors. Nature.
17	MMV019719		COC1=CC=C(C=C1)C1=C(C)SC(NC(=O)CC2=CC=C3OCCOC3=C2)=N1	Step-wise
18	MMV019066		COC1=CC=CC=C1CNC(=O)CCN1C(=O)NC2=C(SC=C2)C1=O	High dose intermittent
19	MMV027634		CC1=NC2=C(C(=O)N1)C1=C(C=CC(CNC3=CC=C(C=C3)C(=O)CC(CCC(O)=O)C(O)=O)=C1)C=C2	Constant
20	cladosporin		C[C@H]1CCC[C@H](C[C@H]2CC3=CC(O)=CC(O)=C3C(=O)O2)O1	Step-wise	Hoepfner, D., McNamara, C.W., Lim, C.S., Studer, C., Riedl, R., Aust, T., McCormack, S.L., Plouffe, D.M., Meister, S., Schuierer, S., et al. (2012). Selective and specific inhibition of the plasmodium falciparum lysyl-tRNA synthetase by the fungal secondary metabolite cladosporin. Cell Host Microbe 11, 654-663.
21	MMV006767		COC1=CC2=CC(C(=O)NC3=CC=CC=C3)=C(N)N=C2C=C1OC	High dose intermittent
22	MMV011895		NC1=CC=C(C=C1)C1=NC2=CC(OC3=CC=C(OC4=CC=C5NC(=NC5=C4)C4=CC=C(N)C=C4)C=C3)=CC=C2N1	High dose intermittent
23	MMV024114		CC1=CC=C(C=C1)S(=O)(=O)N1C=C(C2=CC(Br)=CN=C12)C1=CC(N)=NC=C1	High dose intermittent
24	MMV020746		CC1=CC=C(OC2=NC=CC=C2C(=O)NC2=C3N=CC=CC3=CC=C2)C(C)=C1	Constant
25	MMV029272		ClC1=CC=C(NC(=O)NCC(CCCN2CCC(CC2)C2=CNC3=CC=CC=C23)C2=CC=CC=C2)C=C1Cl	High dose intermittent
26	GNF179		CC1(C)N(CCN2C(NC3=CC=C(Cl)C=C3)=C(N=C12)C1=CC=C(F)C=C1)C(=O)CN	High dose intermittent	Lim, M.Y.-X., LaMonte, G., Lee, M.C.S., Reimer, C., Tan, B.H., Corey, V., Tjahjadi, B.F., Chua, A., Nachon, M., Wintjens, R., et al. (2016). UDP-galactose and acetyl-CoA transporters as Plasmodium multidrug resistance genes. Nature Microbiology 1, 16166.
27	MMV008149		CC1=C(C)C2=CC(=CC=C2N1CC1=CC=C(F)C=C1)C(=O)NCC1=CC=CO1	Step-wise	Corey, V.C., Lukens, A.K., Istvan, E.S., Lee, M.C., Franco, V., Magistrado, P., Coburn-Flynn, O., Sakata-Kato, T., Fuchs, O., and Gnädig, N.F. (2016). A broad analysis of resistance development in the malaria parasite. Nature communications 7.
28	MMV011438		COC(=O)C1=CC=C(C=C1)C1N(C(=O)C2=CC=CC=C2)C2=CC=CC=C2N=C2CC(CC(O)=C12)C1=CC=C(F)C=C1	Constant
29	primaquine		COC1=CC(NC(C)CCCN)=C2N=CC=CC2=C1	Step-wise
30	MMV665882		OC(CNC1CCCCC1)CN1C2=C(C=C(I)C=C2)C2=C1C=CC(I)=C2	Step-wise
31	MMV668399		C(C1CCN(CC1)C1=NC(=NC(=C1)C1=CC=CN=C1)C1=CC=NC=C1)N1CCOCC1	High dose intermittent
32	pepstatin butyle ester		CCCCOC(=O)CC(O)C(CC(C)C)NC(=O)C(C)NC(=O)CC(O)C(CC(C)C)NC(=O)C(NC(=O)C(NC(=O)CC(C)C)C(C)C)C(C)C	High dose intermittent	Istvan, E., Mallari, J.P., Corey, V.V., Dharia, N.V., Marshal, G.R, Winzeler, E.A., Goldberg, D.E. (2017). Esterase mutation is a mechanism of resistance to antimalarial compounds. Nature Communications.
33	Atovaquone		OC1=C([C@H]2CC[C@@H](CC2)C2=CC=C(Cl)C=C2)C(=O)C2=CC=CC=C2C1=O	Constant	Bopp, S.E., Manary, M.J., Bright, A.T., Johnston, G.L., Dharia, N.V., Luna, F.L., McCormack, S., Plouffe, D., McNamara, C.W., Walker, J.R., et al. (2013). Mitotic evolution of Plasmodium falciparum shows a stable core genome but recombination in antigen families. PLoS Genet 9, e1003293.
34	MMV007224		BrC1=CC=C(NC2=C(NC3=CC=C(Br)C=C3)N=C3C=CC=CC3=N2)C=C1	High dose intermittent
35	MMV665939		FC1=CC=C(C=C1)C(=O)NC1=C(SC=C1)C(=O)NC1CCCCC1	Constant
36	MMV023367		NC1=NC=C(C=C1C1=NC2=C(N1)C=C(F)C=C2)C1=CNN=C1	High dose intermittent
37	MMV665924		COC1=CC=C(C=C1)C(=O)C1CC1C1=CC=C(Cl)C=C1	High dose intermittent
