# Supplementary material for: Mapping the malaria parasite druggable genome by using in vitro evolution and chemogenomics
Source: Science. 2018 Jan 12;359(6372):191–9. doi: 10.1126/science.aan4472 (PMC5925756; doi:10.1126/science.aan4472)
Supplement: Mapping the malaria parasite druggable genome by using in vitro evolution and chemogenomics [file Science-359-191-s002.zip › aan4472_Cowell_SM_table_S10.xlsx]

## Sheet: Sheet1
Table S10. Summary of the 159 copy number variants (CNVs) classified as amplifications that were identified in this study.
CNV name	chromosome	Approximate start (base)	Approximate end (base)	~CNV_length (ORFs)	Possible target or resistance gene ORF	Possible target or resistance gene description	Selection compound	BH adjusted p-value	p-value	Normalized read coverage
MALDA-3D7-5188	3	572666	1013464	102	PF3D7_0316600	formate-nitrite_transporter_putative	MMV006767	4.76864e-188	6.6121e-192	0.0463376
MALDA-3D7-2942	1	263340	572853	78	PF3D7_0109800	phenylalanine--tRNA_ligase_putative	MMV028038	3.00725e-174	8.33957e-178	0.0652467
MALDA-3D7-2948	1	263340	572853	78	PF3D7_0109800	phenylalanine--tRNA_ligase_putative	MMV028038	1.19907e-168	4.98782e-172	0.0641406
MALDA-3D7-5869	1	304362	572853	65	PF3D7_0109800	phenylalanine--tRNA_ligase_putative	GNF179	1.04089e-162	5.77313e-166	0.0682051
MALDA-3D7-2836	1	230289	572853	84	PF3D7_0109800	phenylalanine--tRNA_ligase_putative	MMV028038	2.61488e-149	1.81287e-152	0.0564642
MALDA-3D7-1353	3	716523	899770	41	PF3D7_0319700	ABC_transporter_putative	MMV665939	1.85529e-115	1.5435e-118	0.0597136
MALDA-3D7-7048	8	746013	815451	19	none		MMV665789	8.91922e-98	8.65703e-101	0.0759985
MALDA-3D7-5855	12	324336	419732	19	PF3D7_1208400	amino_acid_transporter_putative	GNF179	2.88747e-95	3.20297e-98	0.0722694
MALDA-3D7-531	12	740994	843901	18	PF3D7_1219600	aminophospholipid-transporting_P-ATPase_ATPase2	MMV665852	6.71179e-59	8.37578e-62	0.0640406
MALDA-3D7-7073	5	902613	994607	17	PF3D7_0523000	multidrug_resistance_protein_MDR1	MMV665789	1.99478e-55	2.76592e-58	0.113681
MALDA-3D7-7047	5	902613	994607	17	PF3D7_0523000	multidrug_resistance_protein_MDR1	MMV665789	3.05993e-54	4.66712e-57	0.112276
MALDA-3D7-7056	5	902613	994607	17	PF3D7_0523000	multidrug_resistance_protein_MDR1	MMV665789	7.16732e-54	1.19257e-56	0.11197
MALDA-3D7-338	11	1313257	1385115	16	none		MMV007224	5.33684e-52	9.61992e-55	0.0592369
MALDA-3D7-5954	1	263340	362586	27	PF3D7_0108400	mitochondrial_carrier_protein_putative	MMV019662	7.3831e-50	1.43321e-52	0.0691274
MALDA-3D7-1348	3	807277	888976	20	PF3D7_0319700	ABC_transporter_putative	MMV665939	1.38982e-48	2.89063e-51	0.0593262
MALDA-3D7-2071	13	1071146	1234418	34	none		MMV019066	3.47734e-44	7.71457e-47	0.0315246
MALDA-3D7-5989	1	260658	362586	28	PF3D7_0108400	mitochondrial_carrier_protein_putative	MMV019662	3.52707e-44	8.31395e-47	0.0630359
MALDA-3D7-6097	1	263340	362586	27	PF3D7_0108400	mitochondrial_carrier_protein_putative	MMV019662	1.65758e-42	4.13705e-45	0.0636323
MALDA-Dd2-1940	13	1998815	2056721	19	PF3D7_1350100	lysine--tRNA_ligase_KRS1	cladosporin	1.89e-40	5.47e-44	0.0501411
MALDA-3D7-193	3	767815	847320	19	PF3D7_0319700	ABC_transporter_putative	MMV029272	5.14142e-40	1.35451e-42	0.0567775
MALDA-3D7-222	3	767815	847320	19	PF3D7_0319700	ABC_transporter_putative	MMV029272	8.68741e-39	2.40915e-41	0.0569302
MALDA-3D7-149	3	767815	857504	20	PF3D7_0319700	ABC_transporter_putative	MMV029272	3.45744e-36	1.00674e-38	0.0522213
MALDA-3D7-1084	5	940249	1059054	29	PF3D7_0523000	multidrug_resistance_protein_MDR1	MMV009063	6.60204e-36	2.01393e-38	0.0549273
MALDA-Dd2-176	3	802260	838271	10	PF3D7_0319700	ABC_transporter_putative	MMV023367	3.05e-33	2.64e-36	0.0669824
MALDA-3D7-1228	5	940249	1059054	29	PF3D7_0523000	multidrug_resistance_protein_MDR1	MMV009063	1.09084e-31	3.63007e-34	0.0526308
MALDA-3D7-4212	3	791840	872342	20	PF3D7_0319700	ABC_transporter_putative	MMV024114	1.41046e-31	4.88927e-34	0.0496952
MALDA-3D7-6023	1	263340	362586	27	PF3D7_0108400	mitochondrial_carrier_protein_putative	MMV019662	1.58664e-31	5.72002e-34	0.0546784
MALDA-3D7-6045	1	263340	362586	27	PF3D7_0108400	mitochondrial_carrier_protein_putative	MMV019662	6.36111e-31	2.38145e-33	0.0535721
MALDA-Dd2-1888	4	475944	517793	11	none		none	1.22e-30	1.41e-33	0.0523039
MALDA-3D7-4173	3	791840	872342	20	PF3D7_0319700	ABC_transporter_putative	MMV024114	1.00093e-29	4.02482e-32	0.0481509
MALDA-Dd2-1007	11	471946	517985	10	none		BRD1095	1.5e-28	2.6e-31	0.0789094
MALDA-Dd2-1036	11	471946	520220	11	PF3D7_1113300	UDP-galactose_transporter_putative	BRD1095	1.87e-27	3.77e-30	0.071163
MALDA-3D7-6201	1	263340	362586	27	PF3D7_0108400	mitochondrial_carrier_protein_putative	MMV019662	1.98888e-26	8.27319e-29	0.0499617
MALDA-Dd2-1287	12	2064987	2169759	26	none		BRD1095	1.41e-25	3.27e-28	0.0402969
MALDA-3D7-2090	3	58307	174300	23	PF3D7_0302600	ABC_transporter_TAP_family_putative	MMV665924	1.92816e-25	8.28797e-28	0.0321359
MALDA-3D7-5895	1	263340	360339	26	PF3D7_0108400	mitochondrial_carrier_protein_putative	MMV019662	3.48515e-25	1.54638e-27	0.0497313
MALDA-Dd2-1996	13	2005962	2056721	15	PF3D7_1350100	lysine--tRNA_ligase_KRS1	cladosporin	2.29e-23	6.61e-26	0.0420571
MALDA-Dd2-86	1	337168	378599	14	PF3D7_0108400	mitochondrial_carrier_protein_putative	MMV023367	3.31e-22	1.05e-24	0.0407279
MALDA-3D7-117	3	767815	847320	19	PF3D7_0319700	ABC_transporter_putative	MMV029272	6.80732e-22	3.49238e-24	0.0424246
MALDA-3D7-5162	7	1072202	1136577	9	none		MMV006767	7.71508e-22	4.06507e-24	0.0567737
MALDA-3D7-339	12	740994	797183	7	PF3D7_1219600	aminophospholipid-transporting_P-ATPase_ATPase2	MMV007224	2.74495e-21	1.48437e-23	0.0700916
MALDA-3D7-1947	5	41129	123904	22	none		MMV019066	1.41071e-20	8.01985e-23	0.030521
MALDA-3D7-82	3	767815	847320	19	PF3D7_0319700	ABC_transporter_putative	MMV029272	4.45747e-20	2.59586e-22	0.0405228
MALDA-3D7-1182	5	940249	1059054	29	PF3D7_0523000	multidrug_resistance_protein_MDR1	MMV009063	6.20688e-20	3.70072e-22	0.0414829
MALDA-Dd2-1283	11	105357	194358	21	none		BRD1095	8.16e-20	3.01e-22	0.040038
MALDA-Dd2-1311	5	363588	439738	15	PF3D7_0509800	phosphatidylinositol_4-kinase_PI4K	MMV673482	8.16e-20	3.06e-22	0.0262707
MALDA-3D7-1944	3	942545	1011140	18	none		MMV019066	4.44782e-18	2.89861e-20	0.0328374
MALDA-3D7-2315	1	320168	375087	17	PF3D7_0108400	mitochondrial_carrier_protein_putative	MMV019662	6.54421e-18	4.44629e-20	0.0513238
MALDA-3D7-1962	10	1432498	1547825	22	PF3D7_1037300	ADP%2FATP_transporter_on_adenylate_translocase_ADT	MMV019066	2.44757e-17	1.73081e-19	0.0306005
MALDA-3D7-5404	5	902613	970962	11	PF3D7_0523000	multidrug_resistance_protein_MDR1	MMV019017	3.79357e-17	2.73524e-19	0.0823602
MALDA-3D7-2091	3	942545	1011140	18	none		MMV665924	1.26497e-16	9.47146e-19	0.0315204
MALDA-Dd2-1320	5	363588	417309	12	PF3D7_0509800	phosphatidylinositol_4-kinase_PI4K	MMV673482	1.46e-16	7.58e-19	0.0275009
MALDA-3D7-5114	7	1083761	1136577	6	none		MMV006767	1.79831e-16	1.39636e-18	0.0546233
MALDA-3D7-1950	5	1224598	1319229	20	none		MMV019066	2.00381e-16	1.6115e-18	0.0332126
MALDA-3D7-489	12	757649	797183	5	PF3D7_1219600	aminophospholipid-transporting_P-ATPase_ATPase2	MMV665852	3.94572e-16	3.22792e-18	0.079302
MALDA-Dd2-18	12	349479	402527	11	PF3D7_1208400	amino_acid_transporter_putative	MMV023367	7.27e-16	3.99e-18	0.0443773
MALDA-3D7-3718	10	1313255	1350280	10	none		MMV668399	9.96689e-16	8.43012e-18	0.0338164
MALDA-Dd2-186	9	1010380	1047794	12	PF3D7_0925800	conserved_Plasmodium_protein_unknown_function	MMV023367	3.17e-15	1.92e-17	0.0353387
MALDA-3D7-34	3	767815	847320	19	PF3D7_0319700	ABC_transporter_putative	MMV029272	3.22426e-15	2.86124e-17	0.0348742
MALDA-Dd2-1286	12	61556	141499	13	none		BRD1095	6.13e-15	3.9e-17	0.0363105
MALDA-3D7-2191	13	2749595	2841703	24	none		MMV665924	9.48012e-15	8.93855e-17	0.0330193
MALDA-3D7-2270	1	320168	375087	17	PF3D7_0108400	mitochondrial_carrier_protein_putative	MMV019662	1.29362e-14	1.23765e-16	0.0461178
MALDA-3D7-2763	1	320168	363992	13	PF3D7_0108400	mitochondrial_carrier_protein_putative	MMV028038	2.9898e-14	2.94337e-16	0.0561008
MALDA-3D7-758	5	940249	977815	10	PF3D7_0523000	multidrug_resistance_protein_MDR1	MMV665789	1.03633e-13	1.07772e-15	0.0813632
MALDA-Dd2-154	12	349479	402527	11	PF3D7_1208400	amino_acid_transporter_putative	MMV023367	1.05e-13	6.99e-16	0.0412066
MALDA-3D7-5862	1	320168	363992	13	PF3D7_0108400	mitochondrial_carrier_protein_putative	GNF179	1.36298e-13	1.43631e-15	0.0541105
MALDA-Dd2-109	12	349479	404814	12	PF3D7_1208400	amino_acid_transporter_putative	MMV023367	1.57e-13	1.09e-15	0.0389401
MALDA-Dd2-1319	5	363588	417309	12	PF3D7_0509800	phosphatidylinositol_4-kinase_PI4K	MMV673482	1.66e-13	1.2e-15	0.0242844
MALDA-3D7-2166	7	492519	625300	16	none		MMV665924	1.85464e-13	2.03156e-15	0.0306276
MALDA-3D7-2801	1	320168	363992	13	PF3D7_0108400	mitochondrial_carrier_protein_putative	MMV028038	2.51773e-13	2.79282e-15	0.0540527
MALDA-Dd2-549	5	1125099	1161553	12	none		MMV008149	3.97e-13	2.98e-15	0.0346152
MALDA-Dd2-556	7	72477	142505	16	none		MMV008149	6.43e-13	5.02e-15	0.0322556
MALDA-Dd2-2059	13	1998815	2024944	11	PF3D7_1350100	lysine--tRNA_ligase_KRS1	cladosporin	1.28e-12	1.03e-14	0.0354344
MALDA-3D7-5614	1	320168	363992	13	PF3D7_0108400	mitochondrial_carrier_protein_putative	GNF179	1.54262e-12	1.81812e-14	0.0523492
MALDA-3D7-1655	13	2774191	2841703	20	none		MMV027634	1.73329e-12	2.0909e-14	0.0340888
MALDA-Dd2-1300	5	405961	439738	6	PF3D7_0509800	phosphatidylinositol_4-kinase_PI4K	MMV673482	4.36e-12	3.78e-14	0.0338862
MALDA-3D7-3675	4	1047696	1084150	11	none		MMV668399	4.7597e-12	5.87373e-14	0.0333207
MALDA-3D7-5903	1	263340	363992	28	PF3D7_0108400	mitochondrial_carrier_protein_putative	MMV019662	5.45396e-12	6.90481e-14	0.0322569
MALDA-3D7-6183	12	1731821	1779411	9	PF3D7_1241600	mitochondrial_carrier_protein_putative	MMV019662	5.45396e-12	6.95735e-14	0.0439908
MALDA-3D7-376	12	757649	806698	8	PF3D7_1219600	aminophospholipid-transporting_P-ATPase_ATPase2	MMV007224	6.19542e-12	7.9891e-14	0.0475727
MALDA-3D7-1133	5	940249	994607	14	PF3D7_0523000	multidrug_resistance_protein_MDR1	MMV009063	1.7327e-11	2.30642e-13	0.0572421
MALDA-3D7-5205	7	1072202	1136577	9	none		MMV006767	2.37191e-11	3.25595e-13	0.0394707
MALDA-3D7-1898	5	41129	101895	13	none		none	2.60526e-11	3.6124e-13	0.0306612
MALDA-3D7-6979	1	320168	363992	13	PF3D7_0108400	mitochondrial_carrier_protein_putative	GNF179	4.21865e-11	5.96647e-13	0.0491072
MALDA-3D7-778	5	940249	977815	10	PF3D7_0523000	multidrug_resistance_protein_MDR1	MMV665789	6.34083e-11	9.23165e-13	0.0718208
MALDA-3D7-5448	5	902613	970962	11	PF3D7_0523000	multidrug_resistance_protein_MDR1	MMV019017	8.82978e-11	1.31002e-12	0.063929
MALDA-3D7-1556	5	1125099	1161553	12	none		MMV027634	8.84974e-11	1.32525e-12	0.0300414
MALDA-Dd2-63	12	349479	402527	11	PF3D7_1208400	amino_acid_transporter_putative	MMV023367	1.78e-10	1.7e-12	0.0358701
MALDA-Dd2-634	7	104957	142505	11	none		MMV008149	3.7e-10	3.95e-12	0.034308
MALDA-3D7-1618	5	41129	96633	12	none		MMV027634	4.48626e-10	7.09142e-12	0.0303196
MALDA-3D7-3701	8	370784	401360	9	none		MMV668399	5.09157e-10	8.11883e-12	0.0307411
MALDA-3D7-998	5	944184	977815	8	PF3D7_0523000	multidrug_resistance_protein_MDR1	MMV009063	1.31855e-09	2.28535e-11	0.0745329
MALDA-Dd2-559	7	662284	686691	10	none		MMV008149	2.02e-09	2.39e-11	0.0300992
MALDA-Dd2-626	5	1132937	1156579	9	none		MMV008149	2.02e-09	2.36e-11	0.0352117
MALDA-Dd2-380	7	104957	142505	11	none		MMV008149	3.02e-09	3.76e-11	0.0324317
MALDA-3D7-795	5	940249	977815	10	PF3D7_0523000	multidrug_resistance_protein_MDR1	MMV665789	3.68918e-09	6.75225e-11	0.0652698
MALDA-3D7-1032	5	940249	1002124	15	PF3D7_0523000	multidrug_resistance_protein_MDR1	MMV009063	5.46143e-09	1.02231e-10	0.0465553
MALDA-3D7-5849	1	320168	363992	13	PF3D7_0108400	mitochondrial_carrier_protein_putative	GNF179	9.32934e-09	1.81102e-10	0.0432245
MALDA-Dd2-373	5	1129959	1156579	10	none		MMV008149	1.37e-08	1.98e-10	0.0310494
MALDA-Dd2-644	8	1269135	1294722	9	none		MMV008149	1.84e-08	3.03e-10	0.031963
MALDA-Dd2-469	7	662284	682681	9	none		MMV008149	3.87e-08	7.15e-10	0.0300713
MALDA-Dd2-601	14	246380	270927	8	none		MMV008149	3.9e-08	7.43e-10	0.0318446
MALDA-3D7-1408	3	817913	862102	10	PF3D7_0319700	ABC_transporter_putative	MMV665939	4.49385e-08	1.01567e-09	0.0352227
MALDA-Dd2-422	13	2769916	2794851	10	none		MMV008149	4.98e-08	9.78e-10	0.0336212
MALDA-Dd2-565	8	1269135	1294722	9	none		MMV008149	6.42e-08	1.28e-09	0.030705
MALDA-3D7-3694	7	946363	962447	6	none		MMV668399	6.50697e-08	1.50674e-09	0.0315063
MALDA-3D7-5870	1	320168	368795	14	PF3D7_0108400	mitochondrial_carrier_protein_putative	GNF179	7.98513e-08	1.88224e-09	0.0381349
MALDA-3D7-2890	12	1715847	1776582	10	PF3D7_1241600	mitochondrial_carrier_protein_putative	MMV028038	9.52165e-08	2.28403e-09	0.0342396
MALDA-3D7-7177	12	1715847	1773258	9	none		MMV019662	1.17602e-07	2.85362e-09	0.0367086
MALDA-Dd2-533	3	397649	421515	8	none		MMV008149	1.37e-07	2.93e-09	0.0300121
MALDA-3D7-5497	5	944184	970962	6	PF3D7_0523000	multidrug_resistance_protein_MDR1	MMV019017	1.70196e-07	4.22421e-09	0.0795673
MALDA-3D7-5320	7	111473	131832	8	none		MMV007564	1.99531e-07	5.14596e-09	0.0310377
MALDA-Dd2-908	12	1540766	1582987	10	none		MMV011438	3.23e-07	7.64e-09	0.0318036
MALDA-3D7-2950	12	1715847	1773258	9	none		MMV028038	4.20911e-07	1.19643e-08	0.0350577
MALDA-3D7-2945	12	1715847	1773258	9	none		MMV028038	4.44923e-07	1.27086e-08	0.0349376
MALDA-Dd2-1269	5	41129	70113	6	none		BRD1095	6.87e-07	1.79e-08	0.0321552
MALDA-3D7-2845	12	1715847	1776582	10	PF3D7_1241600	mitochondrial_carrier_protein_putative	MMV028038	7.11504e-07	2.1211e-08	0.0318427
MALDA-Dd2-2451	10	281459	318280	11	PF3D7_1007700	transcription_factor_with_AP2_domains_ApiAP2	GNF179	9.07e-07	2.49e-08	0.0345202
MALDA-3D7-2966	5	937231	1008108	17	PF3D7_0523000	multidrug_resistance_protein_MDR1	MMV665882	1.66711e-06	5.49781e-08	0.0354538
MALDA-3D7-3696	7	1145648	1158409	4	none		MMV668399	1.66711e-06	5.51964e-08	0.030096
MALDA-3D7-907	5	944184	977815	8	PF3D7_0523000	multidrug_resistance_protein_MDR1	MMV009063	1.83427e-06	6.18038e-08	0.0595491
MALDA-Dd2-2477	10	284577	318280	10	PF3D7_1007700	transcription_factor_with_AP2_domains_ApiAP2	GNF179	1.9e-06	5.71e-08	0.0359142
MALDA-Dd2-1370	10	284577	318280	10	PF3D7_1007700	transcription_factor_with_AP2_domains_ApiAP2	GNF179	2.5e-06	8.31e-08	0.0354825
MALDA-Dd2-894	10	281459	318280	11	PF3D7_1007700	transcription_factor_with_AP2_domains_ApiAP2	MMV011438	2.82e-06	9.44e-08	0.0330654
MALDA-Dd2-355	3	212283	232305	7	none		MMV008149	2.84e-06	9.59e-08	0.0318496
MALDA-Dd2-1372	12	1540766	1570569	6	none		GNF179	3.1e-06	1.07e-07	0.0415955
MALDA-3D7-2348	1	320168	363992	13	PF3D7_0108400	mitochondrial_carrier_protein_putative	MMV019662	3.18478e-06	1.1452e-07	0.0355094
MALDA-Dd2-2501	10	281459	318280	11	PF3D7_1007700	transcription_factor_with_AP2_domains_ApiAP2	GNF179	3.19e-06	1.1e-07	0.0328382
MALDA-3D7-827	5	940249	977815	10	PF3D7_0523000	multidrug_resistance_protein_MDR1	MMV665789	3.494e-06	1.29838e-07	0.0520294
MALDA-Dd2-399	11	283869	300734	5	none		MMV008149	3.82e-06	1.38e-07	0.0309298
MALDA-3D7-4514	10	1491414	1571815	14	none		MMV026596	3.93789e-06	1.47971e-07	0.0309531
MALDA-3D7-3278	5	963227	1059054	24	PF3D7_0525200	conserved_Plasmodium_protein_unknown_function	MMV665882	4.17759e-06	1.58716e-07	0.0216919
MALDA-3D7-7206	12	1715847	1773258	9	none		MMV019662	4.84799e-06	1.85531e-07	0.0317027
MALDA-Dd2-931	10	281459	318280	11	PF3D7_1007700	transcription_factor_with_AP2_domains_ApiAP2	MMV011438	6.54e-06	2.55e-07	0.0318757
MALDA-Dd2-2462	12	1540766	1570569	6	none		GNF179	8.98e-06	3.76e-07	0.0396535
MALDA-3D7-2955	1	314618	363992	14	PF3D7_0108400	mitochondrial_carrier_protein_putative	MMV665882	1.04362e-05	4.42802e-07	0.0325455
MALDA-Dd2-612	3	402933	419673	5	none		MMV008149	1.61e-05	7.33e-07	0.0330254
MALDA-Dd2-585	12	968980	977889	5	PF3D7_1223800	mitochondrial_carrier_protein_putative	MMV008149	2.44e-05	1.2e-06	0.0431626
MALDA-3D7-2904	1	320168	363992	13	PF3D7_0108400	mitochondrial_carrier_protein_putative	none	2.50562e-05	1.17429e-06	0.0323268
MALDA-3D7-2232	1	320168	363992	13	PF3D7_0108400	mitochondrial_carrier_protein_putative	MMV019662	2.56832e-05	1.21436e-06	0.0323268
MALDA-3D7-5946	13	2778005	2788913	7	none		MMV019662	2.77715e-05	1.33235e-06	0.0319789
MALDA-Dd2-526	1	464726	490127	5	PF3D7_0112200	multidrug_resistance-associated_protein_1_MRP1	MMV008149	3.53e-05	1.85e-06	0.0311276
MALDA-Dd2-611	3	212283	231397	6	none		MMV008149	4.5e-05	2.46e-06	0.0306437
MALDA-Dd2-662	12	968980	977889	5	PF3D7_1223800	mitochondrial_carrier_protein_putative	MMV008149	4.52e-05	2.51e-06	0.0413956
MALDA-3D7-5552	5	944184	970962	6	PF3D7_0523000	multidrug_resistance_protein_MDR1	MMV019017	5.49518e-05	2.9716e-06	0.0619255
MALDA-Dd2-251	10	284577	318280	10	PF3D7_1007700	transcription_factor_with_AP2_domains_ApiAP2	MMV008149	5.51e-05	3.18e-06	0.0305216
MALDA-3D7-944	5	944184	977815	8	PF3D7_0523000	multidrug_resistance_protein_MDR1	MMV009063	5.54936e-05	3.0086e-06	0.0506076
MALDA-Dd2-2166	10	288383	314516	7	PF3D7_1007700	transcription_factor_with_AP2_domains_ApiAP2	Primaquine	6.57e-05	3.83e-06	0.0388691
MALDA-Dd2-645	9	675922	693570	4	none		MMV008149	0.000122957	7.89e-06	0.0339952
MALDA-Dd2-2481	12	1540766	1570569	6	none		GNF179	0.000122957	7.88e-06	0.034429
MALDA-3D7-494	13	447424	454636	4	none		MMV665852	0.000159018	1.03851e-05	0.0303383
MALDA-3D7-544	2	425689	436994	4	none		MMV665852	0.000315399	2.35719e-05	0.03045
MALDA-3D7-6062	7	322907	329084	5	none		MMV019662	0.000347503	2.64049e-05	0.0331622
MALDA-Dd2-3426	11	387748	395336	4	none		GNF179	0.000389148	3.33e-05	0.039186
MALDA-Dd2-262	12	1540766	1570569	6	none		MMV008149	0.000439981	3.97e-05	0.0312938
MALDA-3D7-3171	5	957890	1008108	12	PF3D7_0523000	multidrug_resistance_protein_MDR1	MMV665882	0.00112168	0.000120846	0.0281129
MALDA-3D7-3109	5	957890	1002124	11	PF3D7_0523000	multidrug_resistance_protein_MDR1	MMV665882	0.00241397	0.000361493	0.0278148
MALDA-3D7-3035	5	937231	1002124	16	PF3D7_0523000	multidrug_resistance_protein_MDR1	MMV665882	0.00654629	0.00153582	0.0204316
MALDA-3D7-577	12	757649	795318	4	PF3D7_1219600	aminophospholipid-transporting_P-ATPase_ATPase2	MMV665852	0.0233829	0.0113608	0.023563
