# Supplementary material for: Mapping the malaria parasite druggable genome by using in vitro evolution and chemogenomics
Source: Science. 2018 Jan 12;359(6372):191–9. doi: 10.1126/science.aan4472 (PMC5925756; doi:10.1126/science.aan4472)
Supplement: Mapping the malaria parasite druggable genome by using in vitro evolution and chemogenomics [file Science-359-191-s002.zip › aan4472_Cowell_SM_table_S11.xlsx]

## Sheet: Sheet1
Table S11. Detailed information about each of the copy number variants (CNVs) that were identified in this study.
CNV name	Selection compound	Analysis group	Clone name	Chromosome	Normalized read coverage	ORF name	Description
MALDA-3D7-1032	MMV009063	MALDA-3D7	MALDA-MMV009063-3B3	5	0.011504	PF3D7_0522600	inner_membrane_complex_protein
MALDA-3D7-1032	MMV009063	MALDA-3D7	MALDA-MMV009063-3B3	5	0.049387	PF3D7_0522700	iron-sulfur_assembly_protein_putative_SufA
MALDA-3D7-1032	MMV009063	MALDA-3D7	MALDA-MMV009063-3B3	5	0.049886	PF3D7_0522800	G10_protein_putative
MALDA-3D7-1032	MMV009063	MALDA-3D7	MALDA-MMV009063-3B3	5	0.064222	PF3D7_0522900	zinc_finger_protein_putative
MALDA-3D7-1032	MMV009063	MALDA-3D7	MALDA-MMV009063-3B3	5	0.063925	PF3D7_0523000	multidrug_resistance_protein_MDR1
MALDA-3D7-1032	MMV009063	MALDA-3D7	MALDA-MMV009063-3B3	5	0.061703	PF3D7_0523100	mitochondrial_processing_peptidase_alpha_subunit_putative
MALDA-3D7-1032	MMV009063	MALDA-3D7	MALDA-MMV009063-3B3	5	0.04242	PF3D7_0523200	conserved_Plasmodium_protein_unknown_function
MALDA-3D7-1032	MMV009063	MALDA-3D7	MALDA-MMV009063-3B3	5	0.05882	PF3D7_0523300	conserved_Plasmodium_protein_unknown_function
MALDA-3D7-1032	MMV009063	MALDA-3D7	MALDA-MMV009063-3B3	5	0.063432	PF3D7_0523400	DnaJ_protein_putative
MALDA-3D7-1032	MMV009063	MALDA-3D7	MALDA-MMV009063-3B3	5	0.044778	PF3D7_0523500	outer_arm_dynein_lc3_putative
MALDA-3D7-1032	MMV009063	MALDA-3D7	MALDA-MMV009063-3B3	5	0.051569	PF3D7_0523600	conserved_Plasmodium_protein_unknown_function
MALDA-3D7-1032	MMV009063	MALDA-3D7	MALDA-MMV009063-3B3	5	0.05276	PF3D7_0523700	conserved_Plasmodium_membrane_protein_unknown_function
MALDA-3D7-1032	MMV009063	MALDA-3D7	MALDA-MMV009063-3B3	5	0.072867	PF3D7_0523800	transporter_putative
MALDA-3D7-1032	MMV009063	MALDA-3D7	MALDA-MMV009063-3B3	5	-0.011356	PF3D7_0523900	conserved_Plasmodium_membrane_protein_unknown_function
MALDA-3D7-1032	MMV009063	MALDA-3D7	MALDA-MMV009063-3B3	5	0.022413	PF3D7_0524000	karyopherin_beta_KASbeta
MALDA-3D7-1084	MMV009063	MALDA-3D7	MALDA-MMV009063-3C7	5	0.000267	PF3D7_0522600	inner_membrane_complex_protein
MALDA-3D7-1084	MMV009063	MALDA-3D7	MALDA-MMV009063-3C7	5	0.028107	PF3D7_0522700	iron-sulfur_assembly_protein_putative_SufA
MALDA-3D7-1084	MMV009063	MALDA-3D7	MALDA-MMV009063-3C7	5	0.024526	PF3D7_0522800	G10_protein_putative
MALDA-3D7-1084	MMV009063	MALDA-3D7	MALDA-MMV009063-3C7	5	0.070363	PF3D7_0522900	zinc_finger_protein_putative
MALDA-3D7-1084	MMV009063	MALDA-3D7	MALDA-MMV009063-3C7	5	0.070346	PF3D7_0523000	multidrug_resistance_protein_MDR1
MALDA-3D7-1084	MMV009063	MALDA-3D7	MALDA-MMV009063-3C7	5	0.06198	PF3D7_0523100	mitochondrial_processing_peptidase_alpha_subunit_putative
MALDA-3D7-1084	MMV009063	MALDA-3D7	MALDA-MMV009063-3C7	5	0.054632	PF3D7_0523200	conserved_Plasmodium_protein_unknown_function
MALDA-3D7-1084	MMV009063	MALDA-3D7	MALDA-MMV009063-3C7	5	0.051769	PF3D7_0523300	conserved_Plasmodium_protein_unknown_function
MALDA-3D7-1084	MMV009063	MALDA-3D7	MALDA-MMV009063-3C7	5	0.075515	PF3D7_0523400	DnaJ_protein_putative
MALDA-3D7-1084	MMV009063	MALDA-3D7	MALDA-MMV009063-3C7	5	0.049769	PF3D7_0523500	outer_arm_dynein_lc3_putative
MALDA-3D7-1084	MMV009063	MALDA-3D7	MALDA-MMV009063-3C7	5	0.064126	PF3D7_0523600	conserved_Plasmodium_protein_unknown_function
MALDA-3D7-1084	MMV009063	MALDA-3D7	MALDA-MMV009063-3C7	5	0.086709	PF3D7_0523700	conserved_Plasmodium_membrane_protein_unknown_function
MALDA-3D7-1084	MMV009063	MALDA-3D7	MALDA-MMV009063-3C7	5	0.091307	PF3D7_0523800	transporter_putative
MALDA-3D7-1084	MMV009063	MALDA-3D7	MALDA-MMV009063-3C7	5	0.06441	PF3D7_0523900	conserved_Plasmodium_membrane_protein_unknown_function
MALDA-3D7-1084	MMV009063	MALDA-3D7	MALDA-MMV009063-3C7	5	0.05138	PF3D7_0524000	karyopherin_beta_KASbeta
MALDA-3D7-1084	MMV009063	MALDA-3D7	MALDA-MMV009063-3C7	5	0.048005	PF3D7_0524100	conserved_Plasmodium_protein_unknown_function
MALDA-3D7-1084	MMV009063	MALDA-3D7	MALDA-MMV009063-3C7	5	0.027468	PF3D7_0524200	conserved_Plasmodium_membrane_protein_unknown_function
MALDA-3D7-1084	MMV009063	MALDA-3D7	MALDA-MMV009063-3C7	5	0.052776	PF3D7_0524300	conserved_Plasmodium_protein_unknown_function
MALDA-3D7-1084	MMV009063	MALDA-3D7	MALDA-MMV009063-3C7	5	0.05285	PF3D7_0524400	cytosolic_preribosomal_GTP-binding_protein_putative
MALDA-3D7-1084	MMV009063	MALDA-3D7	MALDA-MMV009063-3C7	5	0.022852	PF3D7_0524500	conserved_Plasmodium_protein_unknown_function
MALDA-3D7-1084	MMV009063	MALDA-3D7	MALDA-MMV009063-3C7	5	0.07475	PF3D7_0524600	50S_ribosomal_protein_L12_apicoplast_putative
MALDA-3D7-1084	MMV009063	MALDA-3D7	MALDA-MMV009063-3C7	5	0.045499	PF3D7_0524700	mitochondrial_import_receptor_subunit_TOM22_putative_TOM22
MALDA-3D7-1084	MMV009063	MALDA-3D7	MALDA-MMV009063-3C7	5	0.053589	PF3D7_0524800	ubiquitin_fusion_degradation_protein_UFD1_putative
MALDA-3D7-1084	MMV009063	MALDA-3D7	MALDA-MMV009063-3C7	5	0.076643	PF3D7_0524900	tRNA-YW_synthesizing_protein_putative
MALDA-3D7-1084	MMV009063	MALDA-3D7	MALDA-MMV009063-3C7	5	0.07001	PF3D7_0525000	zinc_finger_protein_putative
MALDA-3D7-1084	MMV009063	MALDA-3D7	MALDA-MMV009063-3C7	5	0.067401	PF3D7_0525100	acyl-CoA_synthetase_ACS10
MALDA-3D7-1084	MMV009063	MALDA-3D7	MALDA-MMV009063-3C7	5	0.088931	PF3D7_0525200	conserved_Plasmodium_protein_unknown_function
MALDA-3D7-1084	MMV009063	MALDA-3D7	MALDA-MMV009063-3C7	5	0.068357	PF3D7_0525300	conserved_Plasmodium_protein_unknown_function
MALDA-3D7-1084	MMV009063	MALDA-3D7	MALDA-MMV009063-3C7	5	-0.001446	PF3D7_0525400	G-protein_coupled_receptor_putative
MALDA-3D7-1133	MMV009063	MALDA-3D7	MALDA-MMV009063-3H3	5	0.006777	PF3D7_0522600	inner_membrane_complex_protein
MALDA-3D7-1133	MMV009063	MALDA-3D7	MALDA-MMV009063-3H3	5	0.060035	PF3D7_0522700	iron-sulfur_assembly_protein_putative_SufA
MALDA-3D7-1133	MMV009063	MALDA-3D7	MALDA-MMV009063-3H3	5	0.058697	PF3D7_0522800	G10_protein_putative
MALDA-3D7-1133	MMV009063	MALDA-3D7	MALDA-MMV009063-3H3	5	0.070765	PF3D7_0522900	zinc_finger_protein_putative
MALDA-3D7-1133	MMV009063	MALDA-3D7	MALDA-MMV009063-3H3	5	0.07244	PF3D7_0523000	multidrug_resistance_protein_MDR1
MALDA-3D7-1133	MMV009063	MALDA-3D7	MALDA-MMV009063-3H3	5	0.066958	PF3D7_0523100	mitochondrial_processing_peptidase_alpha_subunit_putative
MALDA-3D7-1133	MMV009063	MALDA-3D7	MALDA-MMV009063-3H3	5	0.050932	PF3D7_0523200	conserved_Plasmodium_protein_unknown_function
MALDA-3D7-1133	MMV009063	MALDA-3D7	MALDA-MMV009063-3H3	5	0.063249	PF3D7_0523300	conserved_Plasmodium_protein_unknown_function
MALDA-3D7-1133	MMV009063	MALDA-3D7	MALDA-MMV009063-3H3	5	0.07788	PF3D7_0523400	DnaJ_protein_putative
MALDA-3D7-1133	MMV009063	MALDA-3D7	MALDA-MMV009063-3H3	5	0.05355	PF3D7_0523500	outer_arm_dynein_lc3_putative
MALDA-3D7-1133	MMV009063	MALDA-3D7	MALDA-MMV009063-3H3	5	0.062537	PF3D7_0523600	conserved_Plasmodium_protein_unknown_function
MALDA-3D7-1133	MMV009063	MALDA-3D7	MALDA-MMV009063-3H3	5	0.076369	PF3D7_0523700	conserved_Plasmodium_membrane_protein_unknown_function
MALDA-3D7-1133	MMV009063	MALDA-3D7	MALDA-MMV009063-3H3	5	0.092088	PF3D7_0523800	transporter_putative
MALDA-3D7-1133	MMV009063	MALDA-3D7	MALDA-MMV009063-3H3	5	-0.010887	PF3D7_0523900	conserved_Plasmodium_membrane_protein_unknown_function
MALDA-3D7-117	MMV029272	MALDA-3D7	MALDA-MMV029272-R2B2	3	-0.000319	PF3D7_0318500	conserved_Plasmodium_protein_unknown_function
MALDA-3D7-117	MMV029272	MALDA-3D7	MALDA-MMV029272-R2B2	3	0.059862	PF3D7_0318600	cleavage_and_polyadenylation_specificity_factor_putative
MALDA-3D7-117	MMV029272	MALDA-3D7	MALDA-MMV029272-R2B2	3	0.039587	PF3D7_0318700	trophozoite_stage_antigen
MALDA-3D7-117	MMV029272	MALDA-3D7	MALDA-MMV029272-R2B2	3	0.04067	PF3D7_0318800	triosephosphate_isomerase_putative
MALDA-3D7-117	MMV029272	MALDA-3D7	MALDA-MMV029272-R2B2	3	0.059972	PF3D7_0318900	conserved_protein_unknown_function
MALDA-3D7-117	MMV029272	MALDA-3D7	MALDA-MMV029272-R2B2	3	0.062744	PF3D7_0319000	P-type_ATPase_putative_ATPase7
MALDA-3D7-117	MMV029272	MALDA-3D7	MALDA-MMV029272-R2B2	3	0.044034	PF3D7_0319100	E3_ubiquitin-protein_ligase_RBX1_putative_RBX1
MALDA-3D7-117	MMV029272	MALDA-3D7	MALDA-MMV029272-R2B2	3	0.059561	PF3D7_0319200	endonuclease%2Fexonuclease%2Fphosphatase_family_protein_putative
MALDA-3D7-117	MMV029272	MALDA-3D7	MALDA-MMV029272-R2B2	3	0.033997	PF3D7_0319300	ubiquitin-conjugating_enzyme_putative
MALDA-3D7-117	MMV029272	MALDA-3D7	MALDA-MMV029272-R2B2	3	0.053762	PF3D7_0319400	kinesin-8_putative
MALDA-3D7-117	MMV029272	MALDA-3D7	MALDA-MMV029272-R2B2	3	0.048387	PF3D7_0319500	RNA-binding_protein_putative
MALDA-3D7-117	MMV029272	MALDA-3D7	MALDA-MMV029272-R2B2	3	0.039917	PF3D7_0319600	elongation_factor_1_EF-1_putative
MALDA-3D7-117	MMV029272	MALDA-3D7	MALDA-MMV029272-R2B2	3	0.054303	PF3D7_0319700	ABC_transporter_putative
MALDA-3D7-117	MMV029272	MALDA-3D7	MALDA-MMV029272-R2B2	3	0.02818	PF3D7_0319800	conserved_Plasmodium_protein_unknown_function
MALDA-3D7-117	MMV029272	MALDA-3D7	MALDA-MMV029272-R2B2	3	0.046196	PF3D7_0319900	conserved_Plasmodium_protein_unknown_function
MALDA-3D7-117	MMV029272	MALDA-3D7	MALDA-MMV029272-R2B2	3	0.020146	PF3D7_0320000	protein_phosphatase_inhibitor_2_I2
MALDA-3D7-117	MMV029272	MALDA-3D7	MALDA-MMV029272-R2B2	3	0.034605	PF3D7_0320100	SNARE_protein_SEC22
MALDA-3D7-117	MMV029272	MALDA-3D7	MALDA-MMV029272-R2B2	3	0.063797	PF3D7_0320200	CPW-WPC_family_protein
MALDA-3D7-117	MMV029272	MALDA-3D7	MALDA-MMV029272-R2B2	3	0.016667	PF3D7_0320300	T-complex_protein_1_epsilon_subunit_putative
MALDA-3D7-1182	MMV009063	MALDA-3D7	MALDA-MMV009063-4B8	5	0.011557	PF3D7_0522600	inner_membrane_complex_protein
MALDA-3D7-1182	MMV009063	MALDA-3D7	MALDA-MMV009063-4B8	5	0.021379	PF3D7_0522700	iron-sulfur_assembly_protein_putative_SufA
MALDA-3D7-1182	MMV009063	MALDA-3D7	MALDA-MMV009063-4B8	5	0.030341	PF3D7_0522800	G10_protein_putative
MALDA-3D7-1182	MMV009063	MALDA-3D7	MALDA-MMV009063-4B8	5	0.056531	PF3D7_0522900	zinc_finger_protein_putative
MALDA-3D7-1182	MMV009063	MALDA-3D7	MALDA-MMV009063-4B8	5	0.055688	PF3D7_0523000	multidrug_resistance_protein_MDR1
MALDA-3D7-1182	MMV009063	MALDA-3D7	MALDA-MMV009063-4B8	5	0.05852	PF3D7_0523100	mitochondrial_processing_peptidase_alpha_subunit_putative
MALDA-3D7-1182	MMV009063	MALDA-3D7	MALDA-MMV009063-4B8	5	0.034965	PF3D7_0523200	conserved_Plasmodium_protein_unknown_function
MALDA-3D7-1182	MMV009063	MALDA-3D7	MALDA-MMV009063-4B8	5	0.049407	PF3D7_0523300	conserved_Plasmodium_protein_unknown_function
MALDA-3D7-1182	MMV009063	MALDA-3D7	MALDA-MMV009063-4B8	5	0.056207	PF3D7_0523400	DnaJ_protein_putative
MALDA-3D7-1182	MMV009063	MALDA-3D7	MALDA-MMV009063-4B8	5	0.041114	PF3D7_0523500	outer_arm_dynein_lc3_putative
MALDA-3D7-1182	MMV009063	MALDA-3D7	MALDA-MMV009063-4B8	5	0.043203	PF3D7_0523600	conserved_Plasmodium_protein_unknown_function
MALDA-3D7-1182	MMV009063	MALDA-3D7	MALDA-MMV009063-4B8	5	0.047164	PF3D7_0523700	conserved_Plasmodium_membrane_protein_unknown_function
MALDA-3D7-1182	MMV009063	MALDA-3D7	MALDA-MMV009063-4B8	5	0.066225	PF3D7_0523800	transporter_putative
MALDA-3D7-1182	MMV009063	MALDA-3D7	MALDA-MMV009063-4B8	5	0.043443	PF3D7_0523900	conserved_Plasmodium_membrane_protein_unknown_function
MALDA-3D7-1182	MMV009063	MALDA-3D7	MALDA-MMV009063-4B8	5	0.050389	PF3D7_0524000	karyopherin_beta_KASbeta
MALDA-3D7-1182	MMV009063	MALDA-3D7	MALDA-MMV009063-4B8	5	0.034929	PF3D7_0524100	conserved_Plasmodium_protein_unknown_function
MALDA-3D7-1182	MMV009063	MALDA-3D7	MALDA-MMV009063-4B8	5	0.03551	PF3D7_0524200	conserved_Plasmodium_membrane_protein_unknown_function
MALDA-3D7-1182	MMV009063	MALDA-3D7	MALDA-MMV009063-4B8	5	0.051811	PF3D7_0524300	conserved_Plasmodium_protein_unknown_function
MALDA-3D7-1182	MMV009063	MALDA-3D7	MALDA-MMV009063-4B8	5	0.054183	PF3D7_0524400	cytosolic_preribosomal_GTP-binding_protein_putative
MALDA-3D7-1182	MMV009063	MALDA-3D7	MALDA-MMV009063-4B8	5	0.040949	PF3D7_0524500	conserved_Plasmodium_protein_unknown_function
MALDA-3D7-1182	MMV009063	MALDA-3D7	MALDA-MMV009063-4B8	5	0.037082	PF3D7_0524600	50S_ribosomal_protein_L12_apicoplast_putative
MALDA-3D7-1182	MMV009063	MALDA-3D7	MALDA-MMV009063-4B8	5	0.038875	PF3D7_0524700	mitochondrial_import_receptor_subunit_TOM22_putative_TOM22
MALDA-3D7-1182	MMV009063	MALDA-3D7	MALDA-MMV009063-4B8	5	0.034976	PF3D7_0524800	ubiquitin_fusion_degradation_protein_UFD1_putative
MALDA-3D7-1182	MMV009063	MALDA-3D7	MALDA-MMV009063-4B8	5	0.044042	PF3D7_0524900	tRNA-YW_synthesizing_protein_putative
MALDA-3D7-1182	MMV009063	MALDA-3D7	MALDA-MMV009063-4B8	5	0.051713	PF3D7_0525000	zinc_finger_protein_putative
MALDA-3D7-1182	MMV009063	MALDA-3D7	MALDA-MMV009063-4B8	5	0.054666	PF3D7_0525100	acyl-CoA_synthetase_ACS10
MALDA-3D7-1182	MMV009063	MALDA-3D7	MALDA-MMV009063-4B8	5	0.036304	PF3D7_0525200	conserved_Plasmodium_protein_unknown_function
MALDA-3D7-1182	MMV009063	MALDA-3D7	MALDA-MMV009063-4B8	5	0.028213	PF3D7_0525300	conserved_Plasmodium_protein_unknown_function
MALDA-3D7-1182	MMV009063	MALDA-3D7	MALDA-MMV009063-4B8	5	-0.006383	PF3D7_0525400	G-protein_coupled_receptor_putative
MALDA-3D7-1228	MMV009063	MALDA-3D7	MALDA-MMV009063-4C3	5	0.011115	PF3D7_0522600	inner_membrane_complex_protein
MALDA-3D7-1228	MMV009063	MALDA-3D7	MALDA-MMV009063-4C3	5	0.034142	PF3D7_0522700	iron-sulfur_assembly_protein_putative_SufA
MALDA-3D7-1228	MMV009063	MALDA-3D7	MALDA-MMV009063-4C3	5	0.029542	PF3D7_0522800	G10_protein_putative
MALDA-3D7-1228	MMV009063	MALDA-3D7	MALDA-MMV009063-4C3	5	0.068568	PF3D7_0522900	zinc_finger_protein_putative
MALDA-3D7-1228	MMV009063	MALDA-3D7	MALDA-MMV009063-4C3	5	0.066125	PF3D7_0523000	multidrug_resistance_protein_MDR1
MALDA-3D7-1228	MMV009063	MALDA-3D7	MALDA-MMV009063-4C3	5	0.063831	PF3D7_0523100	mitochondrial_processing_peptidase_alpha_subunit_putative
MALDA-3D7-1228	MMV009063	MALDA-3D7	MALDA-MMV009063-4C3	5	0.047447	PF3D7_0523200	conserved_Plasmodium_protein_unknown_function
MALDA-3D7-1228	MMV009063	MALDA-3D7	MALDA-MMV009063-4C3	5	0.055886	PF3D7_0523300	conserved_Plasmodium_protein_unknown_function
MALDA-3D7-1228	MMV009063	MALDA-3D7	MALDA-MMV009063-4C3	5	0.069567	PF3D7_0523400	DnaJ_protein_putative
MALDA-3D7-1228	MMV009063	MALDA-3D7	MALDA-MMV009063-4C3	5	0.04428	PF3D7_0523500	outer_arm_dynein_lc3_putative
MALDA-3D7-1228	MMV009063	MALDA-3D7	MALDA-MMV009063-4C3	5	0.055005	PF3D7_0523600	conserved_Plasmodium_protein_unknown_function
MALDA-3D7-1228	MMV009063	MALDA-3D7	MALDA-MMV009063-4C3	5	0.068063	PF3D7_0523700	conserved_Plasmodium_membrane_protein_unknown_function
MALDA-3D7-1228	MMV009063	MALDA-3D7	MALDA-MMV009063-4C3	5	0.084233	PF3D7_0523800	transporter_putative
MALDA-3D7-1228	MMV009063	MALDA-3D7	MALDA-MMV009063-4C3	5	0.058971	PF3D7_0523900	conserved_Plasmodium_membrane_protein_unknown_function
MALDA-3D7-1228	MMV009063	MALDA-3D7	MALDA-MMV009063-4C3	5	0.06389	PF3D7_0524000	karyopherin_beta_KASbeta
MALDA-3D7-1228	MMV009063	MALDA-3D7	MALDA-MMV009063-4C3	5	0.05562	PF3D7_0524100	conserved_Plasmodium_protein_unknown_function
MALDA-3D7-1228	MMV009063	MALDA-3D7	MALDA-MMV009063-4C3	5	0.046568	PF3D7_0524200	conserved_Plasmodium_membrane_protein_unknown_function
MALDA-3D7-1228	MMV009063	MALDA-3D7	MALDA-MMV009063-4C3	5	0.064064	PF3D7_0524300	conserved_Plasmodium_protein_unknown_function
MALDA-3D7-1228	MMV009063	MALDA-3D7	MALDA-MMV009063-4C3	5	0.058266	PF3D7_0524400	cytosolic_preribosomal_GTP-binding_protein_putative
MALDA-3D7-1228	MMV009063	MALDA-3D7	MALDA-MMV009063-4C3	5	0.053788	PF3D7_0524500	conserved_Plasmodium_protein_unknown_function
MALDA-3D7-1228	MMV009063	MALDA-3D7	MALDA-MMV009063-4C3	5	0.04925	PF3D7_0524600	50S_ribosomal_protein_L12_apicoplast_putative
MALDA-3D7-1228	MMV009063	MALDA-3D7	MALDA-MMV009063-4C3	5	0.051945	PF3D7_0524700	mitochondrial_import_receptor_subunit_TOM22_putative_TOM22
MALDA-3D7-1228	MMV009063	MALDA-3D7	MALDA-MMV009063-4C3	5	0.056654	PF3D7_0524800	ubiquitin_fusion_degradation_protein_UFD1_putative
MALDA-3D7-1228	MMV009063	MALDA-3D7	MALDA-MMV009063-4C3	5	0.063875	PF3D7_0524900	tRNA-YW_synthesizing_protein_putative
MALDA-3D7-1228	MMV009063	MALDA-3D7	MALDA-MMV009063-4C3	5	0.059553	PF3D7_0525000	zinc_finger_protein_putative
MALDA-3D7-1228	MMV009063	MALDA-3D7	MALDA-MMV009063-4C3	5	0.060325	PF3D7_0525100	acyl-CoA_synthetase_ACS10
MALDA-3D7-1228	MMV009063	MALDA-3D7	MALDA-MMV009063-4C3	5	0.058139	PF3D7_0525200	conserved_Plasmodium_protein_unknown_function
MALDA-3D7-1228	MMV009063	MALDA-3D7	MALDA-MMV009063-4C3	5	0.040307	PF3D7_0525300	conserved_Plasmodium_protein_unknown_function
MALDA-3D7-1228	MMV009063	MALDA-3D7	MALDA-MMV009063-4C3	5	-0.012725	PF3D7_0525400	G-protein_coupled_receptor_putative
MALDA-3D7-1348	MMV665939	MALDA-3D7	MALDA-MMV665939-1A3	3	-0.00302	PF3D7_0319300	ubiquitin-conjugating_enzyme_putative
MALDA-3D7-1348	MMV665939	MALDA-3D7	MALDA-MMV665939-1A3	3	0.064514	PF3D7_0319400	kinesin-8_putative
MALDA-3D7-1348	MMV665939	MALDA-3D7	MALDA-MMV665939-1A3	3	0.060764	PF3D7_0319500	RNA-binding_protein_putative
MALDA-3D7-1348	MMV665939	MALDA-3D7	MALDA-MMV665939-1A3	3	0.051718	PF3D7_0319600	elongation_factor_1_EF-1_putative
MALDA-3D7-1348	MMV665939	MALDA-3D7	MALDA-MMV665939-1A3	3	0.076128	PF3D7_0319700	ABC_transporter_putative
MALDA-3D7-1348	MMV665939	MALDA-3D7	MALDA-MMV665939-1A3	3	0.064101	PF3D7_0319800	conserved_Plasmodium_protein_unknown_function
MALDA-3D7-1348	MMV665939	MALDA-3D7	MALDA-MMV665939-1A3	3	0.059387	PF3D7_0319900	conserved_Plasmodium_protein_unknown_function
MALDA-3D7-1348	MMV665939	MALDA-3D7	MALDA-MMV665939-1A3	3	0.031285	PF3D7_0320000	protein_phosphatase_inhibitor_2_I2
MALDA-3D7-1348	MMV665939	MALDA-3D7	MALDA-MMV665939-1A3	3	0.05746	PF3D7_0320100	SNARE_protein_SEC22
MALDA-3D7-1348	MMV665939	MALDA-3D7	MALDA-MMV665939-1A3	3	0.092076	PF3D7_0320200	CPW-WPC_family_protein
MALDA-3D7-1348	MMV665939	MALDA-3D7	MALDA-MMV665939-1A3	3	0.066369	PF3D7_0320300	T-complex_protein_1_epsilon_subunit_putative
MALDA-3D7-1348	MMV665939	MALDA-3D7	MALDA-MMV665939-1A3	3	0.080672	PF3D7_0320400	oocyst_capsule_protein_Cap380
MALDA-3D7-1348	MMV665939	MALDA-3D7	MALDA-MMV665939-1A3	3	0.084374	PF3D7_0320500	nicotinamidase_putative_Nico
MALDA-3D7-1348	MMV665939	MALDA-3D7	MALDA-MMV665939-1A3	3	0.033112	PF3D7_0320600	conserved_Plasmodium_protein_unknown_function
MALDA-3D7-1348	MMV665939	MALDA-3D7	MALDA-MMV665939-1A3	3	0.043357	PF3D7_0320700	signal_peptidase_complex_subunit_2_putative_SPC2
MALDA-3D7-1348	MMV665939	MALDA-3D7	MALDA-MMV665939-1A3	3	0.065959	PF3D7_0320800	ATP-dependent_RNA_helicase_DDX6_DOZI
MALDA-3D7-1348	MMV665939	MALDA-3D7	MALDA-MMV665939-1A3	3	0.053514	PF3D7_0320900	histone_H2A_variant_putative_H2A.Z
MALDA-3D7-1348	MMV665939	MALDA-3D7	MALDA-MMV665939-1A3	3	0.118075	PF3D7_0321000	conserved_Plasmodium_protein_unknown_function
MALDA-3D7-1348	MMV665939	MALDA-3D7	MALDA-MMV665939-1A3	3	0.097731	PF3D7_0321100	conserved_Plasmodium_protein_unknown_function
MALDA-3D7-1348	MMV665939	MALDA-3D7	MALDA-MMV665939-1A3	3	-0.011051	PF3D7_0321200	N-acetylglucosamine-1-phosphate_transferase_putative
MALDA-3D7-1353	MMV665939	MALDA-3D7	MALDA-MMV665939-1C3	3	-0.00427	PF3D7_0317500	kinesin-5_EG5
MALDA-3D7-1353	MMV665939	MALDA-3D7	MALDA-MMV665939-1C3	3	0.06255	PF3D7_0317600	40S_ribosomal_protein_S11_putative_RPS11
MALDA-3D7-1353	MMV665939	MALDA-3D7	MALDA-MMV665939-1C3	3	0.0814	PF3D7_0317700	CPSF_cleavage_and_polyadenylation_specific_factor_subunit_A_putative
MALDA-3D7-1353	MMV665939	MALDA-3D7	MALDA-MMV665939-1C3	3	0.080036	PF3D7_0317800	proteasome_regulatory_protein_putative
MALDA-3D7-1353	MMV665939	MALDA-3D7	MALDA-MMV665939-1C3	3	0.073184	PF3D7_0317900	conserved_Plasmodium_protein_unknown_function
MALDA-3D7-1353	MMV665939	MALDA-3D7	MALDA-MMV665939-1C3	3	0.083425	PF3D7_0318000	conserved_Plasmodium_protein_unknown_function
MALDA-3D7-1353	MMV665939	MALDA-3D7	MALDA-MMV665939-1C3	3	0.084721	PF3D7_0318100	stomatin-like_protein
MALDA-3D7-1353	MMV665939	MALDA-3D7	MALDA-MMV665939-1C3	3	0.083348	PF3D7_0318200	DNA-directed_RNA_polymerase_II_subunit_RPB1_putative_RPB1
MALDA-3D7-1353	MMV665939	MALDA-3D7	MALDA-MMV665939-1C3	3	0.080653	PF3D7_0318300	conserved_Plasmodium_protein_unknown_function
MALDA-3D7-1353	MMV665939	MALDA-3D7	MALDA-MMV665939-1C3	3	0.056236	PF3D7_0318400	conserved_Plasmodium_protein_unknown_function
MALDA-3D7-1353	MMV665939	MALDA-3D7	MALDA-MMV665939-1C3	3	0.083218	PF3D7_0318500	conserved_Plasmodium_protein_unknown_function
MALDA-3D7-1353	MMV665939	MALDA-3D7	MALDA-MMV665939-1C3	3	0.079874	PF3D7_0318600	cleavage_and_polyadenylation_specificity_factor_putative
MALDA-3D7-1353	MMV665939	MALDA-3D7	MALDA-MMV665939-1C3	3	0.066925	PF3D7_0318700	trophozoite_stage_antigen
MALDA-3D7-1353	MMV665939	MALDA-3D7	MALDA-MMV665939-1C3	3	0.068253	PF3D7_0318800	triosephosphate_isomerase_putative
MALDA-3D7-1353	MMV665939	MALDA-3D7	MALDA-MMV665939-1C3	3	0.076413	PF3D7_0318900	conserved_protein_unknown_function
MALDA-3D7-1353	MMV665939	MALDA-3D7	MALDA-MMV665939-1C3	3	0.078833	PF3D7_0319000	P-type_ATPase_putative_ATPase7
MALDA-3D7-1353	MMV665939	MALDA-3D7	MALDA-MMV665939-1C3	3	0.06347	PF3D7_0319100	E3_ubiquitin-protein_ligase_RBX1_putative_RBX1
MALDA-3D7-1353	MMV665939	MALDA-3D7	MALDA-MMV665939-1C3	3	0.083568	PF3D7_0319200	endonuclease%2Fexonuclease%2Fphosphatase_family_protein_putative
MALDA-3D7-1353	MMV665939	MALDA-3D7	MALDA-MMV665939-1C3	3	0.065132	PF3D7_0319300	ubiquitin-conjugating_enzyme_putative
MALDA-3D7-1353	MMV665939	MALDA-3D7	MALDA-MMV665939-1C3	3	0.069538	PF3D7_0319400	kinesin-8_putative
MALDA-3D7-1353	MMV665939	MALDA-3D7	MALDA-MMV665939-1C3	3	0.069598	PF3D7_0319500	RNA-binding_protein_putative
MALDA-3D7-1353	MMV665939	MALDA-3D7	MALDA-MMV665939-1C3	3	0.060309	PF3D7_0319600	elongation_factor_1_EF-1_putative
MALDA-3D7-1353	MMV665939	MALDA-3D7	MALDA-MMV665939-1C3	3	0.069989	PF3D7_0319700	ABC_transporter_putative
MALDA-3D7-1353	MMV665939	MALDA-3D7	MALDA-MMV665939-1C3	3	0.057233	PF3D7_0319800	conserved_Plasmodium_protein_unknown_function
MALDA-3D7-1353	MMV665939	MALDA-3D7	MALDA-MMV665939-1C3	3	0.064301	PF3D7_0319900	conserved_Plasmodium_protein_unknown_function
MALDA-3D7-1353	MMV665939	MALDA-3D7	MALDA-MMV665939-1C3	3	0.045737	PF3D7_0320000	protein_phosphatase_inhibitor_2_I2
MALDA-3D7-1353	MMV665939	MALDA-3D7	MALDA-MMV665939-1C3	3	0.059939	PF3D7_0320100	SNARE_protein_SEC22
MALDA-3D7-1353	MMV665939	MALDA-3D7	MALDA-MMV665939-1C3	3	0.079531	PF3D7_0320200	CPW-WPC_family_protein
MALDA-3D7-1353	MMV665939	MALDA-3D7	MALDA-MMV665939-1C3	3	0.063736	PF3D7_0320300	T-complex_protein_1_epsilon_subunit_putative
MALDA-3D7-1353	MMV665939	MALDA-3D7	MALDA-MMV665939-1C3	3	0.068629	PF3D7_0320400	oocyst_capsule_protein_Cap380
MALDA-3D7-1353	MMV665939	MALDA-3D7	MALDA-MMV665939-1C3	3	0.057016	PF3D7_0320500	nicotinamidase_putative_Nico
MALDA-3D7-1353	MMV665939	MALDA-3D7	MALDA-MMV665939-1C3	3	0.028916	PF3D7_0320600	conserved_Plasmodium_protein_unknown_function
MALDA-3D7-1353	MMV665939	MALDA-3D7	MALDA-MMV665939-1C3	3	0.041225	PF3D7_0320700	signal_peptidase_complex_subunit_2_putative_SPC2
MALDA-3D7-1353	MMV665939	MALDA-3D7	MALDA-MMV665939-1C3	3	0.063809	PF3D7_0320800	ATP-dependent_RNA_helicase_DDX6_DOZI
MALDA-3D7-1353	MMV665939	MALDA-3D7	MALDA-MMV665939-1C3	3	0.023581	PF3D7_0320900	histone_H2A_variant_putative_H2A.Z
MALDA-3D7-1353	MMV665939	MALDA-3D7	MALDA-MMV665939-1C3	3	0.045887	PF3D7_0321000	conserved_Plasmodium_protein_unknown_function
MALDA-3D7-1353	MMV665939	MALDA-3D7	MALDA-MMV665939-1C3	3	0.033319	PF3D7_0321100	conserved_Plasmodium_protein_unknown_function
MALDA-3D7-1353	MMV665939	MALDA-3D7	MALDA-MMV665939-1C3	3	0.031874	PF3D7_0321200	N-acetylglucosamine-1-phosphate_transferase_putative
MALDA-3D7-1353	MMV665939	MALDA-3D7	MALDA-MMV665939-1C3	3	0.026487	PF3D7_0321300	conserved_Plasmodium_protein_unknown_function
MALDA-3D7-1353	MMV665939	MALDA-3D7	MALDA-MMV665939-1C3	3	0.032443	PF3D7_0321400	protein_kinase_putative
MALDA-3D7-1353	MMV665939	MALDA-3D7	MALDA-MMV665939-1C3	3	0.008192	PF3D7_0321500	peptidase_putative
MALDA-3D7-1408	MMV665939	MALDA-3D7	MALDA-MMV665939-2D1	3	-0.006856	PF3D7_0319600	elongation_factor_1_EF-1_putative
MALDA-3D7-1408	MMV665939	MALDA-3D7	MALDA-MMV665939-2D1	3	0.052503	PF3D7_0319700	ABC_transporter_putative
MALDA-3D7-1408	MMV665939	MALDA-3D7	MALDA-MMV665939-2D1	3	0.033594	PF3D7_0319800	conserved_Plasmodium_protein_unknown_function
MALDA-3D7-1408	MMV665939	MALDA-3D7	MALDA-MMV665939-2D1	3	0.043233	PF3D7_0319900	conserved_Plasmodium_protein_unknown_function
MALDA-3D7-1408	MMV665939	MALDA-3D7	MALDA-MMV665939-2D1	3	0.012488	PF3D7_0320000	protein_phosphatase_inhibitor_2_I2
MALDA-3D7-1408	MMV665939	MALDA-3D7	MALDA-MMV665939-2D1	3	0.030323	PF3D7_0320100	SNARE_protein_SEC22
MALDA-3D7-1408	MMV665939	MALDA-3D7	MALDA-MMV665939-2D1	3	0.076362	PF3D7_0320200	CPW-WPC_family_protein
MALDA-3D7-1408	MMV665939	MALDA-3D7	MALDA-MMV665939-2D1	3	0.058696	PF3D7_0320300	T-complex_protein_1_epsilon_subunit_putative
MALDA-3D7-1408	MMV665939	MALDA-3D7	MALDA-MMV665939-2D1	3	0.062278	PF3D7_0320400	oocyst_capsule_protein_Cap380
MALDA-3D7-1408	MMV665939	MALDA-3D7	MALDA-MMV665939-2D1	3	-0.010394	PF3D7_0320500	nicotinamidase_putative_Nico
MALDA-3D7-149	MMV029272	MALDA-3D7	MALDA-MMV029272-R2C9	3	-0.000199	PF3D7_0318500	conserved_Plasmodium_protein_unknown_function
MALDA-3D7-149	MMV029272	MALDA-3D7	MALDA-MMV029272-R2C9	3	0.077065	PF3D7_0318600	cleavage_and_polyadenylation_specificity_factor_putative
MALDA-3D7-149	MMV029272	MALDA-3D7	MALDA-MMV029272-R2C9	3	0.058672	PF3D7_0318700	trophozoite_stage_antigen
MALDA-3D7-149	MMV029272	MALDA-3D7	MALDA-MMV029272-R2C9	3	0.049814	PF3D7_0318800	triosephosphate_isomerase_putative
MALDA-3D7-149	MMV029272	MALDA-3D7	MALDA-MMV029272-R2C9	3	0.076942	PF3D7_0318900	conserved_protein_unknown_function
MALDA-3D7-149	MMV029272	MALDA-3D7	MALDA-MMV029272-R2C9	3	0.075384	PF3D7_0319000	P-type_ATPase_putative_ATPase7
MALDA-3D7-149	MMV029272	MALDA-3D7	MALDA-MMV029272-R2C9	3	0.046596	PF3D7_0319100	E3_ubiquitin-protein_ligase_RBX1_putative_RBX1
MALDA-3D7-149	MMV029272	MALDA-3D7	MALDA-MMV029272-R2C9	3	0.071685	PF3D7_0319200	endonuclease%2Fexonuclease%2Fphosphatase_family_protein_putative
MALDA-3D7-149	MMV029272	MALDA-3D7	MALDA-MMV029272-R2C9	3	0.048961	PF3D7_0319300	ubiquitin-conjugating_enzyme_putative
MALDA-3D7-149	MMV029272	MALDA-3D7	MALDA-MMV029272-R2C9	3	0.066767	PF3D7_0319400	kinesin-8_putative
MALDA-3D7-149	MMV029272	MALDA-3D7	MALDA-MMV029272-R2C9	3	0.057749	PF3D7_0319500	RNA-binding_protein_putative
MALDA-3D7-149	MMV029272	MALDA-3D7	MALDA-MMV029272-R2C9	3	0.04595	PF3D7_0319600	elongation_factor_1_EF-1_putative
MALDA-3D7-149	MMV029272	MALDA-3D7	MALDA-MMV029272-R2C9	3	0.067319	PF3D7_0319700	ABC_transporter_putative
MALDA-3D7-149	MMV029272	MALDA-3D7	MALDA-MMV029272-R2C9	3	0.050708	PF3D7_0319800	conserved_Plasmodium_protein_unknown_function
MALDA-3D7-149	MMV029272	MALDA-3D7	MALDA-MMV029272-R2C9	3	0.054686	PF3D7_0319900	conserved_Plasmodium_protein_unknown_function
MALDA-3D7-149	MMV029272	MALDA-3D7	MALDA-MMV029272-R2C9	3	0.033897	PF3D7_0320000	protein_phosphatase_inhibitor_2_I2
MALDA-3D7-149	MMV029272	MALDA-3D7	MALDA-MMV029272-R2C9	3	0.0528	PF3D7_0320100	SNARE_protein_SEC22
MALDA-3D7-149	MMV029272	MALDA-3D7	MALDA-MMV029272-R2C9	3	0.082688	PF3D7_0320200	CPW-WPC_family_protein
MALDA-3D7-149	MMV029272	MALDA-3D7	MALDA-MMV029272-R2C9	3	0.020646	PF3D7_0320300	T-complex_protein_1_epsilon_subunit_putative
MALDA-3D7-149	MMV029272	MALDA-3D7	MALDA-MMV029272-R2C9	3	0.006297	PF3D7_0320400	oocyst_capsule_protein_Cap380
MALDA-3D7-1556	MMV027634	MALDA-3D7	MALDA-MMV027634-1C6	5	0.007982	PF3D7_0527000	DNA_replication_licensing_factor_MCM3_putative_MCM3
MALDA-3D7-1556	MMV027634	MALDA-3D7	MALDA-MMV027634-1C6	5	0.034546	PF3D7_0527100	ubiquitin-conjugating_enzyme_E2_N_putative_UBC13
MALDA-3D7-1556	MMV027634	MALDA-3D7	MALDA-MMV027634-1C6	5	0.024619	PF3D7_0527200	ubiquitin_carboxyl-terminal_hydrolase_putative
MALDA-3D7-1556	MMV027634	MALDA-3D7	MALDA-MMV027634-1C6	5	0.043039	PF3D7_0527300	methionine_aminopeptidase_1a_putative_METAP1a
MALDA-3D7-1556	MMV027634	MALDA-3D7	MALDA-MMV027634-1C6	5	0.040101	PF3D7_0527400	conserved_Plasmodium_protein_unknown_function
MALDA-3D7-1556	MMV027634	MALDA-3D7	MALDA-MMV027634-1C6	5	0.02304	PF3D7_0527500	Hsc70-interacting_protein_HIP
MALDA-3D7-1556	MMV027634	MALDA-3D7	MALDA-MMV027634-1C6	5	0.049839	PF3D7_0527600	conserved_Plasmodium_protein_unknown_function
MALDA-3D7-1556	MMV027634	MALDA-3D7	MALDA-MMV027634-1C6	5	0.031167	PF3D7_0527700	tRNA_Glutamic_acid
MALDA-3D7-1556	MMV027634	MALDA-3D7	MALDA-MMV027634-1C6	5	0.027595	PF3D7_0527800	tRNA_Leucine
MALDA-3D7-1556	MMV027634	MALDA-3D7	MALDA-MMV027634-1C6	5	0.021491	PF3D7_0527900	RNA_helicase_1
MALDA-3D7-1556	MMV027634	MALDA-3D7	MALDA-MMV027634-1C6	5	0.040374	PF3D7_0528000	conserved_Plasmodium_protein_unknown_function
MALDA-3D7-1556	MMV027634	MALDA-3D7	MALDA-MMV027634-1C6	5	0.016704	PF3D7_0528100	AP-1_complex_subunit_beta_putative
MALDA-3D7-1618	MMV027634	MALDA-3D7	MALDA-MMV027634-2C2	5	0.046027	PF3D7_0500700	rifin_pseudogenePIR_protein_pseudogene
MALDA-3D7-1618	MMV027634	MALDA-3D7	MALDA-MMV027634-2C2	5	0.025825	PF3D7_0500900	serine%2Fthreonine_protein_kinase_FIKK_family_FIKK5
MALDA-3D7-1618	MMV027634	MALDA-3D7	MALDA-MMV027634-2C2	5	0.020091	PF3D7_0501000	Plasmodium_exported_protein_unknown_function
MALDA-3D7-1618	MMV027634	MALDA-3D7	MALDA-MMV027634-2C2	5	0.021259	PF3D7_0501100	heat_shock_protein_40_type_II_HSP40
MALDA-3D7-1618	MMV027634	MALDA-3D7	MALDA-MMV027634-2C2	5	0.037675	PF3D7_0501200	parasite-infected_erythrocyte_surface_protein_PIESP2
MALDA-3D7-1618	MMV027634	MALDA-3D7	MALDA-MMV027634-2C2	5	0.03146	PF3D7_0501300	skeleton-binding_protein_1_SBP1
MALDA-3D7-1618	MMV027634	MALDA-3D7	MALDA-MMV027634-2C2	5	0.039549	PF3D7_0501400	interspersed_repeat_antigen_FIRA
MALDA-3D7-1618	MMV027634	MALDA-3D7	MALDA-MMV027634-2C2	5	0.039803	PF3D7_0501500	rhoptry-associated_protein_3_RAP3
MALDA-3D7-1618	MMV027634	MALDA-3D7	MALDA-MMV027634-2C2	5	0.028308	PF3D7_0501600	rhoptry-associated_protein_2_RAP2
MALDA-3D7-1618	MMV027634	MALDA-3D7	MALDA-MMV027634-2C2	5	0.031263	PF3D7_0501700	anaphase_promoting_complex_subunit_putative
MALDA-3D7-1618	MMV027634	MALDA-3D7	MALDA-MMV027634-2C2	5	0.013591	PF3D7_0501800	chromosome_assembly_factor_1_CAF1
MALDA-3D7-1618	MMV027634	MALDA-3D7	MALDA-MMV027634-2C2	5	0.028984	PF3D7_0501900	conserved_protein_unknown_function
MALDA-3D7-1655	MMV027634	MALDA-3D7	MALDA-MMV027634-2C2	13	0.017055	PF3D7_1369600	conserved_Plasmodium_protein_unknown_function
MALDA-3D7-1655	MMV027634	MALDA-3D7	MALDA-MMV027634-2C2	13	0.036674	PF3D7_1369700	U2_small_nuclear_ribonucleoprotein_A_putative
MALDA-3D7-1655	MMV027634	MALDA-3D7	MALDA-MMV027634-2C2	13	0.028358	PF3D7_1369800	tRNA_Arginine
MALDA-3D7-1655	MMV027634	MALDA-3D7	MALDA-MMV027634-2C2	13	0.022067	PF3D7_1369900	tRNA_Tryptophan
MALDA-3D7-1655	MMV027634	MALDA-3D7	MALDA-MMV027634-2C2	13	0.030612	PF3D7_1370000	tRNA_Arginine
MALDA-3D7-1655	MMV027634	MALDA-3D7	MALDA-MMV027634-2C2	13	0.031576	PF3D7_1370100	tRNA_Cysteine
MALDA-3D7-1655	MMV027634	MALDA-3D7	MALDA-MMV027634-2C2	13	0.031	PF3D7_1370200	tRNA_Glycine
MALDA-3D7-1655	MMV027634	MALDA-3D7	MALDA-MMV027634-2C2	13	0.025333	PF3D7_1370300	membrane_associated_histidine-rich_protein_MAHRP1
MALDA-3D7-1655	MMV027634	MALDA-3D7	MALDA-MMV027634-2C2	13	0.048836	PF3D7_1370500	unspecified_product
MALDA-3D7-1655	MMV027634	MALDA-3D7	MALDA-MMV027634-2C2	13	0.051678	PF3D7_1370800	unspecified_product
MALDA-3D7-1655	MMV027634	MALDA-3D7	MALDA-MMV027634-2C2	13	0.059938	PF3D7_1370900	unspecified_product
MALDA-3D7-1655	MMV027634	MALDA-3D7	MALDA-MMV027634-2C2	13	0	PF3D7_1371000	18S_ribosomal_RNA
MALDA-3D7-1655	MMV027634	MALDA-3D7	MALDA-MMV027634-2C2	13	0.037065	PF3D7_1371200	5.8S_ribosomal_RNA
MALDA-3D7-1655	MMV027634	MALDA-3D7	MALDA-MMV027634-2C2	13	0.052984	PF3D7_1371300	28S_ribosomal_RNA
MALDA-3D7-1655	MMV027634	MALDA-3D7	MALDA-MMV027634-2C2	13	0.053173	PF3D7_1371500	probable_protein_unknown_function
MALDA-3D7-1655	MMV027634	MALDA-3D7	MALDA-MMV027634-2C2	13	0.028615	PF3D7_1371600	erythrocyte_binding_like_protein_1_pseudogene_EBL1
MALDA-3D7-1655	MMV027634	MALDA-3D7	MALDA-MMV027634-2C2	13	0.041471	PF3D7_1371700	serine%2Fthreonine_protein_kinase_FIKK_family
MALDA-3D7-1655	MMV027634	MALDA-3D7	MALDA-MMV027634-2C2	13	0.028137	PF3D7_1371800	Plasmodium_exported_protein_unknown_function
MALDA-3D7-1655	MMV027634	MALDA-3D7	MALDA-MMV027634-2C2	13	0.026292	PF3D7_1371900	Plasmodium_exported_protein_unknown_function
MALDA-3D7-1655	MMV027634	MALDA-3D7	MALDA-MMV027634-2C2	13	0.030911	PF3D7_1372200	histidine-rich_protein_III_HRPIII
MALDA-3D7-1898	none	MALDA-3D7	MALDA-3D7Parent-10	5	0.06271	PF3D7_0500700	rifin_pseudogenePIR_protein_pseudogene
MALDA-3D7-1898	none	MALDA-3D7	MALDA-3D7Parent-10	5	0.038267	PF3D7_0500900	serine%2Fthreonine_protein_kinase_FIKK_family_FIKK5
MALDA-3D7-1898	none	MALDA-3D7	MALDA-3D7Parent-10	5	0.031789	PF3D7_0501000	Plasmodium_exported_protein_unknown_function
MALDA-3D7-1898	none	MALDA-3D7	MALDA-3D7Parent-10	5	0.037484	PF3D7_0501100	heat_shock_protein_40_type_II_HSP40
MALDA-3D7-1898	none	MALDA-3D7	MALDA-3D7Parent-10	5	0.03741	PF3D7_0501200	parasite-infected_erythrocyte_surface_protein_PIESP2
MALDA-3D7-1898	none	MALDA-3D7	MALDA-3D7Parent-10	5	0.019883	PF3D7_0501300	skeleton-binding_protein_1_SBP1
MALDA-3D7-1898	none	MALDA-3D7	MALDA-3D7Parent-10	5	0.014088	PF3D7_0501400	interspersed_repeat_antigen_FIRA
MALDA-3D7-1898	none	MALDA-3D7	MALDA-3D7Parent-10	5	0.032223	PF3D7_0501500	rhoptry-associated_protein_3_RAP3
MALDA-3D7-1898	none	MALDA-3D7	MALDA-3D7Parent-10	5	0.024125	PF3D7_0501600	rhoptry-associated_protein_2_RAP2
MALDA-3D7-1898	none	MALDA-3D7	MALDA-3D7Parent-10	5	0.029644	PF3D7_0501700	anaphase_promoting_complex_subunit_putative
MALDA-3D7-1898	none	MALDA-3D7	MALDA-3D7Parent-10	5	0.024501	PF3D7_0501800	chromosome_assembly_factor_1_CAF1
MALDA-3D7-1898	none	MALDA-3D7	MALDA-3D7Parent-10	5	0.027247	PF3D7_0501900	conserved_protein_unknown_function
MALDA-3D7-1898	none	MALDA-3D7	MALDA-3D7Parent-10	5	0.019225	PF3D7_0502000	vacuolar_protein_sorting-associated_protein_11_putative_VPS11
MALDA-3D7-193	MMV029272	MALDA-3D7	MALDA-MMV029272-R3E7	3	0.001409	PF3D7_0318500	conserved_Plasmodium_protein_unknown_function
MALDA-3D7-193	MMV029272	MALDA-3D7	MALDA-MMV029272-R3E7	3	0.080794	PF3D7_0318600	cleavage_and_polyadenylation_specificity_factor_putative
MALDA-3D7-193	MMV029272	MALDA-3D7	MALDA-MMV029272-R3E7	3	0.067643	PF3D7_0318700	trophozoite_stage_antigen
MALDA-3D7-193	MMV029272	MALDA-3D7	MALDA-MMV029272-R3E7	3	0.059163	PF3D7_0318800	triosephosphate_isomerase_putative
MALDA-3D7-193	MMV029272	MALDA-3D7	MALDA-MMV029272-R3E7	3	0.074451	PF3D7_0318900	conserved_protein_unknown_function
MALDA-3D7-193	MMV029272	MALDA-3D7	MALDA-MMV029272-R3E7	3	0.075988	PF3D7_0319000	P-type_ATPase_putative_ATPase7
MALDA-3D7-193	MMV029272	MALDA-3D7	MALDA-MMV029272-R3E7	3	0.049333	PF3D7_0319100	E3_ubiquitin-protein_ligase_RBX1_putative_RBX1
MALDA-3D7-193	MMV029272	MALDA-3D7	MALDA-MMV029272-R3E7	3	0.072848	PF3D7_0319200	endonuclease%2Fexonuclease%2Fphosphatase_family_protein_putative
MALDA-3D7-193	MMV029272	MALDA-3D7	MALDA-MMV029272-R3E7	3	0.04929	PF3D7_0319300	ubiquitin-conjugating_enzyme_putative
MALDA-3D7-193	MMV029272	MALDA-3D7	MALDA-MMV029272-R3E7	3	0.065809	PF3D7_0319400	kinesin-8_putative
MALDA-3D7-193	MMV029272	MALDA-3D7	MALDA-MMV029272-R3E7	3	0.060402	PF3D7_0319500	RNA-binding_protein_putative
MALDA-3D7-193	MMV029272	MALDA-3D7	MALDA-MMV029272-R3E7	3	0.046837	PF3D7_0319600	elongation_factor_1_EF-1_putative
MALDA-3D7-193	MMV029272	MALDA-3D7	MALDA-MMV029272-R3E7	3	0.070745	PF3D7_0319700	ABC_transporter_putative
MALDA-3D7-193	MMV029272	MALDA-3D7	MALDA-MMV029272-R3E7	3	0.059693	PF3D7_0319800	conserved_Plasmodium_protein_unknown_function
MALDA-3D7-193	MMV029272	MALDA-3D7	MALDA-MMV029272-R3E7	3	0.058271	PF3D7_0319900	conserved_Plasmodium_protein_unknown_function
MALDA-3D7-193	MMV029272	MALDA-3D7	MALDA-MMV029272-R3E7	3	0.042351	PF3D7_0320000	protein_phosphatase_inhibitor_2_I2
MALDA-3D7-193	MMV029272	MALDA-3D7	MALDA-MMV029272-R3E7	3	0.05674	PF3D7_0320100	SNARE_protein_SEC22
MALDA-3D7-193	MMV029272	MALDA-3D7	MALDA-MMV029272-R3E7	3	0.075974	PF3D7_0320200	CPW-WPC_family_protein
MALDA-3D7-193	MMV029272	MALDA-3D7	MALDA-MMV029272-R3E7	3	0.011032	PF3D7_0320300	T-complex_protein_1_epsilon_subunit_putative
MALDA-3D7-1944	MMV019066	MALDA-3D7	MALDA-MMV019066-1D6	3	0.008793	PF3D7_0322400	regulator_of_initiation_factor_2_eIF2
MALDA-3D7-1944	MMV019066	MALDA-3D7	MALDA-MMV019066-1D6	3	0.025992	PF3D7_0322500	iron-sulfur_assembly_protein_putative_IscA2
MALDA-3D7-1944	MMV019066	MALDA-3D7	MALDA-MMV019066-1D6	3	0.023522	PF3D7_0322600	conserved_Plasmodium_protein_unknown_function
MALDA-3D7-1944	MMV019066	MALDA-3D7	MALDA-MMV019066-1D6	3	0.034083	PF3D7_0322700	conserved_Plasmodium_protein_unknown_function
MALDA-3D7-1944	MMV019066	MALDA-3D7	MALDA-MMV019066-1D6	3	0.020632	PF3D7_0322800	conserved_Plasmodium_protein_unknown_function
MALDA-3D7-1944	MMV019066	MALDA-3D7	MALDA-MMV019066-1D6	3	0.027187	PF3D7_0322900	40S_ribosomal_protein_S3A_putative
MALDA-3D7-1944	MMV019066	MALDA-3D7	MALDA-MMV019066-1D6	3	0.01402	PF3D7_0323000	translation_machinery-associated_protein_7_putative_TMA7
MALDA-3D7-1944	MMV019066	MALDA-3D7	MALDA-MMV019066-1D6	3	0.034958	PF3D7_0323100	conserved_Plasmodium_protein_unknown_function
MALDA-3D7-1944	MMV019066	MALDA-3D7	MALDA-MMV019066-1D6	3	0.038056	PF3D7_0323200	conserved_Plasmodium_protein_unknown_function
MALDA-3D7-1944	MMV019066	MALDA-3D7	MALDA-MMV019066-1D6	3	0.035334	PF3D7_0323300	conserved_protein_unknown_function
MALDA-3D7-1944	MMV019066	MALDA-3D7	MALDA-MMV019066-1D6	3	0.019139	PF3D7_0323400	Rh5_interacting_protein_RIPR
MALDA-3D7-1944	MMV019066	MALDA-3D7	MALDA-MMV019066-1D6	3	0.044301	PF3D7_0323500	survival_motor_neuron-like_protein_SMN
MALDA-3D7-1944	MMV019066	MALDA-3D7	MALDA-MMV019066-1D6	3	0.043977	PF3D7_0323600	conserved_Plasmodium_protein_unknown_function
MALDA-3D7-1944	MMV019066	MALDA-3D7	MALDA-MMV019066-1D6	3	0.04816	PF3D7_0323700	U4%2FU6.U5_tri-snRNP-associated_protein_1_putative_SART1
MALDA-3D7-1944	MMV019066	MALDA-3D7	MALDA-MMV019066-1D6	3	0.055318	PF3D7_0323800	conserved_Plasmodium_protein_unknown_function
MALDA-3D7-1944	MMV019066	MALDA-3D7	MALDA-MMV019066-1D6	3	0	PF3D7_0324000	exported_protein_family_1_EPF1
MALDA-3D7-1944	MMV019066	MALDA-3D7	MALDA-MMV019066-1D6	3	0.051228	PF3D7_0324100	Pfmc-2TM_Maurers_cleft_two_transmembrane_protein_MC-2TM
MALDA-3D7-1944	MMV019066	MALDA-3D7	MALDA-MMV019066-1D6	3	0.066373	PF3D7_0324200	exported_protein_family_3_EPF3
MALDA-3D7-1947	MMV019066	MALDA-3D7	MALDA-MMV019066-1D6	5	0.062095	PF3D7_0500700	rifin_pseudogenePIR_protein_pseudogene
MALDA-3D7-1947	MMV019066	MALDA-3D7	MALDA-MMV019066-1D6	5	0.043647	PF3D7_0500900	serine%2Fthreonine_protein_kinase_FIKK_family_FIKK5
MALDA-3D7-1947	MMV019066	MALDA-3D7	MALDA-MMV019066-1D6	5	0.038124	PF3D7_0501000	Plasmodium_exported_protein_unknown_function
MALDA-3D7-1947	MMV019066	MALDA-3D7	MALDA-MMV019066-1D6	5	0.036503	PF3D7_0501100	heat_shock_protein_40_type_II_HSP40
MALDA-3D7-1947	MMV019066	MALDA-3D7	MALDA-MMV019066-1D6	5	0.038421	PF3D7_0501200	parasite-infected_erythrocyte_surface_protein_PIESP2
MALDA-3D7-1947	MMV019066	MALDA-3D7	MALDA-MMV019066-1D6	5	0.026985	PF3D7_0501300	skeleton-binding_protein_1_SBP1
MALDA-3D7-1947	MMV019066	MALDA-3D7	MALDA-MMV019066-1D6	5	0.021739	PF3D7_0501400	interspersed_repeat_antigen_FIRA
MALDA-3D7-1947	MMV019066	MALDA-3D7	MALDA-MMV019066-1D6	5	0.038407	PF3D7_0501500	rhoptry-associated_protein_3_RAP3
MALDA-3D7-1947	MMV019066	MALDA-3D7	MALDA-MMV019066-1D6	5	0.024451	PF3D7_0501600	rhoptry-associated_protein_2_RAP2
MALDA-3D7-1947	MMV019066	MALDA-3D7	MALDA-MMV019066-1D6	5	0.029338	PF3D7_0501700	anaphase_promoting_complex_subunit_putative
MALDA-3D7-1947	MMV019066	MALDA-3D7	MALDA-MMV019066-1D6	5	0.021061	PF3D7_0501800	chromosome_assembly_factor_1_CAF1
MALDA-3D7-1947	MMV019066	MALDA-3D7	MALDA-MMV019066-1D6	5	0.026142	PF3D7_0501900	conserved_protein_unknown_function
MALDA-3D7-1947	MMV019066	MALDA-3D7	MALDA-MMV019066-1D6	5	0.021705	PF3D7_0502000	vacuolar_protein_sorting-associated_protein_11_putative_VPS11
MALDA-3D7-1947	MMV019066	MALDA-3D7	MALDA-MMV019066-1D6	5	0.039204	PF3D7_0502100	HCNGP-like_protein
MALDA-3D7-1947	MMV019066	MALDA-3D7	MALDA-MMV019066-1D6	5	0.031066	PF3D7_0502200	conserved_Plasmodium_membrane_protein_unknown_function
MALDA-3D7-1947	MMV019066	MALDA-3D7	MALDA-MMV019066-1D6	5	0.030439	PF3D7_0502300	conserved_Plasmodium_protein_unknown_function
MALDA-3D7-1947	MMV019066	MALDA-3D7	MALDA-MMV019066-1D6	5	0.021099	PF3D7_0502400	ring-stage_membrane_protein_1merozoite_surface_protein_8_MSP8
MALDA-3D7-1947	MMV019066	MALDA-3D7	MALDA-MMV019066-1D6	5	0.021826	PF3D7_0502500	conserved_Plasmodium_protein_unknown_function
MALDA-3D7-1947	MMV019066	MALDA-3D7	MALDA-MMV019066-1D6	5	0.027824	PF3D7_0502600	conserved_Plasmodium_protein_unknown_function
MALDA-3D7-1947	MMV019066	MALDA-3D7	MALDA-MMV019066-1D6	5	0.024806	PF3D7_0502700	conserved_Plasmodium_protein_unknown_function
MALDA-3D7-1947	MMV019066	MALDA-3D7	MALDA-MMV019066-1D6	5	0.029686	PF3D7_0502800	DnaJ_protein_putative
MALDA-3D7-1947	MMV019066	MALDA-3D7	MALDA-MMV019066-1D6	5	0.016893	PF3D7_0502900	mitochondrial_inner_membrane_TIM10_associated_protein_putative
MALDA-3D7-1950	MMV019066	MALDA-3D7	MALDA-MMV019066-1D6	5	0.007868	PF3D7_0530000	conserved_Plasmodium_protein_unknown_function
MALDA-3D7-1950	MMV019066	MALDA-3D7	MALDA-MMV019066-1D6	5	0.021021	PF3D7_0530100	SNARE_protein_putative_SYN6
MALDA-3D7-1950	MMV019066	MALDA-3D7	MALDA-MMV019066-1D6	5	0.008664	PF3D7_0530200	phosphoenolpyruvate%2Fphosphate_translocator_PPT
MALDA-3D7-1950	MMV019066	MALDA-3D7	MALDA-MMV019066-1D6	5	0.023704	PF3D7_0530300	conserved_Plasmodium_membrane_protein_unknown_function
MALDA-3D7-1950	MMV019066	MALDA-3D7	MALDA-MMV019066-1D6	5	0.025285	PF3D7_0530400	conserved_Plasmodium_protein_unknown_function
MALDA-3D7-1950	MMV019066	MALDA-3D7	MALDA-MMV019066-1D6	5	0.026244	PF3D7_0530500	conserved_Plasmodium_membrane_protein_unknown_function
MALDA-3D7-1950	MMV019066	MALDA-3D7	MALDA-MMV019066-1D6	5	0.03972	PF3D7_0530600	XAP-5_DNA_binding_protein_putative
MALDA-3D7-1950	MMV019066	MALDA-3D7	MALDA-MMV019066-1D6	5	0.023396	PF3D7_0530700	conserved_Plasmodium_protein_unknown_function
MALDA-3D7-1950	MMV019066	MALDA-3D7	MALDA-MMV019066-1D6	5	0.028034	PF3D7_0530800	CPW-WPC_family_protein
MALDA-3D7-1950	MMV019066	MALDA-3D7	MALDA-MMV019066-1D6	5	0.027933	PF3D7_0530900	formin_1
MALDA-3D7-1950	MMV019066	MALDA-3D7	MALDA-MMV019066-1D6	5	0.028491	PF3D7_0531000	conserved_Plasmodium_protein_unknown_function
MALDA-3D7-1950	MMV019066	MALDA-3D7	MALDA-MMV019066-1D6	5	0.036511	PF3D7_0531100	conserved_Plasmodium_protein_unknown_function
MALDA-3D7-1950	MMV019066	MALDA-3D7	MALDA-MMV019066-1D6	5	0.037324	PF3D7_0531200	mitochondrial_ribosomal_protein_S16_precursor_putative
MALDA-3D7-1950	MMV019066	MALDA-3D7	MALDA-MMV019066-1D6	5	0.035729	PF3D7_0531300	conserved_Plasmodium_protein_unknown_function
MALDA-3D7-1950	MMV019066	MALDA-3D7	MALDA-MMV019066-1D6	5	0.057023	PF3D7_0531400	conserved_Plasmodium_protein_unknown_function
MALDA-3D7-1950	MMV019066	MALDA-3D7	MALDA-MMV019066-1D6	5	0.061087	PF3D7_0531500	unspecified_product
MALDA-3D7-1950	MMV019066	MALDA-3D7	MALDA-MMV019066-1D6	5	0.034989	PF3D7_0531600	18S_ribosomal_RNA
MALDA-3D7-1950	MMV019066	MALDA-3D7	MALDA-MMV019066-1D6	5	0.0488	PF3D7_0532100	early_transcribed_membrane_protein_5_ETRAMP5
MALDA-3D7-1950	MMV019066	MALDA-3D7	MALDA-MMV019066-1D6	5	0.052614	PF3D7_0532500	Plasmodium_exported_protein_unknown_function
MALDA-3D7-1950	MMV019066	MALDA-3D7	MALDA-MMV019066-1D6	5	0.039814	PF3D7_0532600	Plasmodium_exported_protein_unknown_function
MALDA-3D7-1962	MMV019066	MALDA-3D7	MALDA-MMV019066-1D6	10	0.003943	PF3D7_1036300	merozoite_surface_protein_DBLMSP2
MALDA-3D7-1962	MMV019066	MALDA-3D7	MALDA-MMV019066-1D6	10	0.021483	PF3D7_1036400	liver_stage_antigen_1_LSA1
MALDA-3D7-1962	MMV019066	MALDA-3D7	MALDA-MMV019066-1D6	10	0.015956	PF3D7_1036500	probable_protein_unknown_function
MALDA-3D7-1962	MMV019066	MALDA-3D7	MALDA-MMV019066-1D6	10	0.025065	PF3D7_1036600	conserved_Plasmodium_protein_unknown_function
MALDA-3D7-1962	MMV019066	MALDA-3D7	MALDA-MMV019066-1D6	10	0.034889	PF3D7_1036700	phosducin-like_protein_putative_PhLP2
MALDA-3D7-1962	MMV019066	MALDA-3D7	MALDA-MMV019066-1D6	10	0.02465	PF3D7_1036800	acetyl-CoA_transporter_putative
MALDA-3D7-1962	MMV019066	MALDA-3D7	MALDA-MMV019066-1D6	10	0.026986	PF3D7_1036900	conserved_Plasmodium_protein_unknown_function
MALDA-3D7-1962	MMV019066	MALDA-3D7	MALDA-MMV019066-1D6	10	0.035753	PF3D7_1037000	DNA_polymerase_zeta_catalytic_subunit_putative
MALDA-3D7-1962	MMV019066	MALDA-3D7	MALDA-MMV019066-1D6	10	0.03229	PF3D7_1037100	pyruvate_kinase_2_PyKII
MALDA-3D7-1962	MMV019066	MALDA-3D7	MALDA-MMV019066-1D6	10	0.039397	PF3D7_1037200	conserved_Plasmodium_protein_unknown_function
MALDA-3D7-1962	MMV019066	MALDA-3D7	MALDA-MMV019066-1D6	10	0.016365	PF3D7_1037300	ADP%2FATP_transporter_on_adenylate_translocase_ADT
MALDA-3D7-1962	MMV019066	MALDA-3D7	MALDA-MMV019066-1D6	10	0.037537	PF3D7_1037400	conserved_Plasmodium_protein_unknown_function
MALDA-3D7-1962	MMV019066	MALDA-3D7	MALDA-MMV019066-1D6	10	0.031694	PF3D7_1037500	dynamin-like_protein_DYN2
MALDA-3D7-1962	MMV019066	MALDA-3D7	MALDA-MMV019066-1D6	10	0.031983	PF3D7_1037600	DNA_repair_helicase_RAD25_putative
MALDA-3D7-1962	MMV019066	MALDA-3D7	MALDA-MMV019066-1D6	10	0.030052	PF3D7_1037700	enhancer_of_rudimentary_homolog_putative_ERH
MALDA-3D7-1962	MMV019066	MALDA-3D7	MALDA-MMV019066-1D6	10	0.047471	PF3D7_1037800	dynein_intermediate_chain_putative
MALDA-3D7-1962	MMV019066	MALDA-3D7	MALDA-MMV019066-1D6	10	0.028604	PF3D7_1037900	conserved_Plasmodium_protein_unknown_function
MALDA-3D7-1962	MMV019066	MALDA-3D7	MALDA-MMV019066-1D6	10	0.029011	PF3D7_1038000	antigen_UB05
MALDA-3D7-1962	MMV019066	MALDA-3D7	MALDA-MMV019066-1D6	10	0.045467	PF3D7_1038100	GDP_dissociation_inhibitor_putative
MALDA-3D7-1962	MMV019066	MALDA-3D7	MALDA-MMV019066-1D6	10	0.048097	PF3D7_1038200	conserved_Plasmodium_protein_unknown_function
MALDA-3D7-1962	MMV019066	MALDA-3D7	MALDA-MMV019066-1D6	10	0.047633	PF3D7_1038300	conserved_Plasmodium_protein_unknown_function
MALDA-3D7-1962	MMV019066	MALDA-3D7	MALDA-MMV019066-1D6	10	0.018884	PF3D7_1038400	gametocyte-specific_protein_Pf11-1
MALDA-3D7-2071	MMV019066	MALDA-3D7	MALDA-MMV019066-2D11	13	0.018035	PF3D7_1325800	conserved_Plasmodium_protein_unknown_function
MALDA-3D7-2071	MMV019066	MALDA-3D7	MALDA-MMV019066-2D11	13	0.043121	PF3D7_1325900	conserved_Plasmodium_protein_unknown_function
MALDA-3D7-2071	MMV019066	MALDA-3D7	MALDA-MMV019066-2D11	13	0.032827	PF3D7_1326000	conserved_Plasmodium_protein_unknown_function
MALDA-3D7-2071	MMV019066	MALDA-3D7	MALDA-MMV019066-2D11	13	0.043128	PF3D7_1326100	conserved_Plasmodium_protein_unknown_function
MALDA-3D7-2071	MMV019066	MALDA-3D7	MALDA-MMV019066-2D11	13	0.038262	PF3D7_1326200	conserved_Plasmodium_protein_unknown_function
MALDA-3D7-2071	MMV019066	MALDA-3D7	MALDA-MMV019066-2D11	13	0.023709	PF3D7_1326300	RNA-binding_protein_putative
MALDA-3D7-2071	MMV019066	MALDA-3D7	MALDA-MMV019066-2D11	13	0.031979	PF3D7_1326400	translation_initiation_factor_EIF-2B_gamma_subunit_putative
MALDA-3D7-2071	MMV019066	MALDA-3D7	MALDA-MMV019066-2D11	13	0.049621	PF3D7_1326500	conserved_Plasmodium_protein_unknown_function
MALDA-3D7-2071	MMV019066	MALDA-3D7	MALDA-MMV019066-2D11	13	0.042511	PF3D7_1326600	conserved_Plasmodium_protein_unknown_function
MALDA-3D7-2071	MMV019066	MALDA-3D7	MALDA-MMV019066-2D11	13	0.029465	PF3D7_1326700	conserved_Plasmodium_protein_unknown_function
MALDA-3D7-2071	MMV019066	MALDA-3D7	MALDA-MMV019066-2D11	13	0.032712	PF3D7_1326800	syntaxin_Qa-SNARE_family_SYN18
MALDA-3D7-2071	MMV019066	MALDA-3D7	MALDA-MMV019066-2D11	13	0.036085	PF3D7_1326900	conserved_Plasmodium_membrane_protein_unknown_function
MALDA-3D7-2071	MMV019066	MALDA-3D7	MALDA-MMV019066-2D11	13	0.036411	PF3D7_1327000	conserved_Plasmodium_protein_unknown_function
MALDA-3D7-2071	MMV019066	MALDA-3D7	MALDA-MMV019066-2D11	13	0.033758	PF3D7_1327100	conserved_Plasmodium_protein_unknown_function
MALDA-3D7-2071	MMV019066	MALDA-3D7	MALDA-MMV019066-2D11	13	0.04143	PF3D7_1327200	ribonuclease_P_protein_subunit_RPR2_putative
MALDA-3D7-2071	MMV019066	MALDA-3D7	MALDA-MMV019066-2D11	13	0.034182	PF3D7_1327300	conserved_Plasmodium_protein_unknown_function
MALDA-3D7-2071	MMV019066	MALDA-3D7	MALDA-MMV019066-2D11	13	0.044307	PF3D7_1327400	conserved_Plasmodium_protein_unknown_function
MALDA-3D7-2071	MMV019066	MALDA-3D7	MALDA-MMV019066-2D11	13	0.036576	PF3D7_1327500	conserved_Plasmodium_protein_unknown_function
MALDA-3D7-2071	MMV019066	MALDA-3D7	MALDA-MMV019066-2D11	13	0.021436	PF3D7_1327600	nicotinate-nucleotide_adenylyltransferase_NMNAT
MALDA-3D7-2071	MMV019066	MALDA-3D7	MALDA-MMV019066-2D11	13	0.035222	PF3D7_1327700	regulator_of_nonsense_transcripts_3B_putative_UPF3B
MALDA-3D7-2071	MMV019066	MALDA-3D7	MALDA-MMV019066-2D11	13	0.016431	PF3D7_1327800	ribose-phosphate_pyrophosphokinase_putative
MALDA-3D7-2071	MMV019066	MALDA-3D7	MALDA-MMV019066-2D11	13	0.023224	PF3D7_1327900	conserved_Plasmodium_protein_unknown_function
MALDA-3D7-2071	MMV019066	MALDA-3D7	MALDA-MMV019066-2D11	13	0.035829	PF3D7_1328000	conserved_Plasmodium_protein_unknown_function
MALDA-3D7-2071	MMV019066	MALDA-3D7	MALDA-MMV019066-2D11	13	0.02125	PF3D7_1328100	proteasome_subunit_beta_type-7_putative
MALDA-3D7-2071	MMV019066	MALDA-3D7	MALDA-MMV019066-2D11	13	0.030831	PF3D7_1328200	conserved_Plasmodium_protein_unknown_function
MALDA-3D7-2071	MMV019066	MALDA-3D7	MALDA-MMV019066-2D11	13	0.021883	PF3D7_1328300	conserved_Plasmodium_protein_unknown_function
MALDA-3D7-2071	MMV019066	MALDA-3D7	MALDA-MMV019066-2D11	13	0.031859	PF3D7_1328400	conserved_Plasmodium_protein_unknown_function
MALDA-3D7-2071	MMV019066	MALDA-3D7	MALDA-MMV019066-2D11	13	0.0216	PF3D7_1328500	alpha%2Fbeta-hydrolase_putative
MALDA-3D7-2071	MMV019066	MALDA-3D7	MALDA-MMV019066-2D11	13	0.031858	PF3D7_1328600	conserved_Plasmodium_protein_unknown_function
MALDA-3D7-2071	MMV019066	MALDA-3D7	MALDA-MMV019066-2D11	13	0.025266	PF3D7_1328700	Plasmodium_RNA_of_unknown_function_RUF1
MALDA-3D7-2071	MMV019066	MALDA-3D7	MALDA-MMV019066-2D11	13	0.017597	PF3D7_1328800	transcriptional_regulatory_protein_sir2a_SIR2A
MALDA-3D7-2071	MMV019066	MALDA-3D7	MALDA-MMV019066-2D11	13	0.045958	PF3D7_1328900	conserved_Plasmodium_protein_unknown_function
MALDA-3D7-2071	MMV019066	MALDA-3D7	MALDA-MMV019066-2D11	13	0.036455	PF3D7_1329000	DNA-directed_RNA_polymerase_3_largest_subunit
MALDA-3D7-2071	MMV019066	MALDA-3D7	MALDA-MMV019066-2D11	13	0.007017	PF3D7_1329100	myosin_C_MyoC
MALDA-3D7-2090	MMV665924	MALDA-3D7	MALDA-MMV665924-1C5	3	0	PF3D7_0300600	Plasmodium_exported_protein_unknown_function_fragment
MALDA-3D7-2090	MMV665924	MALDA-3D7	MALDA-MMV665924-1C5	3	0.049093	PF3D7_0301000	acyl-CoA_synthetase_ACS2
MALDA-3D7-2090	MMV665924	MALDA-3D7	MALDA-MMV665924-1C5	3	0.052777	PF3D7_0301100	Plasmodium_exported_protein_hyp13_unknown_function
MALDA-3D7-2090	MMV665924	MALDA-3D7	MALDA-MMV665924-1C5	3	0.048224	PF3D7_0301200	serine%2Fthreonine_protein_kinase_FIKK_family_FIKK3
MALDA-3D7-2090	MMV665924	MALDA-3D7	MALDA-MMV665924-1C5	3	0.045027	PF3D7_0301300	alpha%2Fbeta_hydrolase_putative
MALDA-3D7-2090	MMV665924	MALDA-3D7	MALDA-MMV665924-1C5	3	0.048984	PF3D7_0301400	Plasmodium_exported_protein_unknown_function
MALDA-3D7-2090	MMV665924	MALDA-3D7	MALDA-MMV665924-1C5	3	0.031573	PF3D7_0301500	Plasmodium_exported_protein_unknown_function
MALDA-3D7-2090	MMV665924	MALDA-3D7	MALDA-MMV665924-1C5	3	0.041558	PF3D7_0301600	Plasmodium_exported_protein_hyp1_unknown_function_GEXP21
MALDA-3D7-2090	MMV665924	MALDA-3D7	MALDA-MMV665924-1C5	3	0.036866	PF3D7_0301700	Plasmodium_exported_protein_unknown_function
MALDA-3D7-2090	MMV665924	MALDA-3D7	MALDA-MMV665924-1C5	3	0.025674	PF3D7_0301800	Plasmodium_exported_protein_unknown_function
MALDA-3D7-2090	MMV665924	MALDA-3D7	MALDA-MMV665924-1C5	3	0.028336	PF3D7_0301900	conserved_Plasmodium_protein_unknown_function
MALDA-3D7-2090	MMV665924	MALDA-3D7	MALDA-MMV665924-1C5	3	0.026451	PF3D7_0302000	golgi_organization_and_biogenesis_factor_putative
MALDA-3D7-2090	MMV665924	MALDA-3D7	MALDA-MMV665924-1C5	3	0.036601	PF3D7_0302100	serine%2Fthreonine_protein_kinase_SRPK1
MALDA-3D7-2090	MMV665924	MALDA-3D7	MALDA-MMV665924-1C5	3	0.031942	PF3D7_0302200	cytoadherence_linked_asexual_protein_3.2_CLAG3.2
MALDA-3D7-2090	MMV665924	MALDA-3D7	MALDA-MMV665924-1C5	3	0.031321	PF3D7_0302400	unspecified_product
MALDA-3D7-2090	MMV665924	MALDA-3D7	MALDA-MMV665924-1C5	3	0.028473	PF3D7_0302500	cytoadherence_linked_asexual_protein_3.1_CLAG3.1
MALDA-3D7-2090	MMV665924	MALDA-3D7	MALDA-MMV665924-1C5	3	0.027432	PF3D7_0302600	ABC_transporter_TAP_family_putative
MALDA-3D7-2090	MMV665924	MALDA-3D7	MALDA-MMV665924-1C5	3	0.032932	PF3D7_0302700	CDGSH_iron-sulfur_domain-containing_protein_putative
MALDA-3D7-2090	MMV665924	MALDA-3D7	MALDA-MMV665924-1C5	3	0.030821	PF3D7_0302800	conserved_Plasmodium_protein_unknown_function
MALDA-3D7-2090	MMV665924	MALDA-3D7	MALDA-MMV665924-1C5	3	0.02715	PF3D7_0302900	exportin-1_putative
MALDA-3D7-2090	MMV665924	MALDA-3D7	MALDA-MMV665924-1C5	3	0.023596	PF3D7_0303000	N-ethylmaleimide-sensitive_fusion_protein_NSF
MALDA-3D7-2090	MMV665924	MALDA-3D7	MALDA-MMV665924-1C5	3	0.020317	PF3D7_0303100	conserved_Plasmodium_protein_unknown_function
MALDA-3D7-2090	MMV665924	MALDA-3D7	MALDA-MMV665924-1C5	3	0.013978	PF3D7_0303200	HAD_superfamily_protein_putative
MALDA-3D7-2091	MMV665924	MALDA-3D7	MALDA-MMV665924-1C5	3	0.007444	PF3D7_0322400	regulator_of_initiation_factor_2_eIF2
MALDA-3D7-2091	MMV665924	MALDA-3D7	MALDA-MMV665924-1C5	3	0.021738	PF3D7_0322500	iron-sulfur_assembly_protein_putative_IscA2
MALDA-3D7-2091	MMV665924	MALDA-3D7	MALDA-MMV665924-1C5	3	0.02807	PF3D7_0322600	conserved_Plasmodium_protein_unknown_function
MALDA-3D7-2091	MMV665924	MALDA-3D7	MALDA-MMV665924-1C5	3	0.033306	PF3D7_0322700	conserved_Plasmodium_protein_unknown_function
MALDA-3D7-2091	MMV665924	MALDA-3D7	MALDA-MMV665924-1C5	3	0.019853	PF3D7_0322800	conserved_Plasmodium_protein_unknown_function
MALDA-3D7-2091	MMV665924	MALDA-3D7	MALDA-MMV665924-1C5	3	0.032996	PF3D7_0322900	40S_ribosomal_protein_S3A_putative
MALDA-3D7-2091	MMV665924	MALDA-3D7	MALDA-MMV665924-1C5	3	0.01883	PF3D7_0323000	translation_machinery-associated_protein_7_putative_TMA7
MALDA-3D7-2091	MMV665924	MALDA-3D7	MALDA-MMV665924-1C5	3	0.032823	PF3D7_0323100	conserved_Plasmodium_protein_unknown_function
MALDA-3D7-2091	MMV665924	MALDA-3D7	MALDA-MMV665924-1C5	3	0.039447	PF3D7_0323200	conserved_Plasmodium_protein_unknown_function
MALDA-3D7-2091	MMV665924	MALDA-3D7	MALDA-MMV665924-1C5	3	0.029811	PF3D7_0323300	conserved_protein_unknown_function
MALDA-3D7-2091	MMV665924	MALDA-3D7	MALDA-MMV665924-1C5	3	0.033456	PF3D7_0323400	Rh5_interacting_protein_RIPR
MALDA-3D7-2091	MMV665924	MALDA-3D7	MALDA-MMV665924-1C5	3	0.039442	PF3D7_0323500	survival_motor_neuron-like_protein_SMN
MALDA-3D7-2091	MMV665924	MALDA-3D7	MALDA-MMV665924-1C5	3	0.03751	PF3D7_0323600	conserved_Plasmodium_protein_unknown_function
MALDA-3D7-2091	MMV665924	MALDA-3D7	MALDA-MMV665924-1C5	3	0.043928	PF3D7_0323700	U4%2FU6.U5_tri-snRNP-associated_protein_1_putative_SART1
MALDA-3D7-2091	MMV665924	MALDA-3D7	MALDA-MMV665924-1C5	3	0.043904	PF3D7_0323800	conserved_Plasmodium_protein_unknown_function
MALDA-3D7-2091	MMV665924	MALDA-3D7	MALDA-MMV665924-1C5	3	0	PF3D7_0324000	exported_protein_family_1_EPF1
MALDA-3D7-2091	MMV665924	MALDA-3D7	MALDA-MMV665924-1C5	3	0.039651	PF3D7_0324100	Pfmc-2TM_Maurers_cleft_two_transmembrane_protein_MC-2TM
MALDA-3D7-2091	MMV665924	MALDA-3D7	MALDA-MMV665924-1C5	3	0.065159	PF3D7_0324200	exported_protein_family_3_EPF3
MALDA-3D7-2166	MMV665924	MALDA-3D7	MALDA-MMV665924-2G11	7	0.019881	PF3D7_0711100	conserved_Plasmodium_membrane_protein_unknown_function
MALDA-3D7-2166	MMV665924	MALDA-3D7	MALDA-MMV665924-2G11	7	0.024994	PF3D7_0711200	conserved_Plasmodium_protein_unknown_function
MALDA-3D7-2166	MMV665924	MALDA-3D7	MALDA-MMV665924-2G11	7	0.029822	PF3D7_0711300	conserved_Plasmodium_protein_unknown_function
MALDA-3D7-2166	MMV665924	MALDA-3D7	MALDA-MMV665924-2G11	7	0.026002	PF3D7_0711400	sin3_associated_polypeptide_p18-like_protein
MALDA-3D7-2166	MMV665924	MALDA-3D7	MALDA-MMV665924-2G11	7	0.032445	PF3D7_0711500	regulator_of_chromosome_condensation_putative
MALDA-3D7-2166	MMV665924	MALDA-3D7	MALDA-MMV665924-2G11	7	0.036832	PF3D7_0711600	Plasmodium_RNA_of_unknown_function_RUF6-1
MALDA-3D7-2166	MMV665924	MALDA-3D7	MALDA-MMV665924-2G11	7	0.038267	PF3D7_0711800	Plasmodium_RNA_of_unknown_function_RUF6-2
MALDA-3D7-2166	MMV665924	MALDA-3D7	MALDA-MMV665924-2G11	7	0.034879	PF3D7_0712100	Plasmodium_RNA_of_unknown_function_RUF6-12
MALDA-3D7-2166	MMV665924	MALDA-3D7	MALDA-MMV665924-2G11	7	0.03946	PF3D7_0712700	Plasmodium_RNA_of_unknown_function_RUF6-13
MALDA-3D7-2166	MMV665924	MALDA-3D7	MALDA-MMV665924-2G11	7	0.038478	PF3D7_0713100	Pfmc-2TM_Maurers_cleft_two_transmembrane_protein_MC-2TM
MALDA-3D7-2166	MMV665924	MALDA-3D7	MALDA-MMV665924-2G11	7	0.034133	PF3D7_0713200	RESA-like_protein
MALDA-3D7-2166	MMV665924	MALDA-3D7	MALDA-MMV665924-2G11	7	0.027178	PF3D7_0713400	serpentine_receptor_putative_SR25
MALDA-3D7-2166	MMV665924	MALDA-3D7	MALDA-MMV665924-2G11	7	0.028618	PF3D7_0713500	conserved_Plasmodium_protein_unknown_function
MALDA-3D7-2166	MMV665924	MALDA-3D7	MALDA-MMV665924-2G11	7	0.025192	PF3D7_0713600	mitochondrial_ribosomal_protein_S5_precursor_putative
MALDA-3D7-2166	MMV665924	MALDA-3D7	MALDA-MMV665924-2G11	7	0.034162	PF3D7_0713700	conserved_Plasmodium_protein_unknown_function
MALDA-3D7-2166	MMV665924	MALDA-3D7	MALDA-MMV665924-2G11	7	0.019698	PF3D7_0713800	conserved_Plasmodium_protein_unknown_function
MALDA-3D7-2191	MMV665924	MALDA-3D7	MALDA-MMV665924-2G11	13	0.014676	PF3D7_1369200	conserved_Plasmodium_protein_unknown_function
MALDA-3D7-2191	MMV665924	MALDA-3D7	MALDA-MMV665924-2G11	13	0.02198	PF3D7_1369300	conserved_Plasmodium_protein_unknown_function
MALDA-3D7-2191	MMV665924	MALDA-3D7	MALDA-MMV665924-2G11	13	0.024036	PF3D7_1369400	conserved_Plasmodium_protein_unknown_function
MALDA-3D7-2191	MMV665924	MALDA-3D7	MALDA-MMV665924-2G11	13	0.028632	PF3D7_1369500	conserved_Plasmodium_protein_unknown_function
MALDA-3D7-2191	MMV665924	MALDA-3D7	MALDA-MMV665924-2G11	13	0.032037	PF3D7_1369600	conserved_Plasmodium_protein_unknown_function
MALDA-3D7-2191	MMV665924	MALDA-3D7	MALDA-MMV665924-2G11	13	0.040173	PF3D7_1369700	U2_small_nuclear_ribonucleoprotein_A_putative
MALDA-3D7-2191	MMV665924	MALDA-3D7	MALDA-MMV665924-2G11	13	0.044312	PF3D7_1369800	tRNA_Arginine
MALDA-3D7-2191	MMV665924	MALDA-3D7	MALDA-MMV665924-2G11	13	0.038486	PF3D7_1369900	tRNA_Tryptophan
MALDA-3D7-2191	MMV665924	MALDA-3D7	MALDA-MMV665924-2G11	13	0.040026	PF3D7_1370000	tRNA_Arginine
MALDA-3D7-2191	MMV665924	MALDA-3D7	MALDA-MMV665924-2G11	13	0.036802	PF3D7_1370100	tRNA_Cysteine
MALDA-3D7-2191	MMV665924	MALDA-3D7	MALDA-MMV665924-2G11	13	0.038819	PF3D7_1370200	tRNA_Glycine
MALDA-3D7-2191	MMV665924	MALDA-3D7	MALDA-MMV665924-2G11	13	0.032444	PF3D7_1370300	membrane_associated_histidine-rich_protein_MAHRP1
MALDA-3D7-2191	MMV665924	MALDA-3D7	MALDA-MMV665924-2G11	13	0.033719	PF3D7_1370500	unspecified_product
MALDA-3D7-2191	MMV665924	MALDA-3D7	MALDA-MMV665924-2G11	13	0.025216	PF3D7_1370800	unspecified_product
MALDA-3D7-2191	MMV665924	MALDA-3D7	MALDA-MMV665924-2G11	13	0.035579	PF3D7_1370900	unspecified_product
MALDA-3D7-2191	MMV665924	MALDA-3D7	MALDA-MMV665924-2G11	13	0	PF3D7_1371000	18S_ribosomal_RNA
MALDA-3D7-2191	MMV665924	MALDA-3D7	MALDA-MMV665924-2G11	13	0.0401	PF3D7_1371200	5.8S_ribosomal_RNA
MALDA-3D7-2191	MMV665924	MALDA-3D7	MALDA-MMV665924-2G11	13	0.027625	PF3D7_1371300	28S_ribosomal_RNA
MALDA-3D7-2191	MMV665924	MALDA-3D7	MALDA-MMV665924-2G11	13	0.050313	PF3D7_1371500	probable_protein_unknown_function
MALDA-3D7-2191	MMV665924	MALDA-3D7	MALDA-MMV665924-2G11	13	0.02786	PF3D7_1371600	erythrocyte_binding_like_protein_1_pseudogene_EBL1
MALDA-3D7-2191	MMV665924	MALDA-3D7	MALDA-MMV665924-2G11	13	0.03841	PF3D7_1371700	serine%2Fthreonine_protein_kinase_FIKK_family
MALDA-3D7-2191	MMV665924	MALDA-3D7	MALDA-MMV665924-2G11	13	0.044931	PF3D7_1371800	Plasmodium_exported_protein_unknown_function
MALDA-3D7-2191	MMV665924	MALDA-3D7	MALDA-MMV665924-2G11	13	0.040919	PF3D7_1371900	Plasmodium_exported_protein_unknown_function
MALDA-3D7-2191	MMV665924	MALDA-3D7	MALDA-MMV665924-2G11	13	0.035369	PF3D7_1372200	histidine-rich_protein_III_HRPIII
MALDA-3D7-222	MMV029272	MALDA-3D7	MALDA-MMV029272-R3F10	3	0.00148	PF3D7_0318500	conserved_Plasmodium_protein_unknown_function
MALDA-3D7-222	MMV029272	MALDA-3D7	MALDA-MMV029272-R3F10	3	0.083337	PF3D7_0318600	cleavage_and_polyadenylation_specificity_factor_putative
MALDA-3D7-222	MMV029272	MALDA-3D7	MALDA-MMV029272-R3F10	3	0.084673	PF3D7_0318700	trophozoite_stage_antigen
MALDA-3D7-222	MMV029272	MALDA-3D7	MALDA-MMV029272-R3F10	3	0.062906	PF3D7_0318800	triosephosphate_isomerase_putative
MALDA-3D7-222	MMV029272	MALDA-3D7	MALDA-MMV029272-R3F10	3	0.084871	PF3D7_0318900	conserved_protein_unknown_function
MALDA-3D7-222	MMV029272	MALDA-3D7	MALDA-MMV029272-R3F10	3	0.075058	PF3D7_0319000	P-type_ATPase_putative_ATPase7
MALDA-3D7-222	MMV029272	MALDA-3D7	MALDA-MMV029272-R3F10	3	0.044175	PF3D7_0319100	E3_ubiquitin-protein_ligase_RBX1_putative_RBX1
MALDA-3D7-222	MMV029272	MALDA-3D7	MALDA-MMV029272-R3F10	3	0.077348	PF3D7_0319200	endonuclease%2Fexonuclease%2Fphosphatase_family_protein_putative
MALDA-3D7-222	MMV029272	MALDA-3D7	MALDA-MMV029272-R3F10	3	0.04826	PF3D7_0319300	ubiquitin-conjugating_enzyme_putative
MALDA-3D7-222	MMV029272	MALDA-3D7	MALDA-MMV029272-R3F10	3	0.055583	PF3D7_0319400	kinesin-8_putative
MALDA-3D7-222	MMV029272	MALDA-3D7	MALDA-MMV029272-R3F10	3	0.049534	PF3D7_0319500	RNA-binding_protein_putative
MALDA-3D7-222	MMV029272	MALDA-3D7	MALDA-MMV029272-R3F10	3	0.049397	PF3D7_0319600	elongation_factor_1_EF-1_putative
MALDA-3D7-222	MMV029272	MALDA-3D7	MALDA-MMV029272-R3F10	3	0.075153	PF3D7_0319700	ABC_transporter_putative
MALDA-3D7-222	MMV029272	MALDA-3D7	MALDA-MMV029272-R3F10	3	0.058253	PF3D7_0319800	conserved_Plasmodium_protein_unknown_function
MALDA-3D7-222	MMV029272	MALDA-3D7	MALDA-MMV029272-R3F10	3	0.058436	PF3D7_0319900	conserved_Plasmodium_protein_unknown_function
MALDA-3D7-222	MMV029272	MALDA-3D7	MALDA-MMV029272-R3F10	3	0.038413	PF3D7_0320000	protein_phosphatase_inhibitor_2_I2
MALDA-3D7-222	MMV029272	MALDA-3D7	MALDA-MMV029272-R3F10	3	0.059931	PF3D7_0320100	SNARE_protein_SEC22
MALDA-3D7-222	MMV029272	MALDA-3D7	MALDA-MMV029272-R3F10	3	0.072967	PF3D7_0320200	CPW-WPC_family_protein
MALDA-3D7-222	MMV029272	MALDA-3D7	MALDA-MMV029272-R3F10	3	0.001899	PF3D7_0320300	T-complex_protein_1_epsilon_subunit_putative
MALDA-3D7-2232	MMV019662	MALDA-3D7	MALDA-MMV019662-1F4	1	-0.007705	PF3D7_0107700	conserved_Plasmodium_membrane_protein_unknown_function
MALDA-3D7-2232	MMV019662	MALDA-3D7	MALDA-MMV019662-1F4	1	0.042099	PF3D7_0107800	double-strand_break_repair_protein_MRE11_putative_MRE11
MALDA-3D7-2232	MMV019662	MALDA-3D7	MALDA-MMV019662-1F4	1	0.055036	PF3D7_0107900	conserved_Plasmodium_protein_unknown_function
MALDA-3D7-2232	MMV019662	MALDA-3D7	MALDA-MMV019662-1F4	1	0.041549	PF3D7_0108000	proteasome_subunit_beta_type-3_putative
MALDA-3D7-2232	MMV019662	MALDA-3D7	MALDA-MMV019662-1F4	1	0.046425	PF3D7_0108100	conserved_Plasmodium_protein_unknown_function
MALDA-3D7-2232	MMV019662	MALDA-3D7	MALDA-MMV019662-1F4	1	0.031662	PF3D7_0108300	conserved_Plasmodium_protein_unknown_function
MALDA-3D7-2232	MMV019662	MALDA-3D7	MALDA-MMV019662-1F4	1	0.045759	PF3D7_0108400	mitochondrial_carrier_protein_putative
MALDA-3D7-2232	MMV019662	MALDA-3D7	MALDA-MMV019662-1F4	1	0.025216	PF3D7_0108500	conserved_Plasmodium_protein_unknown_function
MALDA-3D7-2232	MMV019662	MALDA-3D7	MALDA-MMV019662-1F4	1	0.031178	PF3D7_0108600	conserved_Plasmodium_protein_unknown_function
MALDA-3D7-2232	MMV019662	MALDA-3D7	MALDA-MMV019662-1F4	1	0.020166	PF3D7_0108700	secreted_ookinete_protein_putative_PSOP24
MALDA-3D7-2232	MMV019662	MALDA-3D7	MALDA-MMV019662-1F4	1	0.047131	PF3D7_0108800	conserved_Plasmodium_protein_unknown_function
MALDA-3D7-2232	MMV019662	MALDA-3D7	MALDA-MMV019662-1F4	1	0.036439	PF3D7_0108900	unspecified_product
MALDA-3D7-2232	MMV019662	MALDA-3D7	MALDA-MMV019662-1F4	1	0.005294	PF3D7_0109000	photosensitized_INA-labeled_protein_1_PhIL1_putative
MALDA-3D7-2270	MMV019662	MALDA-3D7	MALDA-MMV019662-1F9	1	0.006719	PF3D7_0107700	conserved_Plasmodium_membrane_protein_unknown_function
MALDA-3D7-2270	MMV019662	MALDA-3D7	MALDA-MMV019662-1F9	1	0.053296	PF3D7_0107800	double-strand_break_repair_protein_MRE11_putative_MRE11
MALDA-3D7-2270	MMV019662	MALDA-3D7	MALDA-MMV019662-1F9	1	0.04556	PF3D7_0107900	conserved_Plasmodium_protein_unknown_function
MALDA-3D7-2270	MMV019662	MALDA-3D7	MALDA-MMV019662-1F9	1	0.047691	PF3D7_0108000	proteasome_subunit_beta_type-3_putative
MALDA-3D7-2270	MMV019662	MALDA-3D7	MALDA-MMV019662-1F9	1	0.057571	PF3D7_0108100	conserved_Plasmodium_protein_unknown_function
MALDA-3D7-2270	MMV019662	MALDA-3D7	MALDA-MMV019662-1F9	1	0.03972	PF3D7_0108300	conserved_Plasmodium_protein_unknown_function
MALDA-3D7-2270	MMV019662	MALDA-3D7	MALDA-MMV019662-1F9	1	0.055344	PF3D7_0108400	mitochondrial_carrier_protein_putative
MALDA-3D7-2270	MMV019662	MALDA-3D7	MALDA-MMV019662-1F9	1	0.026838	PF3D7_0108500	conserved_Plasmodium_protein_unknown_function
MALDA-3D7-2270	MMV019662	MALDA-3D7	MALDA-MMV019662-1F9	1	0.057057	PF3D7_0108600	conserved_Plasmodium_protein_unknown_function
MALDA-3D7-2270	MMV019662	MALDA-3D7	MALDA-MMV019662-1F9	1	0.042391	PF3D7_0108700	secreted_ookinete_protein_putative_PSOP24
MALDA-3D7-2270	MMV019662	MALDA-3D7	MALDA-MMV019662-1F9	1	0.067062	PF3D7_0108800	conserved_Plasmodium_protein_unknown_function
MALDA-3D7-2270	MMV019662	MALDA-3D7	MALDA-MMV019662-1F9	1	0.064808	PF3D7_0108900	unspecified_product
MALDA-3D7-2270	MMV019662	MALDA-3D7	MALDA-MMV019662-1F9	1	0.045552	PF3D7_0109000	photosensitized_INA-labeled_protein_1_PhIL1_putative
MALDA-3D7-2270	MMV019662	MALDA-3D7	MALDA-MMV019662-1F9	1	0.050883	PF3D7_0109100	LCCL_domain-containing_protein_CCp5
MALDA-3D7-2270	MMV019662	MALDA-3D7	MALDA-MMV019662-1F9	1	0.049544	PF3D7_0109200	mRNA_cleavage_factor-like_protein_putative
MALDA-3D7-2270	MMV019662	MALDA-3D7	MALDA-MMV019662-1F9	1	0.082564	PF3D7_0109300	fatty_acid_elongation_protein_GNS1%2FSUR4_family_putative
MALDA-3D7-2270	MMV019662	MALDA-3D7	MALDA-MMV019662-1F9	1	-0.008598	PF3D7_0109400	tubulin-specific_chaperone_a_putative
MALDA-3D7-2315	MMV019662	MALDA-3D7	MALDA-MMV019662-2G6	1	-0.017537	PF3D7_0107700	conserved_Plasmodium_membrane_protein_unknown_function
MALDA-3D7-2315	MMV019662	MALDA-3D7	MALDA-MMV019662-2G6	1	0.067071	PF3D7_0107800	double-strand_break_repair_protein_MRE11_putative_MRE11
MALDA-3D7-2315	MMV019662	MALDA-3D7	MALDA-MMV019662-2G6	1	0.051856	PF3D7_0107900	conserved_Plasmodium_protein_unknown_function
MALDA-3D7-2315	MMV019662	MALDA-3D7	MALDA-MMV019662-2G6	1	0.052439	PF3D7_0108000	proteasome_subunit_beta_type-3_putative
MALDA-3D7-2315	MMV019662	MALDA-3D7	MALDA-MMV019662-2G6	1	0.058491	PF3D7_0108100	conserved_Plasmodium_protein_unknown_function
MALDA-3D7-2315	MMV019662	MALDA-3D7	MALDA-MMV019662-2G6	1	0.04911	PF3D7_0108300	conserved_Plasmodium_protein_unknown_function
MALDA-3D7-2315	MMV019662	MALDA-3D7	MALDA-MMV019662-2G6	1	0.057509	PF3D7_0108400	mitochondrial_carrier_protein_putative
MALDA-3D7-2315	MMV019662	MALDA-3D7	MALDA-MMV019662-2G6	1	0.038025	PF3D7_0108500	conserved_Plasmodium_protein_unknown_function
MALDA-3D7-2315	MMV019662	MALDA-3D7	MALDA-MMV019662-2G6	1	0.057569	PF3D7_0108600	conserved_Plasmodium_protein_unknown_function
MALDA-3D7-2315	MMV019662	MALDA-3D7	MALDA-MMV019662-2G6	1	0.057802	PF3D7_0108700	secreted_ookinete_protein_putative_PSOP24
MALDA-3D7-2315	MMV019662	MALDA-3D7	MALDA-MMV019662-2G6	1	0.058697	PF3D7_0108800	conserved_Plasmodium_protein_unknown_function
MALDA-3D7-2315	MMV019662	MALDA-3D7	MALDA-MMV019662-2G6	1	0.048404	PF3D7_0108900	unspecified_product
MALDA-3D7-2315	MMV019662	MALDA-3D7	MALDA-MMV019662-2G6	1	0.054826	PF3D7_0109000	photosensitized_INA-labeled_protein_1_PhIL1_putative
MALDA-3D7-2315	MMV019662	MALDA-3D7	MALDA-MMV019662-2G6	1	0.070673	PF3D7_0109100	LCCL_domain-containing_protein_CCp5
MALDA-3D7-2315	MMV019662	MALDA-3D7	MALDA-MMV019662-2G6	1	0.085939	PF3D7_0109200	mRNA_cleavage_factor-like_protein_putative
MALDA-3D7-2315	MMV019662	MALDA-3D7	MALDA-MMV019662-2G6	1	0.089263	PF3D7_0109300	fatty_acid_elongation_protein_GNS1%2FSUR4_family_putative
MALDA-3D7-2315	MMV019662	MALDA-3D7	MALDA-MMV019662-2G6	1	-0.007633	PF3D7_0109400	tubulin-specific_chaperone_a_putative
MALDA-3D7-2348	MMV019662	MALDA-3D7	MALDA-MMV019662-2G9	1	0.005767	PF3D7_0107700	conserved_Plasmodium_membrane_protein_unknown_function
MALDA-3D7-2348	MMV019662	MALDA-3D7	MALDA-MMV019662-2G9	1	0.035053	PF3D7_0107800	double-strand_break_repair_protein_MRE11_putative_MRE11
MALDA-3D7-2348	MMV019662	MALDA-3D7	MALDA-MMV019662-2G9	1	0.042982	PF3D7_0107900	conserved_Plasmodium_protein_unknown_function
MALDA-3D7-2348	MMV019662	MALDA-3D7	MALDA-MMV019662-2G9	1	0.042067	PF3D7_0108000	proteasome_subunit_beta_type-3_putative
MALDA-3D7-2348	MMV019662	MALDA-3D7	MALDA-MMV019662-2G9	1	0.038715	PF3D7_0108100	conserved_Plasmodium_protein_unknown_function
MALDA-3D7-2348	MMV019662	MALDA-3D7	MALDA-MMV019662-2G9	1	0.022517	PF3D7_0108300	conserved_Plasmodium_protein_unknown_function
MALDA-3D7-2348	MMV019662	MALDA-3D7	MALDA-MMV019662-2G9	1	0.05297	PF3D7_0108400	mitochondrial_carrier_protein_putative
MALDA-3D7-2348	MMV019662	MALDA-3D7	MALDA-MMV019662-2G9	1	0.019166	PF3D7_0108500	conserved_Plasmodium_protein_unknown_function
MALDA-3D7-2348	MMV019662	MALDA-3D7	MALDA-MMV019662-2G9	1	0.053715	PF3D7_0108600	conserved_Plasmodium_protein_unknown_function
MALDA-3D7-2348	MMV019662	MALDA-3D7	MALDA-MMV019662-2G9	1	0.025841	PF3D7_0108700	secreted_ookinete_protein_putative_PSOP24
MALDA-3D7-2348	MMV019662	MALDA-3D7	MALDA-MMV019662-2G9	1	0.06085	PF3D7_0108800	conserved_Plasmodium_protein_unknown_function
MALDA-3D7-2348	MMV019662	MALDA-3D7	MALDA-MMV019662-2G9	1	0.060535	PF3D7_0108900	unspecified_product
MALDA-3D7-2348	MMV019662	MALDA-3D7	MALDA-MMV019662-2G9	1	0.001444	PF3D7_0109000	photosensitized_INA-labeled_protein_1_PhIL1_putative
MALDA-3D7-2763	MMV028038	MALDA-3D7	MALDA-MMV028038-1E10	1	-0.034935	PF3D7_0107700	conserved_Plasmodium_membrane_protein_unknown_function
MALDA-3D7-2763	MMV028038	MALDA-3D7	MALDA-MMV028038-1E10	1	0.082214	PF3D7_0107800	double-strand_break_repair_protein_MRE11_putative_MRE11
MALDA-3D7-2763	MMV028038	MALDA-3D7	MALDA-MMV028038-1E10	1	0.076167	PF3D7_0107900	conserved_Plasmodium_protein_unknown_function
MALDA-3D7-2763	MMV028038	MALDA-3D7	MALDA-MMV028038-1E10	1	0.055435	PF3D7_0108000	proteasome_subunit_beta_type-3_putative
MALDA-3D7-2763	MMV028038	MALDA-3D7	MALDA-MMV028038-1E10	1	0.077561	PF3D7_0108100	conserved_Plasmodium_protein_unknown_function
MALDA-3D7-2763	MMV028038	MALDA-3D7	MALDA-MMV028038-1E10	1	0.063339	PF3D7_0108300	conserved_Plasmodium_protein_unknown_function
MALDA-3D7-2763	MMV028038	MALDA-3D7	MALDA-MMV028038-1E10	1	0.069089	PF3D7_0108400	mitochondrial_carrier_protein_putative
MALDA-3D7-2763	MMV028038	MALDA-3D7	MALDA-MMV028038-1E10	1	0.059552	PF3D7_0108500	conserved_Plasmodium_protein_unknown_function
MALDA-3D7-2763	MMV028038	MALDA-3D7	MALDA-MMV028038-1E10	1	0.075442	PF3D7_0108600	conserved_Plasmodium_protein_unknown_function
MALDA-3D7-2763	MMV028038	MALDA-3D7	MALDA-MMV028038-1E10	1	0.068915	PF3D7_0108700	secreted_ookinete_protein_putative_PSOP24
MALDA-3D7-2763	MMV028038	MALDA-3D7	MALDA-MMV028038-1E10	1	0.079032	PF3D7_0108800	conserved_Plasmodium_protein_unknown_function
MALDA-3D7-2763	MMV028038	MALDA-3D7	MALDA-MMV028038-1E10	1	0.067999	PF3D7_0108900	unspecified_product
MALDA-3D7-2763	MMV028038	MALDA-3D7	MALDA-MMV028038-1E10	1	-0.010499	PF3D7_0109000	photosensitized_INA-labeled_protein_1_PhIL1_putative
MALDA-3D7-2801	MMV028038	MALDA-3D7	MALDA-MMV028038-1E3	1	-0.030854	PF3D7_0107700	conserved_Plasmodium_membrane_protein_unknown_function
MALDA-3D7-2801	MMV028038	MALDA-3D7	MALDA-MMV028038-1E3	1	0.075742	PF3D7_0107800	double-strand_break_repair_protein_MRE11_putative_MRE11
MALDA-3D7-2801	MMV028038	MALDA-3D7	MALDA-MMV028038-1E3	1	0.076365	PF3D7_0107900	conserved_Plasmodium_protein_unknown_function
MALDA-3D7-2801	MMV028038	MALDA-3D7	MALDA-MMV028038-1E3	1	0.062288	PF3D7_0108000	proteasome_subunit_beta_type-3_putative
MALDA-3D7-2801	MMV028038	MALDA-3D7	MALDA-MMV028038-1E3	1	0.077529	PF3D7_0108100	conserved_Plasmodium_protein_unknown_function
MALDA-3D7-2801	MMV028038	MALDA-3D7	MALDA-MMV028038-1E3	1	0.059318	PF3D7_0108300	conserved_Plasmodium_protein_unknown_function
MALDA-3D7-2801	MMV028038	MALDA-3D7	MALDA-MMV028038-1E3	1	0.066901	PF3D7_0108400	mitochondrial_carrier_protein_putative
MALDA-3D7-2801	MMV028038	MALDA-3D7	MALDA-MMV028038-1E3	1	0.056711	PF3D7_0108500	conserved_Plasmodium_protein_unknown_function
MALDA-3D7-2801	MMV028038	MALDA-3D7	MALDA-MMV028038-1E3	1	0.063826	PF3D7_0108600	conserved_Plasmodium_protein_unknown_function
MALDA-3D7-2801	MMV028038	MALDA-3D7	MALDA-MMV028038-1E3	1	0.072582	PF3D7_0108700	secreted_ookinete_protein_putative_PSOP24
MALDA-3D7-2801	MMV028038	MALDA-3D7	MALDA-MMV028038-1E3	1	0.078682	PF3D7_0108800	conserved_Plasmodium_protein_unknown_function
MALDA-3D7-2801	MMV028038	MALDA-3D7	MALDA-MMV028038-1E3	1	0.061407	PF3D7_0108900	unspecified_product
MALDA-3D7-2801	MMV028038	MALDA-3D7	MALDA-MMV028038-1E3	1	-0.017812	PF3D7_0109000	photosensitized_INA-labeled_protein_1_PhIL1_putative
MALDA-3D7-2836	MMV028038	MALDA-3D7	MALDA-MMV028038-2E3	1	-0.008033	PF3D7_0105600	conserved_Plasmodium_protein_unknown_function
MALDA-3D7-2836	MMV028038	MALDA-3D7	MALDA-MMV028038-2E3	1	0.03587	PF3D7_0105700	asparagine-rich_antigen_Pfa35-2
MALDA-3D7-2836	MMV028038	MALDA-3D7	MALDA-MMV028038-2E3	1	0.07069	PF3D7_0105800	conserved_Plasmodium_protein_unknown_function
MALDA-3D7-2836	MMV028038	MALDA-3D7	MALDA-MMV028038-2E3	1	0.09266	PF3D7_0105900	DNA_binding_protein_putative
MALDA-3D7-2836	MMV028038	MALDA-3D7	MALDA-MMV028038-2E3	1	0.062178	PF3D7_0106000	conserved_Plasmodium_protein_unknown_function
MALDA-3D7-2836	MMV028038	MALDA-3D7	MALDA-MMV028038-2E3	1	0.054802	PF3D7_0106100	vacuolar_ATP_synthase_subunit_c_putative
MALDA-3D7-2836	MMV028038	MALDA-3D7	MALDA-MMV028038-2E3	1	0.084965	PF3D7_0106200	conserved_Plasmodium_protein_unknown_function
MALDA-3D7-2836	MMV028038	MALDA-3D7	MALDA-MMV028038-2E3	1	0.041034	PF3D7_0106300	calcium-transporting_ATPase_ATP6
MALDA-3D7-2836	MMV028038	MALDA-3D7	MALDA-MMV028038-2E3	1	0.060938	PF3D7_0106400	pre-rRNA-processing_protein_TSR2_putative
MALDA-3D7-2836	MMV028038	MALDA-3D7	MALDA-MMV028038-2E3	1	0.048655	PF3D7_0106500	conserved_Plasmodium_protein_unknown_function
MALDA-3D7-2836	MMV028038	MALDA-3D7	MALDA-MMV028038-2E3	1	0.064487	PF3D7_0106600	conserved_Plasmodium_protein_unknown_function
MALDA-3D7-2836	MMV028038	MALDA-3D7	MALDA-MMV028038-2E3	1	0.037877	PF3D7_0106700	small_ribosomal_subunit_assembling_AARP2_protein_AARP2
MALDA-3D7-2836	MMV028038	MALDA-3D7	MALDA-MMV028038-2E3	1	0.061251	PF3D7_0106800	ras-related_protein_Rab-5C_RAB5c
MALDA-3D7-2836	MMV028038	MALDA-3D7	MALDA-MMV028038-2E3	1	0.064291	PF3D7_0106900	2-C-methyl-D-erythritol_4-phosphate_cytidylyltransferase_putative_IspD
MALDA-3D7-2836	MMV028038	MALDA-3D7	MALDA-MMV028038-2E3	1	0.066848	PF3D7_0107000	centrin-1_CEN1
MALDA-3D7-2836	MMV028038	MALDA-3D7	MALDA-MMV028038-2E3	1	0.066173	PF3D7_0107100	conserved_Plasmodium_protein_unknown_function
MALDA-3D7-2836	MMV028038	MALDA-3D7	MALDA-MMV028038-2E3	1	0.051837	PF3D7_0107200	carbon_catabolite_repressor_protein_4_putative
MALDA-3D7-2836	MMV028038	MALDA-3D7	MALDA-MMV028038-2E3	1	0.055623	PF3D7_0107300	probable_protein_unknown_function
MALDA-3D7-2836	MMV028038	MALDA-3D7	MALDA-MMV028038-2E3	1	0.047218	PF3D7_0107400	conserved_Plasmodium_protein_unknown_function
MALDA-3D7-2836	MMV028038	MALDA-3D7	MALDA-MMV028038-2E3	1	0.052379	PF3D7_0107500	lipid%2Fsterol%3AH%2B_symporter
MALDA-3D7-2836	MMV028038	MALDA-3D7	MALDA-MMV028038-2E3	1	0.069479	PF3D7_0107600	serine%2Fthreonine_protein_kinase_putative
MALDA-3D7-2836	MMV028038	MALDA-3D7	MALDA-MMV028038-2E3	1	0.065281	PF3D7_0107700	conserved_Plasmodium_membrane_protein_unknown_function
MALDA-3D7-2836	MMV028038	MALDA-3D7	MALDA-MMV028038-2E3	1	0.046247	PF3D7_0107800	double-strand_break_repair_protein_MRE11_putative_MRE11
MALDA-3D7-2836	MMV028038	MALDA-3D7	MALDA-MMV028038-2E3	1	0.049497	PF3D7_0107900	conserved_Plasmodium_protein_unknown_function
MALDA-3D7-2836	MMV028038	MALDA-3D7	MALDA-MMV028038-2E3	1	0.045654	PF3D7_0108000	proteasome_subunit_beta_type-3_putative
MALDA-3D7-2836	MMV028038	MALDA-3D7	MALDA-MMV028038-2E3	1	0.046705	PF3D7_0108100	conserved_Plasmodium_protein_unknown_function
MALDA-3D7-2836	MMV028038	MALDA-3D7	MALDA-MMV028038-2E3	1	0.030285	PF3D7_0108300	conserved_Plasmodium_protein_unknown_function
MALDA-3D7-2836	MMV028038	MALDA-3D7	MALDA-MMV028038-2E3	1	0.049251	PF3D7_0108400	mitochondrial_carrier_protein_putative
MALDA-3D7-2836	MMV028038	MALDA-3D7	MALDA-MMV028038-2E3	1	0.044187	PF3D7_0108500	conserved_Plasmodium_protein_unknown_function
MALDA-3D7-2836	MMV028038	MALDA-3D7	MALDA-MMV028038-2E3	1	0.050599	PF3D7_0108600	conserved_Plasmodium_protein_unknown_function
MALDA-3D7-2836	MMV028038	MALDA-3D7	MALDA-MMV028038-2E3	1	0.036973	PF3D7_0108700	secreted_ookinete_protein_putative_PSOP24
MALDA-3D7-2836	MMV028038	MALDA-3D7	MALDA-MMV028038-2E3	1	0.058225	PF3D7_0108800	conserved_Plasmodium_protein_unknown_function
MALDA-3D7-2836	MMV028038	MALDA-3D7	MALDA-MMV028038-2E3	1	0.056634	PF3D7_0108900	unspecified_product
MALDA-3D7-2836	MMV028038	MALDA-3D7	MALDA-MMV028038-2E3	1	0.044358	PF3D7_0109000	photosensitized_INA-labeled_protein_1_PhIL1_putative
MALDA-3D7-2836	MMV028038	MALDA-3D7	MALDA-MMV028038-2E3	1	0.043466	PF3D7_0109100	LCCL_domain-containing_protein_CCp5
MALDA-3D7-2836	MMV028038	MALDA-3D7	MALDA-MMV028038-2E3	1	0.050553	PF3D7_0109200	mRNA_cleavage_factor-like_protein_putative
MALDA-3D7-2836	MMV028038	MALDA-3D7	MALDA-MMV028038-2E3	1	0.057842	PF3D7_0109300	fatty_acid_elongation_protein_GNS1%2FSUR4_family_putative
MALDA-3D7-2836	MMV028038	MALDA-3D7	MALDA-MMV028038-2E3	1	0.071	PF3D7_0109400	tubulin-specific_chaperone_a_putative
MALDA-3D7-2836	MMV028038	MALDA-3D7	MALDA-MMV028038-2E3	1	0.052111	PF3D7_0109500	N-acetyltransferase_putative
MALDA-3D7-2836	MMV028038	MALDA-3D7	MALDA-MMV028038-2E3	1	0.072369	PF3D7_0109600	cold-shock_protein_putative
MALDA-3D7-2836	MMV028038	MALDA-3D7	MALDA-MMV028038-2E3	1	0.077937	PF3D7_0109700	conserved_protein_unknown_function
MALDA-3D7-2836	MMV028038	MALDA-3D7	MALDA-MMV028038-2E3	1	0.054975	PF3D7_0109800	phenylalanine--tRNA_ligase_putative
MALDA-3D7-2836	MMV028038	MALDA-3D7	MALDA-MMV028038-2E3		0.072414	PF3D7_0109900	phosphatidate_cytidylyltransferase_putative
MALDA-3D7-2836	MMV028038	MALDA-3D7	MALDA-MMV028038-2E3	1	0.059859	PF3D7_0110000	conserved_Plasmodium_protein_unknown_function
MALDA-3D7-2836	MMV028038	MALDA-3D7	MALDA-MMV028038-2E3	1	0.050364	PF3D7_0110100	selenocysteine-specific_elongation_factor_selB_homologue_putative
MALDA-3D7-2836	MMV028038	MALDA-3D7	MALDA-MMV028038-2E3	1	0.073091	PF3D7_0110200	FAD-linked_sulfhydryl_oxidase_ERV1_putative_ERV1
MALDA-3D7-2836	MMV028038	MALDA-3D7	MALDA-MMV028038-2E3	1	0.066501	PF3D7_0110300	Plasmodium_RNA_of_unknown_function_RUF5
MALDA-3D7-2836	MMV028038	MALDA-3D7	MALDA-MMV028038-2E3	1	0.067864	PF3D7_0110400	DNA-directed_RNA_polymerase_2_putative
MALDA-3D7-2836	MMV028038	MALDA-3D7	MALDA-MMV028038-2E3	1	0.058102	PF3D7_0110500	bromodomain_protein_putative
MALDA-3D7-2836	MMV028038	MALDA-3D7	MALDA-MMV028038-2E3	1	0.061418	PF3D7_0110600	phosphatidylinositol-4-phosphate_5-kinase_PIP5K
MALDA-3D7-2836	MMV028038	MALDA-3D7	MALDA-MMV028038-2E3	1	0.049416	PF3D7_0110700	chromatin_assembly_factor_1_protein_WD40_domain_putative
MALDA-3D7-2836	MMV028038	MALDA-3D7	MALDA-MMV028038-2E3	1	0.049928	PF3D7_0110800	transcription_initiation_factor_TFIIB_putative
MALDA-3D7-2836	MMV028038	MALDA-3D7	MALDA-MMV028038-2E3	1	0.065507	PF3D7_0110900	adenylate_kinase-like_protein_1_AKLP1
MALDA-3D7-2836	MMV028038	MALDA-3D7	MALDA-MMV028038-2E3	1	0.05021	PF3D7_0111000	kinesin-8_putative
MALDA-3D7-2836	MMV028038	MALDA-3D7	MALDA-MMV028038-2E3	1	0.074372	PF3D7_0111200	conserved_Plasmodium_protein_unknown_function
MALDA-3D7-2836	MMV028038	MALDA-3D7	MALDA-MMV028038-2E3	1	0.066336	PF3D7_0111300	replication_factor_c_protein_putative
MALDA-3D7-2836	MMV028038	MALDA-3D7	MALDA-MMV028038-2E3	1	0.067118	PF3D7_0111400	conserved_Plasmodium_protein_unknown_function_GEXP19
MALDA-3D7-2836	MMV028038	MALDA-3D7	MALDA-MMV028038-2E3	1	0.078964	PF3D7_0111500	UMP-CMP_kinase_putative
MALDA-3D7-2836	MMV028038	MALDA-3D7	MALDA-MMV028038-2E3	1	0.078317	PF3D7_0111600	conserved_Plasmodium_protein_unknown_function
MALDA-3D7-2836	MMV028038	MALDA-3D7	MALDA-MMV028038-2E3	1	0.06551	PF3D7_0111700	conserved_Plasmodium_protein_unknown_function
MALDA-3D7-2836	MMV028038	MALDA-3D7	MALDA-MMV028038-2E3	1	0.06998	PF3D7_0111800	conserved_Plasmodium_protein_unknown_function
MALDA-3D7-2836	MMV028038	MALDA-3D7	MALDA-MMV028038-2E3	1	0.066095	PF3D7_0111900	conserved_Plasmodium_protein_unknown_function
MALDA-3D7-2836	MMV028038	MALDA-3D7	MALDA-MMV028038-2E3	1	0.073383	PF3D7_0112000	TatD-like_deoxyribonuclease_putative
MALDA-3D7-2836	MMV028038	MALDA-3D7	MALDA-MMV028038-2E3	1	0.045616	PF3D7_0112100	conserved_Plasmodium_protein_unknown_function
MALDA-3D7-2836	MMV028038	MALDA-3D7	MALDA-MMV028038-2E3	1	0.04134	PF3D7_0112200	multidrug_resistance-associated_protein_1_MRP1
MALDA-3D7-2836	MMV028038	MALDA-3D7	MALDA-MMV028038-2E3	1	0.036262	PF3D7_0112300	18S_ribosomal_RNA
MALDA-3D7-2836	MMV028038	MALDA-3D7	MALDA-MMV028038-2E3	1	0.065712	PF3D7_0112800	Plasmodium_exported_protein_hyp11_unknown_function
MALDA-3D7-2836	MMV028038	MALDA-3D7	MALDA-MMV028038-2E3	1	0.052862	PF3D7_0112900	Plasmodium_exported_protein_unknown_function
MALDA-3D7-2836	MMV028038	MALDA-3D7	MALDA-MMV028038-2E3	1	0.04848	PF3D7_0113000	glutamic_acid-rich_protein_GARP
MALDA-3D7-2836	MMV028038	MALDA-3D7	MALDA-MMV028038-2E3	1	0.049689	PF3D7_0113100	surface-associated_interspersed_protein_1.1_SURFIN_1.1_SURF1.1
MALDA-3D7-2836	MMV028038	MALDA-3D7	MALDA-MMV028038-2E3	1	0.045068	PF3D7_0113200	Plasmodium_exported_protein_unknown_function
MALDA-3D7-2836	MMV028038	MALDA-3D7	MALDA-MMV028038-2E3	1	0.046354	PF3D7_0113300	Plasmodium_exported_protein_hyp1_unknown_function
MALDA-3D7-2836	MMV028038	MALDA-3D7	MALDA-MMV028038-2E3	1	0.058105	PF3D7_0113400	Plasmodium_exported_protein_unknown_function
MALDA-3D7-2836	MMV028038	MALDA-3D7	MALDA-MMV028038-2E3	1	0.03866	PF3D7_0113600	surface-associated_interspersed_protein_1.2_SURFIN_1.2_pseudogene_SURF1.2
MALDA-3D7-2836	MMV028038	MALDA-3D7	MALDA-MMV028038-2E3	1	0.059079	PF3D7_0113700	heat_shock_protein_40_type_II_HSP40
MALDA-3D7-2836	MMV028038	MALDA-3D7	MALDA-MMV028038-2E3	1	0.040282	PF3D7_0113800	DBL_containing_protein_unknown_function
MALDA-3D7-2836	MMV028038	MALDA-3D7	MALDA-MMV028038-2E3	1	0.064086	PF3D7_0113900	Plasmodium_exported_protein_hyp8_unknown_function_GEXP10
MALDA-3D7-2836	MMV028038	MALDA-3D7	MALDA-MMV028038-2E3	1	0.028109	PF3D7_0114000	exported_protein_family_1_EPF1
MALDA-3D7-2836	MMV028038	MALDA-3D7	MALDA-MMV028038-2E3	1	0.052066	PF3D7_0114100	Pfmc-2TM_Maurers_cleft_two_transmembrane_protein_MC-2TM
MALDA-3D7-2836	MMV028038	MALDA-3D7	MALDA-MMV028038-2E3	1	0.04363	PF3D7_0114200	exported_protein_family_3_EPF3
MALDA-3D7-2836	MMV028038	MALDA-3D7	MALDA-MMV028038-2E3	1	0.079462	PF3D7_0114300	exported_protein_family_4_pseudogene_EPF4
MALDA-3D7-2836	MMV028038	MALDA-3D7	MALDA-MMV028038-2E3	1	0.068878	PF3D7_0114500	Plasmodium_exported_protein_hyp10_unknown_function
MALDA-3D7-2836	MMV028038	MALDA-3D7	MALDA-MMV028038-2E3	1	0.062513	PF3D7_0114800	Plasmodium_exported_protein_hyp7_unknown_function
MALDA-3D7-2836	MMV028038	MALDA-3D7	MALDA-MMV028038-2E3	1	0.066621	PF3D7_0114900	Plasmodium_exported_protein_unknown_function_pseudogene
MALDA-3D7-2845	MMV028038	MALDA-3D7	MALDA-MMV028038-2E3	12	-0.000521	PF3D7_1240500	Plasmodium_RNA_of_unknown_function_RUF6-5
MALDA-3D7-2845	MMV028038	MALDA-3D7	MALDA-MMV028038-2E3	12	0.026927	PF3D7_1240700	rifin_pseudogenePIR_protein_pseudogene
MALDA-3D7-2845	MMV028038	MALDA-3D7	MALDA-MMV028038-2E3	12	0.040655	PF3D7_1240800	Plasmodium_RNA_of_unknown_function_RUF6-14
MALDA-3D7-2845	MMV028038	MALDA-3D7	MALDA-MMV028038-2E3	12	0.034065	PF3D7_1241000	Plasmodium_RNA_of_unknown_function_RUF6-15
MALDA-3D7-2845	MMV028038	MALDA-3D7	MALDA-MMV028038-2E3	12	0.047121	PF3D7_1241100	conserved_Plasmodium_protein_unknown_function
MALDA-3D7-2845	MMV028038	MALDA-3D7	MALDA-MMV028038-2E3	12	0.05694	PF3D7_1241200	conserved_Plasmodium_protein_unknown_function
MALDA-3D7-2845	MMV028038	MALDA-3D7	MALDA-MMV028038-2E3	12	0.066982	PF3D7_1241300	conserved_Plasmodium_protein_unknown_function
MALDA-3D7-2845	MMV028038	MALDA-3D7	MALDA-MMV028038-2E3	12	0.044624	PF3D7_1241400	RNA-binding_protein_putative
MALDA-3D7-2845	MMV028038	MALDA-3D7	MALDA-MMV028038-2E3	12	-0.018838	PF3D7_1241500	conserved_Plasmodium_protein_unknown_function
MALDA-3D7-2845	MMV028038	MALDA-3D7	MALDA-MMV028038-2E3	12	0.020472	PF3D7_1241600	mitochondrial_carrier_protein_putative
MALDA-3D7-2890	MMV028038	MALDA-3D7	MALDA-MMV028038-2F10	12	-0.014843	PF3D7_1240500	Plasmodium_RNA_of_unknown_function_RUF6-5
MALDA-3D7-2890	MMV028038	MALDA-3D7	MALDA-MMV028038-2F10	12	0.024442	PF3D7_1240700	rifin_pseudogenePIR_protein_pseudogene
MALDA-3D7-2890	MMV028038	MALDA-3D7	MALDA-MMV028038-2F10	12	0.03403	PF3D7_1240800	Plasmodium_RNA_of_unknown_function_RUF6-14
MALDA-3D7-2890	MMV028038	MALDA-3D7	MALDA-MMV028038-2F10	12	0.033048	PF3D7_1241000	Plasmodium_RNA_of_unknown_function_RUF6-15
MALDA-3D7-2890	MMV028038	MALDA-3D7	MALDA-MMV028038-2F10	12	0.053137	PF3D7_1241100	conserved_Plasmodium_protein_unknown_function
MALDA-3D7-2890	MMV028038	MALDA-3D7	MALDA-MMV028038-2F10	12	0.06313	PF3D7_1241200	conserved_Plasmodium_protein_unknown_function
MALDA-3D7-2890	MMV028038	MALDA-3D7	MALDA-MMV028038-2F10	12	0.077614	PF3D7_1241300	conserved_Plasmodium_protein_unknown_function
MALDA-3D7-2890	MMV028038	MALDA-3D7	MALDA-MMV028038-2F10	12	0.059504	PF3D7_1241400	RNA-binding_protein_putative
MALDA-3D7-2890	MMV028038	MALDA-3D7	MALDA-MMV028038-2F10	12	-0.014914	PF3D7_1241500	conserved_Plasmodium_protein_unknown_function
MALDA-3D7-2890	MMV028038	MALDA-3D7	MALDA-MMV028038-2F10	12	0.027248	PF3D7_1241600	mitochondrial_carrier_protein_putative
MALDA-3D7-2904	none	MALDA-3D7	MALDA-3D7Parent-15	1	-0.007705	PF3D7_0107700	conserved_Plasmodium_membrane_protein_unknown_function
MALDA-3D7-2904	none	MALDA-3D7	MALDA-3D7Parent-15	1	0.042099	PF3D7_0107800	double-strand_break_repair_protein_MRE11_putative_MRE11
MALDA-3D7-2904	none	MALDA-3D7	MALDA-3D7Parent-15	1	0.055036	PF3D7_0107900	conserved_Plasmodium_protein_unknown_function
MALDA-3D7-2904	none	MALDA-3D7	MALDA-3D7Parent-15	1	0.041549	PF3D7_0108000	proteasome_subunit_beta_type-3_putative
MALDA-3D7-2904	none	MALDA-3D7	MALDA-3D7Parent-15	1	0.046425	PF3D7_0108100	conserved_Plasmodium_protein_unknown_function
MALDA-3D7-2904	none	MALDA-3D7	MALDA-3D7Parent-15	1	0.031662	PF3D7_0108300	conserved_Plasmodium_protein_unknown_function
MALDA-3D7-2904	none	MALDA-3D7	MALDA-3D7Parent-15	1	0.045759	PF3D7_0108400	mitochondrial_carrier_protein_putative
MALDA-3D7-2904	none	MALDA-3D7	MALDA-3D7Parent-15	1	0.025216	PF3D7_0108500	conserved_Plasmodium_protein_unknown_function
MALDA-3D7-2904	none	MALDA-3D7	MALDA-3D7Parent-15	1	0.031178	PF3D7_0108600	conserved_Plasmodium_protein_unknown_function
MALDA-3D7-2904	none	MALDA-3D7	MALDA-3D7Parent-15	1	0.020166	PF3D7_0108700	secreted_ookinete_protein_putative_PSOP24
MALDA-3D7-2904	none	MALDA-3D7	MALDA-3D7Parent-15	1	0.047131	PF3D7_0108800	conserved_Plasmodium_protein_unknown_function
MALDA-3D7-2904	none	MALDA-3D7	MALDA-3D7Parent-15	1	0.036439	PF3D7_0108900	unspecified_product
MALDA-3D7-2904	none	MALDA-3D7	MALDA-3D7Parent-15	1	0.005294	PF3D7_0109000	photosensitized_INA-labeled_protein_1_PhIL1_putative
MALDA-3D7-2942	MMV028038	MALDA-3D7	MALDA-MMV028038-3E9	1	0.019858	PF3D7_0106200	conserved_Plasmodium_protein_unknown_function
MALDA-3D7-2942	MMV028038	MALDA-3D7	MALDA-MMV028038-3E9	1	0.027262	PF3D7_0106300	calcium-transporting_ATPase_ATP6
MALDA-3D7-2942	MMV028038	MALDA-3D7	MALDA-MMV028038-3E9	1	0.066917	PF3D7_0106400	pre-rRNA-processing_protein_TSR2_putative
MALDA-3D7-2942	MMV028038	MALDA-3D7	MALDA-MMV028038-3E9	1	0.072808	PF3D7_0106500	conserved_Plasmodium_protein_unknown_function
MALDA-3D7-2942	MMV028038	MALDA-3D7	MALDA-MMV028038-3E9	1	0.082221	PF3D7_0106600	conserved_Plasmodium_protein_unknown_function
MALDA-3D7-2942	MMV028038	MALDA-3D7	MALDA-MMV028038-3E9	1	0.049954	PF3D7_0106700	small_ribosomal_subunit_assembling_AARP2_protein_AARP2
MALDA-3D7-2942	MMV028038	MALDA-3D7	MALDA-MMV028038-3E9	1	0.070124	PF3D7_0106800	ras-related_protein_Rab-5C_RAB5c
MALDA-3D7-2942	MMV028038	MALDA-3D7	MALDA-MMV028038-3E9	1	0.078203	PF3D7_0106900	2-C-methyl-D-erythritol_4-phosphate_cytidylyltransferase_putative_IspD
MALDA-3D7-2942	MMV028038	MALDA-3D7	MALDA-MMV028038-3E9	1	0.070308	PF3D7_0107000	centrin-1_CEN1
MALDA-3D7-2942	MMV028038	MALDA-3D7	MALDA-MMV028038-3E9	1	0.083425	PF3D7_0107100	conserved_Plasmodium_protein_unknown_function
MALDA-3D7-2942	MMV028038	MALDA-3D7	MALDA-MMV028038-3E9	1	0.05061	PF3D7_0107200	carbon_catabolite_repressor_protein_4_putative
MALDA-3D7-2942	MMV028038	MALDA-3D7	MALDA-MMV028038-3E9	1	0.070201	PF3D7_0107300	probable_protein_unknown_function
MALDA-3D7-2942	MMV028038	MALDA-3D7	MALDA-MMV028038-3E9	1	0.049635	PF3D7_0107400	conserved_Plasmodium_protein_unknown_function
MALDA-3D7-2942	MMV028038	MALDA-3D7	MALDA-MMV028038-3E9	1	0.060334	PF3D7_0107500	lipid%2Fsterol%3AH%2B_symporter
MALDA-3D7-2942	MMV028038	MALDA-3D7	MALDA-MMV028038-3E9	1	0.082175	PF3D7_0107600	serine%2Fthreonine_protein_kinase_putative
MALDA-3D7-2942	MMV028038	MALDA-3D7	MALDA-MMV028038-3E9	1	0.072163	PF3D7_0107700	conserved_Plasmodium_membrane_protein_unknown_function
MALDA-3D7-2942	MMV028038	MALDA-3D7	MALDA-MMV028038-3E9	1	0.05548	PF3D7_0107800	double-strand_break_repair_protein_MRE11_putative_MRE11
MALDA-3D7-2942	MMV028038	MALDA-3D7	MALDA-MMV028038-3E9	1	0.061694	PF3D7_0107900	conserved_Plasmodium_protein_unknown_function
MALDA-3D7-2942	MMV028038	MALDA-3D7	MALDA-MMV028038-3E9	1	0.045547	PF3D7_0108000	proteasome_subunit_beta_type-3_putative
MALDA-3D7-2942	MMV028038	MALDA-3D7	MALDA-MMV028038-3E9	1	0.054344	PF3D7_0108100	conserved_Plasmodium_protein_unknown_function
MALDA-3D7-2942	MMV028038	MALDA-3D7	MALDA-MMV028038-3E9	1	0.037767	PF3D7_0108300	conserved_Plasmodium_protein_unknown_function
MALDA-3D7-2942	MMV028038	MALDA-3D7	MALDA-MMV028038-3E9	1	0.051829	PF3D7_0108400	mitochondrial_carrier_protein_putative
MALDA-3D7-2942	MMV028038	MALDA-3D7	MALDA-MMV028038-3E9	1	0.046625	PF3D7_0108500	conserved_Plasmodium_protein_unknown_function
MALDA-3D7-2942	MMV028038	MALDA-3D7	MALDA-MMV028038-3E9	1	0.044989	PF3D7_0108600	conserved_Plasmodium_protein_unknown_function
MALDA-3D7-2942	MMV028038	MALDA-3D7	MALDA-MMV028038-3E9	1	0.044053	PF3D7_0108700	secreted_ookinete_protein_putative_PSOP24
MALDA-3D7-2942	MMV028038	MALDA-3D7	MALDA-MMV028038-3E9	1	0.057799	PF3D7_0108800	conserved_Plasmodium_protein_unknown_function
MALDA-3D7-2942	MMV028038	MALDA-3D7	MALDA-MMV028038-3E9	1	0.06016	PF3D7_0108900	unspecified_product
MALDA-3D7-2942	MMV028038	MALDA-3D7	MALDA-MMV028038-3E9	1	0.046898	PF3D7_0109000	photosensitized_INA-labeled_protein_1_PhIL1_putative
MALDA-3D7-2942	MMV028038	MALDA-3D7	MALDA-MMV028038-3E9	1	0.053627	PF3D7_0109100	LCCL_domain-containing_protein_CCp5
MALDA-3D7-2942	MMV028038	MALDA-3D7	MALDA-MMV028038-3E9	1	0.063991	PF3D7_0109200	mRNA_cleavage_factor-like_protein_putative
MALDA-3D7-2942	MMV028038	MALDA-3D7	MALDA-MMV028038-3E9	1	0.073299	PF3D7_0109300	fatty_acid_elongation_protein_GNS1%2FSUR4_family_putative
MALDA-3D7-2942	MMV028038	MALDA-3D7	MALDA-MMV028038-3E9	1	0.083882	PF3D7_0109400	tubulin-specific_chaperone_a_putative
MALDA-3D7-2942	MMV028038	MALDA-3D7	MALDA-MMV028038-3E9	1	0.059438	PF3D7_0109500	N-acetyltransferase_putative
MALDA-3D7-2942	MMV028038	MALDA-3D7	MALDA-MMV028038-3E9	1	0.093497	PF3D7_0109600	cold-shock_protein_putative
MALDA-3D7-2942	MMV028038	MALDA-3D7	MALDA-MMV028038-3E9	1	0.093366	PF3D7_0109700	conserved_protein_unknown_function
MALDA-3D7-2942	MMV028038	MALDA-3D7	MALDA-MMV028038-3E9	1	0.068728	PF3D7_0109800	phenylalanine--tRNA_ligase_putative
MALDA-3D7-2942	MMV028038	MALDA-3D7	MALDA-MMV028038-3E9		0.08024	PF3D7_0109900	phosphatidate_cytidylyltransferase_putative
MALDA-3D7-2942	MMV028038	MALDA-3D7	MALDA-MMV028038-3E9	1	0.068671	PF3D7_0110000	conserved_Plasmodium_protein_unknown_function
MALDA-3D7-2942	MMV028038	MALDA-3D7	MALDA-MMV028038-3E9	1	0.070297	PF3D7_0110100	selenocysteine-specific_elongation_factor_selB_homologue_putative
MALDA-3D7-2942	MMV028038	MALDA-3D7	MALDA-MMV028038-3E9	1	0.07748	PF3D7_0110200	FAD-linked_sulfhydryl_oxidase_ERV1_putative_ERV1
MALDA-3D7-2942	MMV028038	MALDA-3D7	MALDA-MMV028038-3E9	1	0.098523	PF3D7_0110300	Plasmodium_RNA_of_unknown_function_RUF5
MALDA-3D7-2942	MMV028038	MALDA-3D7	MALDA-MMV028038-3E9	1	0.07849	PF3D7_0110400	DNA-directed_RNA_polymerase_2_putative
MALDA-3D7-2942	MMV028038	MALDA-3D7	MALDA-MMV028038-3E9	1	0.075916	PF3D7_0110500	bromodomain_protein_putative
MALDA-3D7-2942	MMV028038	MALDA-3D7	MALDA-MMV028038-3E9	1	0.07595	PF3D7_0110600	phosphatidylinositol-4-phosphate_5-kinase_PIP5K
MALDA-3D7-2942	MMV028038	MALDA-3D7	MALDA-MMV028038-3E9	1	0.053927	PF3D7_0110700	chromatin_assembly_factor_1_protein_WD40_domain_putative
MALDA-3D7-2942	MMV028038	MALDA-3D7	MALDA-MMV028038-3E9	1	0.055899	PF3D7_0110800	transcription_initiation_factor_TFIIB_putative
MALDA-3D7-2942	MMV028038	MALDA-3D7	MALDA-MMV028038-3E9	1	0.07156	PF3D7_0110900	adenylate_kinase-like_protein_1_AKLP1
MALDA-3D7-2942	MMV028038	MALDA-3D7	MALDA-MMV028038-3E9	1	0.059974	PF3D7_0111000	kinesin-8_putative
MALDA-3D7-2942	MMV028038	MALDA-3D7	MALDA-MMV028038-3E9	1	0.083217	PF3D7_0111200	conserved_Plasmodium_protein_unknown_function
MALDA-3D7-2942	MMV028038	MALDA-3D7	MALDA-MMV028038-3E9	1	0.084937	PF3D7_0111300	replication_factor_c_protein_putative
MALDA-3D7-2942	MMV028038	MALDA-3D7	MALDA-MMV028038-3E9	1	0.080854	PF3D7_0111400	conserved_Plasmodium_protein_unknown_function_GEXP19
MALDA-3D7-2942	MMV028038	MALDA-3D7	MALDA-MMV028038-3E9	1	0.083105	PF3D7_0111500	UMP-CMP_kinase_putative
MALDA-3D7-2942	MMV028038	MALDA-3D7	MALDA-MMV028038-3E9	1	0.086822	PF3D7_0111600	conserved_Plasmodium_protein_unknown_function
MALDA-3D7-2942	MMV028038	MALDA-3D7	MALDA-MMV028038-3E9	1	0.077927	PF3D7_0111700	conserved_Plasmodium_protein_unknown_function
MALDA-3D7-2942	MMV028038	MALDA-3D7	MALDA-MMV028038-3E9	1	0.080957	PF3D7_0111800	conserved_Plasmodium_protein_unknown_function
MALDA-3D7-2942	MMV028038	MALDA-3D7	MALDA-MMV028038-3E9	1	0.069575	PF3D7_0111900	conserved_Plasmodium_protein_unknown_function
MALDA-3D7-2942	MMV028038	MALDA-3D7	MALDA-MMV028038-3E9	1	0.088335	PF3D7_0112000	TatD-like_deoxyribonuclease_putative
MALDA-3D7-2942	MMV028038	MALDA-3D7	MALDA-MMV028038-3E9	1	0.072707	PF3D7_0112100	conserved_Plasmodium_protein_unknown_function
MALDA-3D7-2942	MMV028038	MALDA-3D7	MALDA-MMV028038-3E9	1	0.056839	PF3D7_0112200	multidrug_resistance-associated_protein_1_MRP1
MALDA-3D7-2942	MMV028038	MALDA-3D7	MALDA-MMV028038-3E9	1	0.039792	PF3D7_0112300	18S_ribosomal_RNA
MALDA-3D7-2942	MMV028038	MALDA-3D7	MALDA-MMV028038-3E9	1	0.069394	PF3D7_0112800	Plasmodium_exported_protein_hyp11_unknown_function
MALDA-3D7-2942	MMV028038	MALDA-3D7	MALDA-MMV028038-3E9	1	0.058371	PF3D7_0112900	Plasmodium_exported_protein_unknown_function
MALDA-3D7-2942	MMV028038	MALDA-3D7	MALDA-MMV028038-3E9	1	0.057576	PF3D7_0113000	glutamic_acid-rich_protein_GARP
MALDA-3D7-2942	MMV028038	MALDA-3D7	MALDA-MMV028038-3E9	1	0.067187	PF3D7_0113100	surface-associated_interspersed_protein_1.1_SURFIN_1.1_SURF1.1
MALDA-3D7-2942	MMV028038	MALDA-3D7	MALDA-MMV028038-3E9	1	0.057658	PF3D7_0113200	Plasmodium_exported_protein_unknown_function
MALDA-3D7-2942	MMV028038	MALDA-3D7	MALDA-MMV028038-3E9	1	0.05705	PF3D7_0113300	Plasmodium_exported_protein_hyp1_unknown_function
MALDA-3D7-2942	MMV028038	MALDA-3D7	MALDA-MMV028038-3E9	1	0.070278	PF3D7_0113400	Plasmodium_exported_protein_unknown_function
MALDA-3D7-2942	MMV028038	MALDA-3D7	MALDA-MMV028038-3E9	1	0.051584	PF3D7_0113600	surface-associated_interspersed_protein_1.2_SURFIN_1.2_pseudogene_SURF1.2
MALDA-3D7-2942	MMV028038	MALDA-3D7	MALDA-MMV028038-3E9	1	0.066706	PF3D7_0113700	heat_shock_protein_40_type_II_HSP40
MALDA-3D7-2942	MMV028038	MALDA-3D7	MALDA-MMV028038-3E9	1	0.052745	PF3D7_0113800	DBL_containing_protein_unknown_function
MALDA-3D7-2942	MMV028038	MALDA-3D7	MALDA-MMV028038-3E9	1	0.073265	PF3D7_0113900	Plasmodium_exported_protein_hyp8_unknown_function_GEXP10
MALDA-3D7-2942	MMV028038	MALDA-3D7	MALDA-MMV028038-3E9	1	0.033202	PF3D7_0114000	exported_protein_family_1_EPF1
MALDA-3D7-2942	MMV028038	MALDA-3D7	MALDA-MMV028038-3E9	1	0.044953	PF3D7_0114100	Pfmc-2TM_Maurers_cleft_two_transmembrane_protein_MC-2TM
MALDA-3D7-2942	MMV028038	MALDA-3D7	MALDA-MMV028038-3E9	1	0.04149	PF3D7_0114200	exported_protein_family_3_EPF3
MALDA-3D7-2942	MMV028038	MALDA-3D7	MALDA-MMV028038-3E9	1	0.08458	PF3D7_0114300	exported_protein_family_4_pseudogene_EPF4
MALDA-3D7-2942	MMV028038	MALDA-3D7	MALDA-MMV028038-3E9	1	0.081863	PF3D7_0114500	Plasmodium_exported_protein_hyp10_unknown_function
MALDA-3D7-2942	MMV028038	MALDA-3D7	MALDA-MMV028038-3E9	1	0.071806	PF3D7_0114800	Plasmodium_exported_protein_hyp7_unknown_function
MALDA-3D7-2942	MMV028038	MALDA-3D7	MALDA-MMV028038-3E9	1	0.074327	PF3D7_0114900	Plasmodium_exported_protein_unknown_function_pseudogene
MALDA-3D7-2945	MMV028038	MALDA-3D7	MALDA-MMV028038-3E9	12	-0.020186	PF3D7_1240500	Plasmodium_RNA_of_unknown_function_RUF6-5
MALDA-3D7-2945	MMV028038	MALDA-3D7	MALDA-MMV028038-3E9	12	0.029205	PF3D7_1240700	rifin_pseudogenePIR_protein_pseudogene
MALDA-3D7-2945	MMV028038	MALDA-3D7	MALDA-MMV028038-3E9	12	0.03205	PF3D7_1240800	Plasmodium_RNA_of_unknown_function_RUF6-14
MALDA-3D7-2945	MMV028038	MALDA-3D7	MALDA-MMV028038-3E9	12	0.026341	PF3D7_1241000	Plasmodium_RNA_of_unknown_function_RUF6-15
MALDA-3D7-2945	MMV028038	MALDA-3D7	MALDA-MMV028038-3E9	12	0.049256	PF3D7_1241100	conserved_Plasmodium_protein_unknown_function
MALDA-3D7-2945	MMV028038	MALDA-3D7	MALDA-MMV028038-3E9	12	0.066315	PF3D7_1241200	conserved_Plasmodium_protein_unknown_function
MALDA-3D7-2945	MMV028038	MALDA-3D7	MALDA-MMV028038-3E9	12	0.075237	PF3D7_1241300	conserved_Plasmodium_protein_unknown_function
MALDA-3D7-2945	MMV028038	MALDA-3D7	MALDA-MMV028038-3E9	12	0.063321	PF3D7_1241400	RNA-binding_protein_putative
MALDA-3D7-2945	MMV028038	MALDA-3D7	MALDA-MMV028038-3E9	12	-0.007101	PF3D7_1241500	conserved_Plasmodium_protein_unknown_function
MALDA-3D7-2948	MMV028038	MALDA-3D7	MALDA-MMV028038-3F5	1	0.013541	PF3D7_0106200	conserved_Plasmodium_protein_unknown_function
MALDA-3D7-2948	MMV028038	MALDA-3D7	MALDA-MMV028038-3F5	1	0.025308	PF3D7_0106300	calcium-transporting_ATPase_ATP6
MALDA-3D7-2948	MMV028038	MALDA-3D7	MALDA-MMV028038-3F5	1	0.07688	PF3D7_0106400	pre-rRNA-processing_protein_TSR2_putative
MALDA-3D7-2948	MMV028038	MALDA-3D7	MALDA-MMV028038-3F5	1	0.080611	PF3D7_0106500	conserved_Plasmodium_protein_unknown_function
MALDA-3D7-2948	MMV028038	MALDA-3D7	MALDA-MMV028038-3F5	1	0.083131	PF3D7_0106600	conserved_Plasmodium_protein_unknown_function
MALDA-3D7-2948	MMV028038	MALDA-3D7	MALDA-MMV028038-3F5	1	0.051122	PF3D7_0106700	small_ribosomal_subunit_assembling_AARP2_protein_AARP2
MALDA-3D7-2948	MMV028038	MALDA-3D7	MALDA-MMV028038-3F5	1	0.064066	PF3D7_0106800	ras-related_protein_Rab-5C_RAB5c
MALDA-3D7-2948	MMV028038	MALDA-3D7	MALDA-MMV028038-3F5	1	0.080538	PF3D7_0106900	2-C-methyl-D-erythritol_4-phosphate_cytidylyltransferase_putative_IspD
MALDA-3D7-2948	MMV028038	MALDA-3D7	MALDA-MMV028038-3F5	1	0.070565	PF3D7_0107000	centrin-1_CEN1
MALDA-3D7-2948	MMV028038	MALDA-3D7	MALDA-MMV028038-3F5	1	0.088638	PF3D7_0107100	conserved_Plasmodium_protein_unknown_function
MALDA-3D7-2948	MMV028038	MALDA-3D7	MALDA-MMV028038-3F5	1	0.050895	PF3D7_0107200	carbon_catabolite_repressor_protein_4_putative
MALDA-3D7-2948	MMV028038	MALDA-3D7	MALDA-MMV028038-3F5	1	0.067544	PF3D7_0107300	probable_protein_unknown_function
MALDA-3D7-2948	MMV028038	MALDA-3D7	MALDA-MMV028038-3F5	1	0.052816	PF3D7_0107400	conserved_Plasmodium_protein_unknown_function
MALDA-3D7-2948	MMV028038	MALDA-3D7	MALDA-MMV028038-3F5	1	0.063841	PF3D7_0107500	lipid%2Fsterol%3AH%2B_symporter
MALDA-3D7-2948	MMV028038	MALDA-3D7	MALDA-MMV028038-3F5	1	0.083929	PF3D7_0107600	serine%2Fthreonine_protein_kinase_putative
MALDA-3D7-2948	MMV028038	MALDA-3D7	MALDA-MMV028038-3F5	1	0.069817	PF3D7_0107700	conserved_Plasmodium_membrane_protein_unknown_function
MALDA-3D7-2948	MMV028038	MALDA-3D7	MALDA-MMV028038-3F5	1	0.058892	PF3D7_0107800	double-strand_break_repair_protein_MRE11_putative_MRE11
MALDA-3D7-2948	MMV028038	MALDA-3D7	MALDA-MMV028038-3F5	1	0.062499	PF3D7_0107900	conserved_Plasmodium_protein_unknown_function
MALDA-3D7-2948	MMV028038	MALDA-3D7	MALDA-MMV028038-3F5	1	0.038092	PF3D7_0108000	proteasome_subunit_beta_type-3_putative
MALDA-3D7-2948	MMV028038	MALDA-3D7	MALDA-MMV028038-3F5	1	0.054214	PF3D7_0108100	conserved_Plasmodium_protein_unknown_function
MALDA-3D7-2948	MMV028038	MALDA-3D7	MALDA-MMV028038-3F5	1	0.036236	PF3D7_0108300	conserved_Plasmodium_protein_unknown_function
MALDA-3D7-2948	MMV028038	MALDA-3D7	MALDA-MMV028038-3F5	1	0.04598	PF3D7_0108400	mitochondrial_carrier_protein_putative
MALDA-3D7-2948	MMV028038	MALDA-3D7	MALDA-MMV028038-3F5	1	0.032964	PF3D7_0108500	conserved_Plasmodium_protein_unknown_function
MALDA-3D7-2948	MMV028038	MALDA-3D7	MALDA-MMV028038-3F5	1	0.041842	PF3D7_0108600	conserved_Plasmodium_protein_unknown_function
MALDA-3D7-2948	MMV028038	MALDA-3D7	MALDA-MMV028038-3F5	1	0.04824	PF3D7_0108700	secreted_ookinete_protein_putative_PSOP24
MALDA-3D7-2948	MMV028038	MALDA-3D7	MALDA-MMV028038-3F5	1	0.054447	PF3D7_0108800	conserved_Plasmodium_protein_unknown_function
MALDA-3D7-2948	MMV028038	MALDA-3D7	MALDA-MMV028038-3F5	1	0.053169	PF3D7_0108900	unspecified_product
MALDA-3D7-2948	MMV028038	MALDA-3D7	MALDA-MMV028038-3F5	1	0.036094	PF3D7_0109000	photosensitized_INA-labeled_protein_1_PhIL1_putative
MALDA-3D7-2948	MMV028038	MALDA-3D7	MALDA-MMV028038-3F5	1	0.054355	PF3D7_0109100	LCCL_domain-containing_protein_CCp5
MALDA-3D7-2948	MMV028038	MALDA-3D7	MALDA-MMV028038-3F5	1	0.065402	PF3D7_0109200	mRNA_cleavage_factor-like_protein_putative
MALDA-3D7-2948	MMV028038	MALDA-3D7	MALDA-MMV028038-3F5	1	0.067476	PF3D7_0109300	fatty_acid_elongation_protein_GNS1%2FSUR4_family_putative
MALDA-3D7-2948	MMV028038	MALDA-3D7	MALDA-MMV028038-3F5	1	0.072555	PF3D7_0109400	tubulin-specific_chaperone_a_putative
MALDA-3D7-2948	MMV028038	MALDA-3D7	MALDA-MMV028038-3F5	1	0.053513	PF3D7_0109500	N-acetyltransferase_putative
MALDA-3D7-2948	MMV028038	MALDA-3D7	MALDA-MMV028038-3F5	1	0.087504	PF3D7_0109600	cold-shock_protein_putative
MALDA-3D7-2948	MMV028038	MALDA-3D7	MALDA-MMV028038-3F5	1	0.081894	PF3D7_0109700	conserved_protein_unknown_function
MALDA-3D7-2948	MMV028038	MALDA-3D7	MALDA-MMV028038-3F5	1	0.076245	PF3D7_0109800	phenylalanine--tRNA_ligase_putative
MALDA-3D7-2948	MMV028038	MALDA-3D7	MALDA-MMV028038-3F5		0.075736	PF3D7_0109900	phosphatidate_cytidylyltransferase_putative
MALDA-3D7-2948	MMV028038	MALDA-3D7	MALDA-MMV028038-3F5	1	0.062422	PF3D7_0110000	conserved_Plasmodium_protein_unknown_function
MALDA-3D7-2948	MMV028038	MALDA-3D7	MALDA-MMV028038-3F5	1	0.072598	PF3D7_0110100	selenocysteine-specific_elongation_factor_selB_homologue_putative
MALDA-3D7-2948	MMV028038	MALDA-3D7	MALDA-MMV028038-3F5	1	0.086302	PF3D7_0110200	FAD-linked_sulfhydryl_oxidase_ERV1_putative_ERV1
MALDA-3D7-2948	MMV028038	MALDA-3D7	MALDA-MMV028038-3F5	1	0.091408	PF3D7_0110300	Plasmodium_RNA_of_unknown_function_RUF5
MALDA-3D7-2948	MMV028038	MALDA-3D7	MALDA-MMV028038-3F5	1	0.076549	PF3D7_0110400	DNA-directed_RNA_polymerase_2_putative
MALDA-3D7-2948	MMV028038	MALDA-3D7	MALDA-MMV028038-3F5	1	0.083331	PF3D7_0110500	bromodomain_protein_putative
MALDA-3D7-2948	MMV028038	MALDA-3D7	MALDA-MMV028038-3F5	1	0.074368	PF3D7_0110600	phosphatidylinositol-4-phosphate_5-kinase_PIP5K
MALDA-3D7-2948	MMV028038	MALDA-3D7	MALDA-MMV028038-3F5	1	0.052106	PF3D7_0110700	chromatin_assembly_factor_1_protein_WD40_domain_putative
MALDA-3D7-2948	MMV028038	MALDA-3D7	MALDA-MMV028038-3F5	1	0.055152	PF3D7_0110800	transcription_initiation_factor_TFIIB_putative
MALDA-3D7-2948	MMV028038	MALDA-3D7	MALDA-MMV028038-3F5	1	0.071053	PF3D7_0110900	adenylate_kinase-like_protein_1_AKLP1
MALDA-3D7-2948	MMV028038	MALDA-3D7	MALDA-MMV028038-3F5	1	0.063875	PF3D7_0111000	kinesin-8_putative
MALDA-3D7-2948	MMV028038	MALDA-3D7	MALDA-MMV028038-3F5	1	0.079061	PF3D7_0111200	conserved_Plasmodium_protein_unknown_function
MALDA-3D7-2948	MMV028038	MALDA-3D7	MALDA-MMV028038-3F5	1	0.097456	PF3D7_0111300	replication_factor_c_protein_putative
MALDA-3D7-2948	MMV028038	MALDA-3D7	MALDA-MMV028038-3F5	1	0.083634	PF3D7_0111400	conserved_Plasmodium_protein_unknown_function_GEXP19
MALDA-3D7-2948	MMV028038	MALDA-3D7	MALDA-MMV028038-3F5	1	0.089842	PF3D7_0111500	UMP-CMP_kinase_putative
MALDA-3D7-2948	MMV028038	MALDA-3D7	MALDA-MMV028038-3F5	1	0.079489	PF3D7_0111600	conserved_Plasmodium_protein_unknown_function
MALDA-3D7-2948	MMV028038	MALDA-3D7	MALDA-MMV028038-3F5	1	0.074195	PF3D7_0111700	conserved_Plasmodium_protein_unknown_function
MALDA-3D7-2948	MMV028038	MALDA-3D7	MALDA-MMV028038-3F5	1	0.075966	PF3D7_0111800	conserved_Plasmodium_protein_unknown_function
MALDA-3D7-2948	MMV028038	MALDA-3D7	MALDA-MMV028038-3F5	1	0.066603	PF3D7_0111900	conserved_Plasmodium_protein_unknown_function
MALDA-3D7-2948	MMV028038	MALDA-3D7	MALDA-MMV028038-3F5	1	0.09019	PF3D7_0112000	TatD-like_deoxyribonuclease_putative
MALDA-3D7-2948	MMV028038	MALDA-3D7	MALDA-MMV028038-3F5	1	0.06638	PF3D7_0112100	conserved_Plasmodium_protein_unknown_function
MALDA-3D7-2948	MMV028038	MALDA-3D7	MALDA-MMV028038-3F5	1	0.062634	PF3D7_0112200	multidrug_resistance-associated_protein_1_MRP1
MALDA-3D7-2948	MMV028038	MALDA-3D7	MALDA-MMV028038-3F5	1	0.030746	PF3D7_0112300	18S_ribosomal_RNA
MALDA-3D7-2948	MMV028038	MALDA-3D7	MALDA-MMV028038-3F5	1	0.06858	PF3D7_0112800	Plasmodium_exported_protein_hyp11_unknown_function
MALDA-3D7-2948	MMV028038	MALDA-3D7	MALDA-MMV028038-3F5	1	0.060522	PF3D7_0112900	Plasmodium_exported_protein_unknown_function
MALDA-3D7-2948	MMV028038	MALDA-3D7	MALDA-MMV028038-3F5	1	0.049397	PF3D7_0113000	glutamic_acid-rich_protein_GARP
MALDA-3D7-2948	MMV028038	MALDA-3D7	MALDA-MMV028038-3F5	1	0.06591	PF3D7_0113100	surface-associated_interspersed_protein_1.1_SURFIN_1.1_SURF1.1
MALDA-3D7-2948	MMV028038	MALDA-3D7	MALDA-MMV028038-3F5	1	0.050807	PF3D7_0113200	Plasmodium_exported_protein_unknown_function
MALDA-3D7-2948	MMV028038	MALDA-3D7	MALDA-MMV028038-3F5	1	0.055714	PF3D7_0113300	Plasmodium_exported_protein_hyp1_unknown_function
MALDA-3D7-2948	MMV028038	MALDA-3D7	MALDA-MMV028038-3F5	1	0.063546	PF3D7_0113400	Plasmodium_exported_protein_unknown_function
MALDA-3D7-2948	MMV028038	MALDA-3D7	MALDA-MMV028038-3F5	1	0.042749	PF3D7_0113600	surface-associated_interspersed_protein_1.2_SURFIN_1.2_pseudogene_SURF1.2
MALDA-3D7-2948	MMV028038	MALDA-3D7	MALDA-MMV028038-3F5	1	0.065833	PF3D7_0113700	heat_shock_protein_40_type_II_HSP40
MALDA-3D7-2948	MMV028038	MALDA-3D7	MALDA-MMV028038-3F5	1	0.055328	PF3D7_0113800	DBL_containing_protein_unknown_function
MALDA-3D7-2948	MMV028038	MALDA-3D7	MALDA-MMV028038-3F5	1	0.076503	PF3D7_0113900	Plasmodium_exported_protein_hyp8_unknown_function_GEXP10
MALDA-3D7-2948	MMV028038	MALDA-3D7	MALDA-MMV028038-3F5	1	0.026721	PF3D7_0114000	exported_protein_family_1_EPF1
MALDA-3D7-2948	MMV028038	MALDA-3D7	MALDA-MMV028038-3F5	1	0.057206	PF3D7_0114100	Pfmc-2TM_Maurers_cleft_two_transmembrane_protein_MC-2TM
MALDA-3D7-2948	MMV028038	MALDA-3D7	MALDA-MMV028038-3F5	1	0.043623	PF3D7_0114200	exported_protein_family_3_EPF3
MALDA-3D7-2948	MMV028038	MALDA-3D7	MALDA-MMV028038-3F5	1	0.075735	PF3D7_0114300	exported_protein_family_4_pseudogene_EPF4
MALDA-3D7-2948	MMV028038	MALDA-3D7	MALDA-MMV028038-3F5	1	0.082542	PF3D7_0114500	Plasmodium_exported_protein_hyp10_unknown_function
MALDA-3D7-2948	MMV028038	MALDA-3D7	MALDA-MMV028038-3F5	1	0.076578	PF3D7_0114800	Plasmodium_exported_protein_hyp7_unknown_function
MALDA-3D7-2948	MMV028038	MALDA-3D7	MALDA-MMV028038-3F5	1	0.079724	PF3D7_0114900	Plasmodium_exported_protein_unknown_function_pseudogene
MALDA-3D7-2950	MMV028038	MALDA-3D7	MALDA-MMV028038-3F5	12	-0.026408	PF3D7_1240500	Plasmodium_RNA_of_unknown_function_RUF6-5
MALDA-3D7-2950	MMV028038	MALDA-3D7	MALDA-MMV028038-3F5	12	0.022444	PF3D7_1240700	rifin_pseudogenePIR_protein_pseudogene
MALDA-3D7-2950	MMV028038	MALDA-3D7	MALDA-MMV028038-3F5	12	0.0289	PF3D7_1240800	Plasmodium_RNA_of_unknown_function_RUF6-14
MALDA-3D7-2950	MMV028038	MALDA-3D7	MALDA-MMV028038-3F5	12	0.013702	PF3D7_1241000	Plasmodium_RNA_of_unknown_function_RUF6-15
MALDA-3D7-2950	MMV028038	MALDA-3D7	MALDA-MMV028038-3F5	12	0.050574	PF3D7_1241100	conserved_Plasmodium_protein_unknown_function
MALDA-3D7-2950	MMV028038	MALDA-3D7	MALDA-MMV028038-3F5	12	0.079173	PF3D7_1241200	conserved_Plasmodium_protein_unknown_function
MALDA-3D7-2950	MMV028038	MALDA-3D7	MALDA-MMV028038-3F5	12	0.07912	PF3D7_1241300	conserved_Plasmodium_protein_unknown_function
MALDA-3D7-2950	MMV028038	MALDA-3D7	MALDA-MMV028038-3F5	12	0.068593	PF3D7_1241400	RNA-binding_protein_putative
MALDA-3D7-2950	MMV028038	MALDA-3D7	MALDA-MMV028038-3F5	12	-0.000579	PF3D7_1241500	conserved_Plasmodium_protein_unknown_function
MALDA-3D7-2955	MMV665882	MALDA-3D7	MALDA-MMV665882-1B5	1	0.001213	PF3D7_0107600	serine%2Fthreonine_protein_kinase_putative
MALDA-3D7-2955	MMV665882	MALDA-3D7	MALDA-MMV665882-1B5	1	0.026751	PF3D7_0107700	conserved_Plasmodium_membrane_protein_unknown_function
MALDA-3D7-2955	MMV665882	MALDA-3D7	MALDA-MMV665882-1B5	1	0.04096	PF3D7_0107800	double-strand_break_repair_protein_MRE11_putative_MRE11
MALDA-3D7-2955	MMV665882	MALDA-3D7	MALDA-MMV665882-1B5	1	0.036005	PF3D7_0107900	conserved_Plasmodium_protein_unknown_function
MALDA-3D7-2955	MMV665882	MALDA-3D7	MALDA-MMV665882-1B5	1	0.031373	PF3D7_0108000	proteasome_subunit_beta_type-3_putative
MALDA-3D7-2955	MMV665882	MALDA-3D7	MALDA-MMV665882-1B5	1	0.043683	PF3D7_0108100	conserved_Plasmodium_protein_unknown_function
MALDA-3D7-2955	MMV665882	MALDA-3D7	MALDA-MMV665882-1B5	1	0.027619	PF3D7_0108300	conserved_Plasmodium_protein_unknown_function
MALDA-3D7-2955	MMV665882	MALDA-3D7	MALDA-MMV665882-1B5	1	0.044002	PF3D7_0108400	mitochondrial_carrier_protein_putative
MALDA-3D7-2955	MMV665882	MALDA-3D7	MALDA-MMV665882-1B5	1	0.040851	PF3D7_0108500	conserved_Plasmodium_protein_unknown_function
MALDA-3D7-2955	MMV665882	MALDA-3D7	MALDA-MMV665882-1B5	1	0.048418	PF3D7_0108600	conserved_Plasmodium_protein_unknown_function
MALDA-3D7-2955	MMV665882	MALDA-3D7	MALDA-MMV665882-1B5	1	0.015284	PF3D7_0108700	secreted_ookinete_protein_putative_PSOP24
MALDA-3D7-2955	MMV665882	MALDA-3D7	MALDA-MMV665882-1B5	1	0.040065	PF3D7_0108800	conserved_Plasmodium_protein_unknown_function
MALDA-3D7-2955	MMV665882	MALDA-3D7	MALDA-MMV665882-1B5	1	0.053606	PF3D7_0108900	unspecified_product
MALDA-3D7-2955	MMV665882	MALDA-3D7	MALDA-MMV665882-1B5	1	0.005807	PF3D7_0109000	photosensitized_INA-labeled_protein_1_PhIL1_putative
MALDA-3D7-2966	MMV665882	MALDA-3D7	MALDA-MMV665882-1B5	5	0.014212	PF3D7_0522500	50S_ribosomal_protein_L17_apicoplast_putative_RPL17
MALDA-3D7-2966	MMV665882	MALDA-3D7	MALDA-MMV665882-1B5	5	0.03835	PF3D7_0522600	inner_membrane_complex_protein
MALDA-3D7-2966	MMV665882	MALDA-3D7	MALDA-MMV665882-1B5	5	0.050543	PF3D7_0522700	iron-sulfur_assembly_protein_putative_SufA
MALDA-3D7-2966	MMV665882	MALDA-3D7	MALDA-MMV665882-1B5	5	0.036668	PF3D7_0522800	G10_protein_putative
MALDA-3D7-2966	MMV665882	MALDA-3D7	MALDA-MMV665882-1B5	5	0.009523	PF3D7_0522900	zinc_finger_protein_putative
MALDA-3D7-2966	MMV665882	MALDA-3D7	MALDA-MMV665882-1B5	5	0.01261	PF3D7_0523000	multidrug_resistance_protein_MDR1
MALDA-3D7-2966	MMV665882	MALDA-3D7	MALDA-MMV665882-1B5	5	0.027445	PF3D7_0523100	mitochondrial_processing_peptidase_alpha_subunit_putative
MALDA-3D7-2966	MMV665882	MALDA-3D7	MALDA-MMV665882-1B5	5	0.051597	PF3D7_0523200	conserved_Plasmodium_protein_unknown_function
MALDA-3D7-2966	MMV665882	MALDA-3D7	MALDA-MMV665882-1B5	5	0.04187	PF3D7_0523300	conserved_Plasmodium_protein_unknown_function
MALDA-3D7-2966	MMV665882	MALDA-3D7	MALDA-MMV665882-1B5	5	0.024717	PF3D7_0523400	DnaJ_protein_putative
MALDA-3D7-2966	MMV665882	MALDA-3D7	MALDA-MMV665882-1B5	5	0.037781	PF3D7_0523500	outer_arm_dynein_lc3_putative
MALDA-3D7-2966	MMV665882	MALDA-3D7	MALDA-MMV665882-1B5	5	0.030729	PF3D7_0523600	conserved_Plasmodium_protein_unknown_function
MALDA-3D7-2966	MMV665882	MALDA-3D7	MALDA-MMV665882-1B5	5	0.047953	PF3D7_0523700	conserved_Plasmodium_membrane_protein_unknown_function
MALDA-3D7-2966	MMV665882	MALDA-3D7	MALDA-MMV665882-1B5	5	0.046187	PF3D7_0523800	transporter_putative
MALDA-3D7-2966	MMV665882	MALDA-3D7	MALDA-MMV665882-1B5	5	0.069475	PF3D7_0523900	conserved_Plasmodium_membrane_protein_unknown_function
MALDA-3D7-2966	MMV665882	MALDA-3D7	MALDA-MMV665882-1B5	5	0.019618	PF3D7_0524000	karyopherin_beta_KASbeta
MALDA-3D7-2966	MMV665882	MALDA-3D7	MALDA-MMV665882-1B5	5	0.043437	PF3D7_0524100	conserved_Plasmodium_protein_unknown_function
MALDA-3D7-3035	MMV665882	MALDA-3D7	MALDA-MMV665882-1C3	5	0.011611	PF3D7_0522500	50S_ribosomal_protein_L17_apicoplast_putative_RPL17
MALDA-3D7-3035	MMV665882	MALDA-3D7	MALDA-MMV665882-1C3	5	0.027611	PF3D7_0522600	inner_membrane_complex_protein
MALDA-3D7-3035	MMV665882	MALDA-3D7	MALDA-MMV665882-1C3	5	0.038973	PF3D7_0522700	iron-sulfur_assembly_protein_putative_SufA
MALDA-3D7-3035	MMV665882	MALDA-3D7	MALDA-MMV665882-1C3	5	0.027387	PF3D7_0522800	G10_protein_putative
MALDA-3D7-3035	MMV665882	MALDA-3D7	MALDA-MMV665882-1C3	5	-0.000381	PF3D7_0522900	zinc_finger_protein_putative
MALDA-3D7-3035	MMV665882	MALDA-3D7	MALDA-MMV665882-1C3	5	-0.001489	PF3D7_0523000	multidrug_resistance_protein_MDR1
MALDA-3D7-3035	MMV665882	MALDA-3D7	MALDA-MMV665882-1C3	5	0.011819	PF3D7_0523100	mitochondrial_processing_peptidase_alpha_subunit_putative
MALDA-3D7-3035	MMV665882	MALDA-3D7	MALDA-MMV665882-1C3	5	0.030163	PF3D7_0523200	conserved_Plasmodium_protein_unknown_function
MALDA-3D7-3035	MMV665882	MALDA-3D7	MALDA-MMV665882-1C3	5	0.022719	PF3D7_0523300	conserved_Plasmodium_protein_unknown_function
MALDA-3D7-3035	MMV665882	MALDA-3D7	MALDA-MMV665882-1C3	5	0.00968	PF3D7_0523400	DnaJ_protein_putative
MALDA-3D7-3035	MMV665882	MALDA-3D7	MALDA-MMV665882-1C3	5	0.022493	PF3D7_0523500	outer_arm_dynein_lc3_putative
MALDA-3D7-3035	MMV665882	MALDA-3D7	MALDA-MMV665882-1C3	5	0.017798	PF3D7_0523600	conserved_Plasmodium_protein_unknown_function
MALDA-3D7-3035	MMV665882	MALDA-3D7	MALDA-MMV665882-1C3	5	0.02963	PF3D7_0523700	conserved_Plasmodium_membrane_protein_unknown_function
MALDA-3D7-3035	MMV665882	MALDA-3D7	MALDA-MMV665882-1C3	5	0.033882	PF3D7_0523800	transporter_putative
MALDA-3D7-3035	MMV665882	MALDA-3D7	MALDA-MMV665882-1C3	5	0.045705	PF3D7_0523900	conserved_Plasmodium_membrane_protein_unknown_function
MALDA-3D7-3035	MMV665882	MALDA-3D7	MALDA-MMV665882-1C3	5	-0.000695	PF3D7_0524000	karyopherin_beta_KASbeta
MALDA-3D7-3109	MMV665882	MALDA-3D7	MALDA-MMV665882-2D7	5	0.007763	PF3D7_0523000	multidrug_resistance_protein_MDR1
MALDA-3D7-3109	MMV665882	MALDA-3D7	MALDA-MMV665882-2D7	5	0.020486	PF3D7_0523100	mitochondrial_processing_peptidase_alpha_subunit_putative
MALDA-3D7-3109	MMV665882	MALDA-3D7	MALDA-MMV665882-2D7	5	0.029683	PF3D7_0523200	conserved_Plasmodium_protein_unknown_function
MALDA-3D7-3109	MMV665882	MALDA-3D7	MALDA-MMV665882-2D7	5	0.031256	PF3D7_0523300	conserved_Plasmodium_protein_unknown_function
MALDA-3D7-3109	MMV665882	MALDA-3D7	MALDA-MMV665882-2D7	5	0.025555	PF3D7_0523400	DnaJ_protein_putative
MALDA-3D7-3109	MMV665882	MALDA-3D7	MALDA-MMV665882-2D7	5	0.029302	PF3D7_0523500	outer_arm_dynein_lc3_putative
MALDA-3D7-3109	MMV665882	MALDA-3D7	MALDA-MMV665882-2D7	5	0.027098	PF3D7_0523600	conserved_Plasmodium_protein_unknown_function
MALDA-3D7-3109	MMV665882	MALDA-3D7	MALDA-MMV665882-2D7	5	0.030501	PF3D7_0523700	conserved_Plasmodium_membrane_protein_unknown_function
MALDA-3D7-3109	MMV665882	MALDA-3D7	MALDA-MMV665882-2D7	5	0.03788	PF3D7_0523800	transporter_putative
MALDA-3D7-3109	MMV665882	MALDA-3D7	MALDA-MMV665882-2D7	5	0.051183	PF3D7_0523900	conserved_Plasmodium_membrane_protein_unknown_function
MALDA-3D7-3109	MMV665882	MALDA-3D7	MALDA-MMV665882-2D7	5	0.015256	PF3D7_0524000	karyopherin_beta_KASbeta
MALDA-3D7-3171	MMV665882	MALDA-3D7	MALDA-MMV665882-2D9	5	0.012967	PF3D7_0523000	multidrug_resistance_protein_MDR1
MALDA-3D7-3171	MMV665882	MALDA-3D7	MALDA-MMV665882-2D9	5	0.026605	PF3D7_0523100	mitochondrial_processing_peptidase_alpha_subunit_putative
MALDA-3D7-3171	MMV665882	MALDA-3D7	MALDA-MMV665882-2D9	5	0.035421	PF3D7_0523200	conserved_Plasmodium_protein_unknown_function
MALDA-3D7-3171	MMV665882	MALDA-3D7	MALDA-MMV665882-2D9	5	0.035459	PF3D7_0523300	conserved_Plasmodium_protein_unknown_function
MALDA-3D7-3171	MMV665882	MALDA-3D7	MALDA-MMV665882-2D9	5	0.029071	PF3D7_0523400	DnaJ_protein_putative
MALDA-3D7-3171	MMV665882	MALDA-3D7	MALDA-MMV665882-2D9	5	0.021215	PF3D7_0523500	outer_arm_dynein_lc3_putative
MALDA-3D7-3171	MMV665882	MALDA-3D7	MALDA-MMV665882-2D9	5	0.028903	PF3D7_0523600	conserved_Plasmodium_protein_unknown_function
MALDA-3D7-3171	MMV665882	MALDA-3D7	MALDA-MMV665882-2D9	5	0.035688	PF3D7_0523700	conserved_Plasmodium_membrane_protein_unknown_function
MALDA-3D7-3171	MMV665882	MALDA-3D7	MALDA-MMV665882-2D9	5	0.04696	PF3D7_0523800	transporter_putative
MALDA-3D7-3171	MMV665882	MALDA-3D7	MALDA-MMV665882-2D9	5	0.055497	PF3D7_0523900	conserved_Plasmodium_membrane_protein_unknown_function
MALDA-3D7-3171	MMV665882	MALDA-3D7	MALDA-MMV665882-2D9	5	0.022016	PF3D7_0524000	karyopherin_beta_KASbeta
MALDA-3D7-3171	MMV665882	MALDA-3D7	MALDA-MMV665882-2D9	5	-0.012447	PF3D7_0524100	conserved_Plasmodium_protein_unknown_function
MALDA-3D7-3278	MMV665882	MALDA-3D7	MALDA-MMV665882-3E4	5	0.016308	PF3D7_0523100	mitochondrial_processing_peptidase_alpha_subunit_putative
MALDA-3D7-3278	MMV665882	MALDA-3D7	MALDA-MMV665882-3E4	5	0.023949	PF3D7_0523200	conserved_Plasmodium_protein_unknown_function
MALDA-3D7-3278	MMV665882	MALDA-3D7	MALDA-MMV665882-3E4	5	0.02596	PF3D7_0523300	conserved_Plasmodium_protein_unknown_function
MALDA-3D7-3278	MMV665882	MALDA-3D7	MALDA-MMV665882-3E4	5	0.01455	PF3D7_0523400	DnaJ_protein_putative
MALDA-3D7-3278	MMV665882	MALDA-3D7	MALDA-MMV665882-3E4	5	0.008437	PF3D7_0523500	outer_arm_dynein_lc3_putative
MALDA-3D7-3278	MMV665882	MALDA-3D7	MALDA-MMV665882-3E4	5	0.015037	PF3D7_0523600	conserved_Plasmodium_protein_unknown_function
MALDA-3D7-3278	MMV665882	MALDA-3D7	MALDA-MMV665882-3E4	5	0.022597	PF3D7_0523700	conserved_Plasmodium_membrane_protein_unknown_function
MALDA-3D7-3278	MMV665882	MALDA-3D7	MALDA-MMV665882-3E4	5	0.032329	PF3D7_0523800	transporter_putative
MALDA-3D7-3278	MMV665882	MALDA-3D7	MALDA-MMV665882-3E4	5	0.036845	PF3D7_0523900	conserved_Plasmodium_membrane_protein_unknown_function
MALDA-3D7-3278	MMV665882	MALDA-3D7	MALDA-MMV665882-3E4	5	0.004407	PF3D7_0524000	karyopherin_beta_KASbeta
MALDA-3D7-3278	MMV665882	MALDA-3D7	MALDA-MMV665882-3E4	5	0.029791	PF3D7_0524100	conserved_Plasmodium_protein_unknown_function
MALDA-3D7-3278	MMV665882	MALDA-3D7	MALDA-MMV665882-3E4	5	0.01036	PF3D7_0524200	conserved_Plasmodium_membrane_protein_unknown_function
MALDA-3D7-3278	MMV665882	MALDA-3D7	MALDA-MMV665882-3E4	5	0.031248	PF3D7_0524300	conserved_Plasmodium_protein_unknown_function
MALDA-3D7-3278	MMV665882	MALDA-3D7	MALDA-MMV665882-3E4	5	0.029232	PF3D7_0524400	cytosolic_preribosomal_GTP-binding_protein_putative
MALDA-3D7-3278	MMV665882	MALDA-3D7	MALDA-MMV665882-3E4	5	0.006547	PF3D7_0524500	conserved_Plasmodium_protein_unknown_function
MALDA-3D7-3278	MMV665882	MALDA-3D7	MALDA-MMV665882-3E4	5	0.012102	PF3D7_0524600	50S_ribosomal_protein_L12_apicoplast_putative
MALDA-3D7-3278	MMV665882	MALDA-3D7	MALDA-MMV665882-3E4	5	0.002785	PF3D7_0524700	mitochondrial_import_receptor_subunit_TOM22_putative_TOM22
MALDA-3D7-3278	MMV665882	MALDA-3D7	MALDA-MMV665882-3E4	5	0.022741	PF3D7_0524800	ubiquitin_fusion_degradation_protein_UFD1_putative
MALDA-3D7-3278	MMV665882	MALDA-3D7	MALDA-MMV665882-3E4	5	0.043983	PF3D7_0524900	tRNA-YW_synthesizing_protein_putative
MALDA-3D7-3278	MMV665882	MALDA-3D7	MALDA-MMV665882-3E4	5	0.01642	PF3D7_0525000	zinc_finger_protein_putative
MALDA-3D7-3278	MMV665882	MALDA-3D7	MALDA-MMV665882-3E4	5	0.031623	PF3D7_0525100	acyl-CoA_synthetase_ACS10
MALDA-3D7-3278	MMV665882	MALDA-3D7	MALDA-MMV665882-3E4	5	0.04347	PF3D7_0525200	conserved_Plasmodium_protein_unknown_function
MALDA-3D7-3278	MMV665882	MALDA-3D7	MALDA-MMV665882-3E4	5	0.041641	PF3D7_0525300	conserved_Plasmodium_protein_unknown_function
MALDA-3D7-3278	MMV665882	MALDA-3D7	MALDA-MMV665882-3E4	5	-0.001757	PF3D7_0525400	G-protein_coupled_receptor_putative
MALDA-3D7-338	MMV007224	MALDA-3D7	MALDA-MMV007224-1C1	11	0.004509	PF3D7_1133900	conserved_Plasmodium_protein_unknown_function
MALDA-3D7-338	MMV007224	MALDA-3D7	MALDA-MMV007224-1C1	11	0.024824	PF3D7_1134000	heat_shock_protein_70_HSP70-3
MALDA-3D7-338	MMV007224	MALDA-3D7	MALDA-MMV007224-1C1	11	0.070098	PF3D7_1134100	protein_disulfide_isomerase_PDI-11
MALDA-3D7-338	MMV007224	MALDA-3D7	MALDA-MMV007224-1C1	11	0.067438	PF3D7_1134200	conserved_Plasmodium_protein_unknown_function
MALDA-3D7-338	MMV007224	MALDA-3D7	MALDA-MMV007224-1C1	11	0.063577	PF3D7_1134300	conserved_Plasmodium_protein_unknown_function
MALDA-3D7-338	MMV007224	MALDA-3D7	MALDA-MMV007224-1C1	11	0.061849	PF3D7_1134400	conserved_Plasmodium_protein_unknown_function
MALDA-3D7-338	MMV007224	MALDA-3D7	MALDA-MMV007224-1C1	11	0.07873	PF3D7_1134500	alpha%2Fbeta_hydrolase_putative
MALDA-3D7-338	MMV007224	MALDA-3D7	MALDA-MMV007224-1C1	11	0.088491	PF3D7_1134600	zinc_finger_protein_putative
MALDA-3D7-338	MMV007224	MALDA-3D7	MALDA-MMV007224-1C1	11	0.061914	PF3D7_1134700	DNA-directed_RNA_polymerase_I_subunit_RPA2_putative_RPA2
MALDA-3D7-338	MMV007224	MALDA-3D7	MALDA-MMV007224-1C1	11	0.066769	PF3D7_1134800	coatomer_delta_subunit_putative
MALDA-3D7-338	MMV007224	MALDA-3D7	MALDA-MMV007224-1C1	11	0.088403	PF3D7_1134900	conserved_Plasmodium_protein_unknown_function
MALDA-3D7-338	MMV007224	MALDA-3D7	MALDA-MMV007224-1C1	11	0.058399	PF3D7_1135000	conserved_Plasmodium_protein_unknown_function
MALDA-3D7-338	MMV007224	MALDA-3D7	MALDA-MMV007224-1C1	11	0.066503	PF3D7_1135100	protein_phosphatase_2C_putative
MALDA-3D7-338	MMV007224	MALDA-3D7	MALDA-MMV007224-1C1	11	0.07019	PF3D7_1135200	conserved_Plasmodium_protein_unknown_function_pseudogene
MALDA-3D7-338	MMV007224	MALDA-3D7	MALDA-MMV007224-1C1	11	0.072609	PF3D7_1135300	conserved_Plasmodium_membrane_protein_unknown_function
MALDA-3D7-338	MMV007224	MALDA-3D7	MALDA-MMV007224-1C1	11	0.003487	PF3D7_1135400	conserved_Plasmodium_protein_unknown_function
MALDA-3D7-339	MMV007224	MALDA-3D7	MALDA-MMV007224-1C1	12	-0.000501	PF3D7_1218900	conserved_Plasmodium_protein_unknown_function
MALDA-3D7-339	MMV007224	MALDA-3D7	MALDA-MMV007224-1C1	12	0.072976	PF3D7_1219000	formin_2
MALDA-3D7-339	MMV007224	MALDA-3D7	MALDA-MMV007224-1C1	12	0.051336	PF3D7_1219100	clathrin_heavy_chain_putative
MALDA-3D7-339	MMV007224	MALDA-3D7	MALDA-MMV007224-1C1	12	0.152791	PF3D7_1219600	aminophospholipid-transporting_P-ATPase_ATPase2
MALDA-3D7-339	MMV007224	MALDA-3D7	MALDA-MMV007224-1C1	12	0.135179	PF3D7_1219700	raf_kinase_inhibitor_RKIP
MALDA-3D7-339	MMV007224	MALDA-3D7	MALDA-MMV007224-1C1	12	0.065603	PF3D7_1219800	conserved_Plasmodium_protein_unknown_function
MALDA-3D7-339	MMV007224	MALDA-3D7	MALDA-MMV007224-1C1	12	0.013257	PF3D7_1219900	D-ribulose-5-phosphate_3-epimerase_putative
MALDA-3D7-34	MMV029272	MALDA-3D7	MALDA-MMV029272-R1A3	3	0.001959	PF3D7_0318500	conserved_Plasmodium_protein_unknown_function
MALDA-3D7-34	MMV029272	MALDA-3D7	MALDA-MMV029272-R1A3	3	0.052544	PF3D7_0318600	cleavage_and_polyadenylation_specificity_factor_putative
MALDA-3D7-34	MMV029272	MALDA-3D7	MALDA-MMV029272-R1A3	3	0.038136	PF3D7_0318700	trophozoite_stage_antigen
MALDA-3D7-34	MMV029272	MALDA-3D7	MALDA-MMV029272-R1A3	3	0.033556	PF3D7_0318800	triosephosphate_isomerase_putative
MALDA-3D7-34	MMV029272	MALDA-3D7	MALDA-MMV029272-R1A3	3	0.043651	PF3D7_0318900	conserved_protein_unknown_function
MALDA-3D7-34	MMV029272	MALDA-3D7	MALDA-MMV029272-R1A3	3	0.052049	PF3D7_0319000	P-type_ATPase_putative_ATPase7
MALDA-3D7-34	MMV029272	MALDA-3D7	MALDA-MMV029272-R1A3	3	0.036763	PF3D7_0319100	E3_ubiquitin-protein_ligase_RBX1_putative_RBX1
MALDA-3D7-34	MMV029272	MALDA-3D7	MALDA-MMV029272-R1A3	3	0.04082	PF3D7_0319200	endonuclease%2Fexonuclease%2Fphosphatase_family_protein_putative
MALDA-3D7-34	MMV029272	MALDA-3D7	MALDA-MMV029272-R1A3	3	0.03287	PF3D7_0319300	ubiquitin-conjugating_enzyme_putative
MALDA-3D7-34	MMV029272	MALDA-3D7	MALDA-MMV029272-R1A3	3	0.046351	PF3D7_0319400	kinesin-8_putative
MALDA-3D7-34	MMV029272	MALDA-3D7	MALDA-MMV029272-R1A3	3	0.041135	PF3D7_0319500	RNA-binding_protein_putative
MALDA-3D7-34	MMV029272	MALDA-3D7	MALDA-MMV029272-R1A3	3	0.029583	PF3D7_0319600	elongation_factor_1_EF-1_putative
MALDA-3D7-34	MMV029272	MALDA-3D7	MALDA-MMV029272-R1A3	3	0.039614	PF3D7_0319700	ABC_transporter_putative
MALDA-3D7-34	MMV029272	MALDA-3D7	MALDA-MMV029272-R1A3	3	0.024611	PF3D7_0319800	conserved_Plasmodium_protein_unknown_function
MALDA-3D7-34	MMV029272	MALDA-3D7	MALDA-MMV029272-R1A3	3	0.036486	PF3D7_0319900	conserved_Plasmodium_protein_unknown_function
MALDA-3D7-34	MMV029272	MALDA-3D7	MALDA-MMV029272-R1A3	3	0.018408	PF3D7_0320000	protein_phosphatase_inhibitor_2_I2
MALDA-3D7-34	MMV029272	MALDA-3D7	MALDA-MMV029272-R1A3	3	0.024165	PF3D7_0320100	SNARE_protein_SEC22
MALDA-3D7-34	MMV029272	MALDA-3D7	MALDA-MMV029272-R1A3	3	0.05	PF3D7_0320200	CPW-WPC_family_protein
MALDA-3D7-34	MMV029272	MALDA-3D7	MALDA-MMV029272-R1A3	3	0.019908	PF3D7_0320300	T-complex_protein_1_epsilon_subunit_putative
MALDA-3D7-3675	MMV668399	MALDA-3D7	MALDA-MMV668399-1G8	4	0.019602	PF3D7_0423000	conserved_Plasmodium_protein_unknown_function
MALDA-3D7-3675	MMV668399	MALDA-3D7	MALDA-MMV668399-1G8	4	0.024664	PF3D7_0423100	AP-4_complex_subunit_sigma_putative
MALDA-3D7-3675	MMV668399	MALDA-3D7	MALDA-MMV668399-1G8	4	0.036632	PF3D7_0423200	BSD-domain_protein_putative
MALDA-3D7-3675	MMV668399	MALDA-3D7	MALDA-MMV668399-1G8	4	0.043002	PF3D7_0423300	conserved_Plasmodium_protein_unknown_function
MALDA-3D7-3675	MMV668399	MALDA-3D7	MALDA-MMV668399-1G8	4	0.036254	PF3D7_0423400	asparagine-rich_protein_AARP
MALDA-3D7-3675	MMV668399	MALDA-3D7	MALDA-MMV668399-1G8	4	0.036739	PF3D7_0423500	glideosome_associated_protein_with_multiple_membrane_spans_2_GAPM2
MALDA-3D7-3675	MMV668399	MALDA-3D7	MALDA-MMV668399-1G8	4	0.052526	PF3D7_0423600	conserved_Plasmodium_protein_unknown_function
MALDA-3D7-3675	MMV668399	MALDA-3D7	MALDA-MMV668399-1G8	4	0.032982	PF3D7_0423700	early_transcribed_membrane_protein_4_ETRAMP4
MALDA-3D7-3675	MMV668399	MALDA-3D7	MALDA-MMV668399-1G8	4	0.035265	PF3D7_0423800	cysteine-rich_protective_antigen_CyRPA
MALDA-3D7-3675	MMV668399	MALDA-3D7	MALDA-MMV668399-1G8	4	0.036317	PF3D7_0423900	probable_protein_unknown_function
MALDA-3D7-3675	MMV668399	MALDA-3D7	MALDA-MMV668399-1G8	4	0.012545	PF3D7_0424100	reticulocyte_binding_protein_homologue_5_RH5
MALDA-3D7-3694	MMV668399	MALDA-3D7	MALDA-MMV668399-1G8	7	0.01968	PF3D7_0722200	rhoptry-associated_leucine_zipper-like_protein_1_RALP1
MALDA-3D7-3694	MMV668399	MALDA-3D7	MALDA-MMV668399-1G8	7	0.029156	PF3D7_0722300	ubiquitin_carboxyl-terminal_hydrolase_putative
MALDA-3D7-3694	MMV668399	MALDA-3D7	MALDA-MMV668399-1G8	7	0.049721	PF3D7_0722400	GTP-binding_protein_putative
MALDA-3D7-3694	MMV668399	MALDA-3D7	MALDA-MMV668399-1G8	7	0.047507	PF3D7_0722500	cell_cycle_control_protein_cwf15_putative
MALDA-3D7-3694	MMV668399	MALDA-3D7	MALDA-MMV668399-1G8	7	0.025718	PF3D7_0722600	nucleolar_rRNA_processing_protein_putative
MALDA-3D7-3694	MMV668399	MALDA-3D7	MALDA-MMV668399-1G8	7	0.017256	PF3D7_0722700	conserved_Plasmodium_protein_unknown_function
MALDA-3D7-3696	MMV668399	MALDA-3D7	MALDA-MMV668399-1G8	7	0.019459	PF3D7_0726900	mitochondrial_import_inner_membrane_translocase_subunit_TIM50_putative_TIM50
MALDA-3D7-3696	MMV668399	MALDA-3D7	MALDA-MMV668399-1G8	7	0.040917	PF3D7_0727000	vacuolar_protein_sorting-associated_protein_53_putative_VPS53
MALDA-3D7-3696	MMV668399	MALDA-3D7	MALDA-MMV668399-1G8	7	0.040711	PF3D7_0727100	conserved_Plasmodium_protein_unknown_function
MALDA-3D7-3696	MMV668399	MALDA-3D7	MALDA-MMV668399-1G8	7	0.019297	PF3D7_0727200	cysteine_desulfurase_putative_NFS
MALDA-3D7-3701	MMV668399	MALDA-3D7	MALDA-MMV668399-1G8	8	0.013225	PF3D7_0807000	gas41_homologue_putative
MALDA-3D7-3701	MMV668399	MALDA-3D7	MALDA-MMV668399-1G8	8	0.04121	PF3D7_0807100	RNA_helicase_putative
MALDA-3D7-3701	MMV668399	MALDA-3D7	MALDA-MMV668399-1G8	8	0.042254	PF3D7_0807200	conserved_Plasmodium_membrane_protein_unknown_function
MALDA-3D7-3701	MMV668399	MALDA-3D7	MALDA-MMV668399-1G8	8	0.038253	PF3D7_0807300	ras-related_protein_Rab-18_RAB18
MALDA-3D7-3701	MMV668399	MALDA-3D7	MALDA-MMV668399-1G8	8	0.033414	PF3D7_0807400	conserved_Plasmodium_protein_unknown_function
MALDA-3D7-3701	MMV668399	MALDA-3D7	MALDA-MMV668399-1G8	8	0.040917	PF3D7_0807500	proteasome_subunit_alpha_type-6_putative
MALDA-3D7-3701	MMV668399	MALDA-3D7	MALDA-MMV668399-1G8	8	0.046996	PF3D7_0807600	conserved_Plasmodium_protein_unknown_function
MALDA-3D7-3701	MMV668399	MALDA-3D7	MALDA-MMV668399-1G8	8	0.02075	PF3D7_0807700	serine_protease_DegP_DegP
MALDA-3D7-3701	MMV668399	MALDA-3D7	MALDA-MMV668399-1G8	8	-0.000349	PF3D7_0807800	26S_proteasome_regulatory_subunit_RPN10_putative_RPN10
MALDA-3D7-3718	MMV668399	MALDA-3D7	MALDA-MMV668399-1G8	10	0.013478	PF3D7_1032800	leucine-rich_repeat_protein_LRR1
MALDA-3D7-3718	MMV668399	MALDA-3D7	MALDA-MMV668399-1G8	10	0.029561	PF3D7_1032900	RNA_polymerase_II-associated_protein_1_putative
MALDA-3D7-3718	MMV668399	MALDA-3D7	MALDA-MMV668399-1G8	10	0.043657	PF3D7_1033000	conserved_Plasmodium_protein_unknown_function
MALDA-3D7-3718	MMV668399	MALDA-3D7	MALDA-MMV668399-1G8	10	0.048706	PF3D7_1033100	S-adenosylmethionine_decarboxylase%2Fornithine_decarboxylase_AdoMetDC%2FODC
MALDA-3D7-3718	MMV668399	MALDA-3D7	MALDA-MMV668399-1G8	10	0.042227	PF3D7_1033200	early_transcribed_membrane_protein_10.2_ETRAMP10.2
MALDA-3D7-3718	MMV668399	MALDA-3D7	MALDA-MMV668399-1G8	10	0.027166	PF3D7_1033300	conserved_Plasmodium_protein_unknown_function
MALDA-3D7-3718	MMV668399	MALDA-3D7	MALDA-MMV668399-1G8	10	0.037498	PF3D7_1033400	haloacid_dehalogenase-like_hydrolase_HAD1
MALDA-3D7-3718	MMV668399	MALDA-3D7	MALDA-MMV668399-1G8	10	0.045169	PF3D7_1033500	WD-repeat_protein_putative
MALDA-3D7-3718	MMV668399	MALDA-3D7	MALDA-MMV668399-1G8	10	0.033989	PF3D7_1033600	myb2_transcription_factor_putative_Myb2
MALDA-3D7-3718	MMV668399	MALDA-3D7	MALDA-MMV668399-1G8	10	0.016713	PF3D7_1033700	bromodomain_protein_putative
MALDA-3D7-376	MMV007224	MALDA-3D7	MALDA-MMV007224-2A2	12	-0.001961	PF3D7_1219100	clathrin_heavy_chain_putative
MALDA-3D7-376	MMV007224	MALDA-3D7	MALDA-MMV007224-2A2	12	0.063887	PF3D7_1219600	aminophospholipid-transporting_P-ATPase_ATPase2
MALDA-3D7-376	MMV007224	MALDA-3D7	MALDA-MMV007224-2A2	12	0.043864	PF3D7_1219700	raf_kinase_inhibitor_RKIP
MALDA-3D7-376	MMV007224	MALDA-3D7	MALDA-MMV007224-2A2	12	0.085323	PF3D7_1219800	conserved_Plasmodium_protein_unknown_function
MALDA-3D7-376	MMV007224	MALDA-3D7	MALDA-MMV007224-2A2	12	0.063826	PF3D7_1219900	D-ribulose-5-phosphate_3-epimerase_putative
MALDA-3D7-376	MMV007224	MALDA-3D7	MALDA-MMV007224-2A2	12	0.097153	PF3D7_1220000	conserved_Plasmodium_protein_unknown_function
MALDA-3D7-376	MMV007224	MALDA-3D7	MALDA-MMV007224-2A2	12	0.005454	PF3D7_1220100	pre-mRNA_splicing_factor_putative
MALDA-3D7-376	MMV007224	MALDA-3D7	MALDA-MMV007224-2A2	12	0.023036	PF3D7_1220200	conserved_Plasmodium_protein_unknown_function_pseudogene
MALDA-3D7-4173	MMV024114	MALDA-3D7	MALDA-MMV024114-2E2	3	-0.009843	PF3D7_0318900	conserved_protein_unknown_function
MALDA-3D7-4173	MMV024114	MALDA-3D7	MALDA-MMV024114-2E2	3	0.047624	PF3D7_0319000	P-type_ATPase_putative_ATPase7
MALDA-3D7-4173	MMV024114	MALDA-3D7	MALDA-MMV024114-2E2	3	0.025339	PF3D7_0319100	E3_ubiquitin-protein_ligase_RBX1_putative_RBX1
MALDA-3D7-4173	MMV024114	MALDA-3D7	MALDA-MMV024114-2E2	3	0.050465	PF3D7_0319200	endonuclease%2Fexonuclease%2Fphosphatase_family_protein_putative
MALDA-3D7-4173	MMV024114	MALDA-3D7	MALDA-MMV024114-2E2	3	0.040848	PF3D7_0319300	ubiquitin-conjugating_enzyme_putative
MALDA-3D7-4173	MMV024114	MALDA-3D7	MALDA-MMV024114-2E2	3	0.061615	PF3D7_0319400	kinesin-8_putative
MALDA-3D7-4173	MMV024114	MALDA-3D7	MALDA-MMV024114-2E2	3	0.060926	PF3D7_0319500	RNA-binding_protein_putative
MALDA-3D7-4173	MMV024114	MALDA-3D7	MALDA-MMV024114-2E2	3	0.071609	PF3D7_0319600	elongation_factor_1_EF-1_putative
MALDA-3D7-4173	MMV024114	MALDA-3D7	MALDA-MMV024114-2E2	3	0.073487	PF3D7_0319700	ABC_transporter_putative
MALDA-3D7-4173	MMV024114	MALDA-3D7	MALDA-MMV024114-2E2	3	0.073795	PF3D7_0319800	conserved_Plasmodium_protein_unknown_function
MALDA-3D7-4173	MMV024114	MALDA-3D7	MALDA-MMV024114-2E2	3	0.059006	PF3D7_0319900	conserved_Plasmodium_protein_unknown_function
MALDA-3D7-4173	MMV024114	MALDA-3D7	MALDA-MMV024114-2E2	3	0.072886	PF3D7_0320000	protein_phosphatase_inhibitor_2_I2
MALDA-3D7-4173	MMV024114	MALDA-3D7	MALDA-MMV024114-2E2	3	0.05707	PF3D7_0320100	SNARE_protein_SEC22
MALDA-3D7-4173	MMV024114	MALDA-3D7	MALDA-MMV024114-2E2	3	0.043807	PF3D7_0320200	CPW-WPC_family_protein
MALDA-3D7-4173	MMV024114	MALDA-3D7	MALDA-MMV024114-2E2	3	0.035226	PF3D7_0320300	T-complex_protein_1_epsilon_subunit_putative
MALDA-3D7-4173	MMV024114	MALDA-3D7	MALDA-MMV024114-2E2	3	0.043795	PF3D7_0320400	oocyst_capsule_protein_Cap380
MALDA-3D7-4173	MMV024114	MALDA-3D7	MALDA-MMV024114-2E2	3	0.057511	PF3D7_0320500	nicotinamidase_putative_Nico
MALDA-3D7-4173	MMV024114	MALDA-3D7	MALDA-MMV024114-2E2	3	0.056046	PF3D7_0320600	conserved_Plasmodium_protein_unknown_function
MALDA-3D7-4173	MMV024114	MALDA-3D7	MALDA-MMV024114-2E2	3	0.055056	PF3D7_0320700	signal_peptidase_complex_subunit_2_putative_SPC2
MALDA-3D7-4173	MMV024114	MALDA-3D7	MALDA-MMV024114-2E2	3	-0.01325	PF3D7_0320800	ATP-dependent_RNA_helicase_DDX6_DOZI
MALDA-3D7-4212	MMV024114	MALDA-3D7	MALDA-MMV024114-2E7	3	-0.00926	PF3D7_0318900	conserved_protein_unknown_function
MALDA-3D7-4212	MMV024114	MALDA-3D7	MALDA-MMV024114-2E7	3	0.05203	PF3D7_0319000	P-type_ATPase_putative_ATPase7
MALDA-3D7-4212	MMV024114	MALDA-3D7	MALDA-MMV024114-2E7	3	0.025185	PF3D7_0319100	E3_ubiquitin-protein_ligase_RBX1_putative_RBX1
MALDA-3D7-4212	MMV024114	MALDA-3D7	MALDA-MMV024114-2E7	3	0.048562	PF3D7_0319200	endonuclease%2Fexonuclease%2Fphosphatase_family_protein_putative
MALDA-3D7-4212	MMV024114	MALDA-3D7	MALDA-MMV024114-2E7	3	0.041485	PF3D7_0319300	ubiquitin-conjugating_enzyme_putative
MALDA-3D7-4212	MMV024114	MALDA-3D7	MALDA-MMV024114-2E7	3	0.0617	PF3D7_0319400	kinesin-8_putative
MALDA-3D7-4212	MMV024114	MALDA-3D7	MALDA-MMV024114-2E7	3	0.063193	PF3D7_0319500	RNA-binding_protein_putative
MALDA-3D7-4212	MMV024114	MALDA-3D7	MALDA-MMV024114-2E7	3	0.074193	PF3D7_0319600	elongation_factor_1_EF-1_putative
MALDA-3D7-4212	MMV024114	MALDA-3D7	MALDA-MMV024114-2E7	3	0.079865	PF3D7_0319700	ABC_transporter_putative
MALDA-3D7-4212	MMV024114	MALDA-3D7	MALDA-MMV024114-2E7	3	0.081874	PF3D7_0319800	conserved_Plasmodium_protein_unknown_function
MALDA-3D7-4212	MMV024114	MALDA-3D7	MALDA-MMV024114-2E7	3	0.064867	PF3D7_0319900	conserved_Plasmodium_protein_unknown_function
MALDA-3D7-4212	MMV024114	MALDA-3D7	MALDA-MMV024114-2E7	3	0.070739	PF3D7_0320000	protein_phosphatase_inhibitor_2_I2
MALDA-3D7-4212	MMV024114	MALDA-3D7	MALDA-MMV024114-2E7	3	0.060488	PF3D7_0320100	SNARE_protein_SEC22
MALDA-3D7-4212	MMV024114	MALDA-3D7	MALDA-MMV024114-2E7	3	0.043439	PF3D7_0320200	CPW-WPC_family_protein
MALDA-3D7-4212	MMV024114	MALDA-3D7	MALDA-MMV024114-2E7	3	0.040811	PF3D7_0320300	T-complex_protein_1_epsilon_subunit_putative
MALDA-3D7-4212	MMV024114	MALDA-3D7	MALDA-MMV024114-2E7	3	0.045526	PF3D7_0320400	oocyst_capsule_protein_Cap380
MALDA-3D7-4212	MMV024114	MALDA-3D7	MALDA-MMV024114-2E7	3	0.060231	PF3D7_0320500	nicotinamidase_putative_Nico
MALDA-3D7-4212	MMV024114	MALDA-3D7	MALDA-MMV024114-2E7	3	0.050274	PF3D7_0320600	conserved_Plasmodium_protein_unknown_function
MALDA-3D7-4212	MMV024114	MALDA-3D7	MALDA-MMV024114-2E7	3	0.050274	PF3D7_0320700	signal_peptidase_complex_subunit_2_putative_SPC2
MALDA-3D7-4212	MMV024114	MALDA-3D7	MALDA-MMV024114-2E7	3	-0.011572	PF3D7_0320800	ATP-dependent_RNA_helicase_DDX6_DOZI
MALDA-3D7-4514	MMV026596	MALDA-3D7	MALDA-MMV026596-F4E4	10	0.003164	PF3D7_1037600	DNA_repair_helicase_RAD25_putative
MALDA-3D7-4514	MMV026596	MALDA-3D7	MALDA-MMV026596-F4E4	10	0.026487	PF3D7_1037700	enhancer_of_rudimentary_homolog_putative_ERH
MALDA-3D7-4514	MMV026596	MALDA-3D7	MALDA-MMV026596-F4E4	10	0.027278	PF3D7_1037800	dynein_intermediate_chain_putative
MALDA-3D7-4514	MMV026596	MALDA-3D7	MALDA-MMV026596-F4E4	10	0.022135	PF3D7_1037900	conserved_Plasmodium_protein_unknown_function
MALDA-3D7-4514	MMV026596	MALDA-3D7	MALDA-MMV026596-F4E4	10	0.027028	PF3D7_1038000	antigen_UB05
MALDA-3D7-4514	MMV026596	MALDA-3D7	MALDA-MMV026596-F4E4	10	0.023763	PF3D7_1038100	GDP_dissociation_inhibitor_putative
MALDA-3D7-4514	MMV026596	MALDA-3D7	MALDA-MMV026596-F4E4	10	0.016991	PF3D7_1038200	conserved_Plasmodium_protein_unknown_function
MALDA-3D7-4514	MMV026596	MALDA-3D7	MALDA-MMV026596-F4E4	10	0.023576	PF3D7_1038300	conserved_Plasmodium_protein_unknown_function
MALDA-3D7-4514	MMV026596	MALDA-3D7	MALDA-MMV026596-F4E4	10	0.000344	PF3D7_1038400	gametocyte-specific_protein_Pf11-1
MALDA-3D7-4514	MMV026596	MALDA-3D7	MALDA-MMV026596-F4E4	10	0.072049	PF3D7_1038500	Plasmodium_exported_protein_unknown_function
MALDA-3D7-4514	MMV026596	MALDA-3D7	MALDA-MMV026596-F4E4	10	0.076964	PF3D7_1038600	Plasmodium_exported_protein_unknown_function
MALDA-3D7-4514	MMV026596	MALDA-3D7	MALDA-MMV026596-F4E4	10	0.071955	PF3D7_1038700	Plasmodium_exported_protein_unknown_function
MALDA-3D7-4514	MMV026596	MALDA-3D7	MALDA-MMV026596-F4E4	10	0.04161	PF3D7_1038900	lysophospholipase_putative
MALDA-3D7-4514	MMV026596	MALDA-3D7	MALDA-MMV026596-F4E4	10	0	PF3D7_1039000	serine%2Fthreonine_protein_kinase_FIKK_family_FIKK10.2
MALDA-3D7-489	MMV665852	MALDA-3D7	MALDA-MMV665852-1A1	12	-0.010488	PF3D7_1219100	clathrin_heavy_chain_putative
MALDA-3D7-489	MMV665852	MALDA-3D7	MALDA-MMV665852-1A1	12	0.120983	PF3D7_1219600	aminophospholipid-transporting_P-ATPase_ATPase2
MALDA-3D7-489	MMV665852	MALDA-3D7	MALDA-MMV665852-1A1	12	0.105701	PF3D7_1219700	raf_kinase_inhibitor_RKIP
MALDA-3D7-489	MMV665852	MALDA-3D7	MALDA-MMV665852-1A1	12	0.178188	PF3D7_1219800	conserved_Plasmodium_protein_unknown_function
MALDA-3D7-489	MMV665852	MALDA-3D7	MALDA-MMV665852-1A1	12	0.002126	PF3D7_1219900	D-ribulose-5-phosphate_3-epimerase_putative
MALDA-3D7-494	MMV665852	MALDA-3D7	MALDA-MMV665852-1A1	13	0.015146	PF3D7_1309900	conserved_Plasmodium_protein_unknown_function
MALDA-3D7-494	MMV665852	MALDA-3D7	MALDA-MMV665852-1A1	13	0.04881	PF3D7_1310000	mitochondrial_ATP_synthase_delta_subunit_putative_OSCP
MALDA-3D7-494	MMV665852	MALDA-3D7	MALDA-MMV665852-1A1	13	0.03921	PF3D7_1310100	conserved_Plasmodium_protein_unknown_function
MALDA-3D7-494	MMV665852	MALDA-3D7	MALDA-MMV665852-1A1	13	0.018187	PF3D7_1310200	conserved_Plasmodium_protein_unknown_function
MALDA-3D7-5114	MMV006767	MALDA-3D7	MALDA-MMV006767-D6	7	0.014626	PF3D7_0725600	18S_ribosomal_RNA
MALDA-3D7-5114	MMV006767	MALDA-3D7	MALDA-MMV006767-D6	7	0.088766	PF3D7_0726100	Plasmodium_exported_protein_unknown_function
MALDA-3D7-5114	MMV006767	MALDA-3D7	MALDA-MMV006767-D6	7	0.062999	PF3D7_0726200	serine%2Fthreonine_protein_kinase_FIKK_family_FIKK7.1
MALDA-3D7-5114	MMV006767	MALDA-3D7	MALDA-MMV006767-D6	7	0.067246	PF3D7_0726300	DNA_mismatch_repair_protein_PMS1_putative_PMS1
MALDA-3D7-5114	MMV006767	MALDA-3D7	MALDA-MMV006767-D6	7	0.078785	PF3D7_0726400	conserved_Plasmodium_membrane_protein_unknown_function
MALDA-3D7-5114	MMV006767	MALDA-3D7	MALDA-MMV006767-D6	7	0.015318	PF3D7_0726500	ubiquitin_carboxyl-terminal_hydrolase_putative
MALDA-3D7-5162	MMV006767	MALDA-3D7	MALDA-MMV006767-E3	7	-0.002308	PF3D7_0725300	conserved_Plasmodium_protein_unknown_function
MALDA-3D7-5162	MMV006767	MALDA-3D7	MALDA-MMV006767-E3	7	0.023603	PF3D7_0725400	conserved_Plasmodium_protein_unknown_function
MALDA-3D7-5162	MMV006767	MALDA-3D7	MALDA-MMV006767-E3		0.035152	PF3D7_0725500	conserved_Plasmodium_membrane_protein_unknown_function
MALDA-3D7-5162	MMV006767	MALDA-3D7	MALDA-MMV006767-E3	7	0.026614	PF3D7_0725600	18S_ribosomal_RNA
MALDA-3D7-5162	MMV006767	MALDA-3D7	MALDA-MMV006767-E3	7	0.123716	PF3D7_0726100	Plasmodium_exported_protein_unknown_function
MALDA-3D7-5162	MMV006767	MALDA-3D7	MALDA-MMV006767-E3	7	0.093157	PF3D7_0726200	serine%2Fthreonine_protein_kinase_FIKK_family_FIKK7.1
MALDA-3D7-5162	MMV006767	MALDA-3D7	MALDA-MMV006767-E3	7	0.090206	PF3D7_0726300	DNA_mismatch_repair_protein_PMS1_putative_PMS1
MALDA-3D7-5162	MMV006767	MALDA-3D7	MALDA-MMV006767-E3	7	0.103632	PF3D7_0726400	conserved_Plasmodium_membrane_protein_unknown_function
MALDA-3D7-5162	MMV006767	MALDA-3D7	MALDA-MMV006767-E3	7	0.017191	PF3D7_0726500	ubiquitin_carboxyl-terminal_hydrolase_putative
MALDA-3D7-5188	MMV006767	MALDA-3D7	MALDA-MMV006767-F4	3	0.011915	PF3D7_0314100	vesicle_transport_v-SNARE_protein_putative
MALDA-3D7-5188	MMV006767	MALDA-3D7	MALDA-MMV006767-F4	3	0.044703	PF3D7_0314200	conserved_Plasmodium_protein_unknown_function
MALDA-3D7-5188	MMV006767	MALDA-3D7	MALDA-MMV006767-F4	3	0.04126	PF3D7_0314300	DER1-like_protein_Der1-2
MALDA-3D7-5188	MMV006767	MALDA-3D7	MALDA-MMV006767-F4	3	0.028594	PF3D7_0314400	serine%2Fthreonine_protein_phosphatase_6_putative_PPP6
MALDA-3D7-5188	MMV006767	MALDA-3D7	MALDA-MMV006767-F4	3	0.049827	PF3D7_0314500	conserved_Plasmodium_protein_unknown_function
MALDA-3D7-5188	MMV006767	MALDA-3D7	MALDA-MMV006767-F4	3	0.055953	PF3D7_0314600	conserved_Plasmodium_protein_unknown_function
MALDA-3D7-5188	MMV006767	MALDA-3D7	MALDA-MMV006767-F4	3	0.026558	PF3D7_0314700	zinc_finger_protein_putative
MALDA-3D7-5188	MMV006767	MALDA-3D7	MALDA-MMV006767-F4	3	0.066884	PF3D7_0314800	conserved_Plasmodium_protein_unknown_function
MALDA-3D7-5188	MMV006767	MALDA-3D7	MALDA-MMV006767-F4	3	0.08151	PF3D7_0314900	conserved_Plasmodium_membrane_protein_unknown_function
MALDA-3D7-5188	MMV006767	MALDA-3D7	MALDA-MMV006767-F4	3	0.064068	PF3D7_0315000	zinc_finger_protein_putative
MALDA-3D7-5188	MMV006767	MALDA-3D7	MALDA-MMV006767-F4	3	0.04206	PF3D7_0315100	translation_initiation_factor_4E_eIF4E
MALDA-3D7-5188	MMV006767	MALDA-3D7	MALDA-MMV006767-F4	3	0.036548	PF3D7_0315200	circumsporozoite-_and_TRAP-related_protein_CTRP
MALDA-3D7-5188	MMV006767	MALDA-3D7	MALDA-MMV006767-F4	3	0.07518	PF3D7_0315300	conserved_Plasmodium_protein_unknown_function
MALDA-3D7-5188	MMV006767	MALDA-3D7	MALDA-MMV006767-F4	3	0.071369	PF3D7_0315400	conserved_Plasmodium_protein_unknown_function
MALDA-3D7-5188	MMV006767	MALDA-3D7	MALDA-MMV006767-F4	3	0.07151	PF3D7_0315500	mitochondrial_ribosomal_protein_L29%2FL47_precursor_putative
MALDA-3D7-5188	MMV006767	MALDA-3D7	MALDA-MMV006767-F4	3	0.043709	PF3D7_0315600	conserved_Plasmodium_protein_unknown_function
MALDA-3D7-5188	MMV006767	MALDA-3D7	MALDA-MMV006767-F4	3	0.068463	PF3D7_0315700	conserved_Plasmodium_membrane_protein_unknown_function
MALDA-3D7-5188	MMV006767	MALDA-3D7	MALDA-MMV006767-F4	3	0.063743	PF3D7_0315800	zinc_finger_protein_putative
MALDA-3D7-5188	MMV006767	MALDA-3D7	MALDA-MMV006767-F4	3	0.055641	PF3D7_0315900	conserved_Plasmodium_protein_unknown_function
MALDA-3D7-5188	MMV006767	MALDA-3D7	MALDA-MMV006767-F4	3	0.068272	PF3D7_0316000	microneme_associated_antigen_MA
MALDA-3D7-5188	MMV006767	MALDA-3D7	MALDA-MMV006767-F4	3	0.058111	PF3D7_0316100	mitochondrial_ribosomal_protein_L27_precursor_putative
MALDA-3D7-5188	MMV006767	MALDA-3D7	MALDA-MMV006767-F4	3	0.062178	PF3D7_0316200	conserved_Plasmodium_protein_unknown_function
MALDA-3D7-5188	MMV006767	MALDA-3D7	MALDA-MMV006767-F4	3	0.060024	PF3D7_0316300	inorganic_pyrophosphatase_putative
MALDA-3D7-5188	MMV006767	MALDA-3D7	MALDA-MMV006767-F4	3	0.05627	PF3D7_0316400	conserved_Plasmodium_protein_unknown_function
MALDA-3D7-5188	MMV006767	MALDA-3D7	MALDA-MMV006767-F4	3	0.06778	PF3D7_0316500	conserved_Plasmodium_protein_unknown_function
MALDA-3D7-5188	MMV006767	MALDA-3D7	MALDA-MMV006767-F4	3	0.041588	PF3D7_0316600	formate-nitrite_transporter_putative
MALDA-3D7-5188	MMV006767	MALDA-3D7	MALDA-MMV006767-F4	3	0.041975	PF3D7_0316700	HVA22%2FTB2%2FDP1_family_protein_putative
MALDA-3D7-5188	MMV006767	MALDA-3D7	MALDA-MMV006767-F4	3	0.035409	PF3D7_0316800	40S_ribosomal_protein_S15A_putative
MALDA-3D7-5188	MMV006767	MALDA-3D7	MALDA-MMV006767-F4	3	0.058312	PF3D7_0316900	E3_ubiquitin-protein_ligase_putative
MALDA-3D7-5188	MMV006767	MALDA-3D7	MALDA-MMV006767-F4	3	0.049992	PF3D7_0317000	proteasome_subunit_alpha_type-3_putative
MALDA-3D7-5188	MMV006767	MALDA-3D7	MALDA-MMV006767-F4	3	0.047829	PF3D7_0317100	6-cysteine_protein_B9
MALDA-3D7-5188	MMV006767	MALDA-3D7	MALDA-MMV006767-F4	3	0.048161	PF3D7_0317200	cdc2-related_protein_kinase_4_CRK4
MALDA-3D7-5188	MMV006767	MALDA-3D7	MALDA-MMV006767-F4	3	0.060857	PF3D7_0317300	conserved_Plasmodium_protein_unknown_function
MALDA-3D7-5188	MMV006767	MALDA-3D7	MALDA-MMV006767-F4	3	0.05525	PF3D7_0317400	conserved_Plasmodium_protein_unknown_function
MALDA-3D7-5188	MMV006767	MALDA-3D7	MALDA-MMV006767-F4	3	0.063963	PF3D7_0317500	kinesin-5_EG5
MALDA-3D7-5188	MMV006767	MALDA-3D7	MALDA-MMV006767-F4	3	0.036987	PF3D7_0317600	40S_ribosomal_protein_S11_putative_RPS11
MALDA-3D7-5188	MMV006767	MALDA-3D7	MALDA-MMV006767-F4	3	0.059222	PF3D7_0317700	CPSF_cleavage_and_polyadenylation_specific_factor_subunit_A_putative
MALDA-3D7-5188	MMV006767	MALDA-3D7	MALDA-MMV006767-F4	3	0.049936	PF3D7_0317800	proteasome_regulatory_protein_putative
MALDA-3D7-5188	MMV006767	MALDA-3D7	MALDA-MMV006767-F4	3	0.062528	PF3D7_0317900	conserved_Plasmodium_protein_unknown_function
MALDA-3D7-5188	MMV006767	MALDA-3D7	MALDA-MMV006767-F4	3	0.064686	PF3D7_0318000	conserved_Plasmodium_protein_unknown_function
MALDA-3D7-5188	MMV006767	MALDA-3D7	MALDA-MMV006767-F4	3	0.059948	PF3D7_0318100	stomatin-like_protein
MALDA-3D7-5188	MMV006767	MALDA-3D7	MALDA-MMV006767-F4	3	0.049562	PF3D7_0318200	DNA-directed_RNA_polymerase_II_subunit_RPB1_putative_RPB1
MALDA-3D7-5188	MMV006767	MALDA-3D7	MALDA-MMV006767-F4	3	0.070188	PF3D7_0318300	conserved_Plasmodium_protein_unknown_function
MALDA-3D7-5188	MMV006767	MALDA-3D7	MALDA-MMV006767-F4	3	0.065743	PF3D7_0318400	conserved_Plasmodium_protein_unknown_function
MALDA-3D7-5188	MMV006767	MALDA-3D7	MALDA-MMV006767-F4	3	0.061072	PF3D7_0318500	conserved_Plasmodium_protein_unknown_function
MALDA-3D7-5188	MMV006767	MALDA-3D7	MALDA-MMV006767-F4	3	0.048801	PF3D7_0318600	cleavage_and_polyadenylation_specificity_factor_putative
MALDA-3D7-5188	MMV006767	MALDA-3D7	MALDA-MMV006767-F4	3	0.039718	PF3D7_0318700	trophozoite_stage_antigen
MALDA-3D7-5188	MMV006767	MALDA-3D7	MALDA-MMV006767-F4	3	0.048159	PF3D7_0318800	triosephosphate_isomerase_putative
MALDA-3D7-5188	MMV006767	MALDA-3D7	MALDA-MMV006767-F4	3	0.063809	PF3D7_0318900	conserved_protein_unknown_function
MALDA-3D7-5188	MMV006767	MALDA-3D7	MALDA-MMV006767-F4	3	0.044792	PF3D7_0319000	P-type_ATPase_putative_ATPase7
MALDA-3D7-5188	MMV006767	MALDA-3D7	MALDA-MMV006767-F4	3	0.028303	PF3D7_0319100	E3_ubiquitin-protein_ligase_RBX1_putative_RBX1
MALDA-3D7-5188	MMV006767	MALDA-3D7	MALDA-MMV006767-F4	3	0.051991	PF3D7_0319200	endonuclease%2Fexonuclease%2Fphosphatase_family_protein_putative
MALDA-3D7-5188	MMV006767	MALDA-3D7	MALDA-MMV006767-F4	3	0.037191	PF3D7_0319300	ubiquitin-conjugating_enzyme_putative
MALDA-3D7-5188	MMV006767	MALDA-3D7	MALDA-MMV006767-F4	3	0.035301	PF3D7_0319400	kinesin-8_putative
MALDA-3D7-5188	MMV006767	MALDA-3D7	MALDA-MMV006767-F4	3	0.033312	PF3D7_0319500	RNA-binding_protein_putative
MALDA-3D7-5188	MMV006767	MALDA-3D7	MALDA-MMV006767-F4	3	0.035381	PF3D7_0319600	elongation_factor_1_EF-1_putative
MALDA-3D7-5188	MMV006767	MALDA-3D7	MALDA-MMV006767-F4	3	0.046403	PF3D7_0319700	ABC_transporter_putative
MALDA-3D7-5188	MMV006767	MALDA-3D7	MALDA-MMV006767-F4	3	0.042779	PF3D7_0319800	conserved_Plasmodium_protein_unknown_function
MALDA-3D7-5188	MMV006767	MALDA-3D7	MALDA-MMV006767-F4	3	0.029624	PF3D7_0319900	conserved_Plasmodium_protein_unknown_function
MALDA-3D7-5188	MMV006767	MALDA-3D7	MALDA-MMV006767-F4	3	0.040688	PF3D7_0320000	protein_phosphatase_inhibitor_2_I2
MALDA-3D7-5188	MMV006767	MALDA-3D7	MALDA-MMV006767-F4	3	0.043062	PF3D7_0320100	SNARE_protein_SEC22
MALDA-3D7-5188	MMV006767	MALDA-3D7	MALDA-MMV006767-F4	3	0.049747	PF3D7_0320200	CPW-WPC_family_protein
MALDA-3D7-5188	MMV006767	MALDA-3D7	MALDA-MMV006767-F4	3	0.034496	PF3D7_0320300	T-complex_protein_1_epsilon_subunit_putative
MALDA-3D7-5188	MMV006767	MALDA-3D7	MALDA-MMV006767-F4	3	0.041551	PF3D7_0320400	oocyst_capsule_protein_Cap380
MALDA-3D7-5188	MMV006767	MALDA-3D7	MALDA-MMV006767-F4	3	0.052391	PF3D7_0320500	nicotinamidase_putative_Nico
MALDA-3D7-5188	MMV006767	MALDA-3D7	MALDA-MMV006767-F4	3	0.042907	PF3D7_0320600	conserved_Plasmodium_protein_unknown_function
MALDA-3D7-5188	MMV006767	MALDA-3D7	MALDA-MMV006767-F4	3	0.045552	PF3D7_0320700	signal_peptidase_complex_subunit_2_putative_SPC2
MALDA-3D7-5188	MMV006767	MALDA-3D7	MALDA-MMV006767-F4	3	0.026598	PF3D7_0320800	ATP-dependent_RNA_helicase_DDX6_DOZI
MALDA-3D7-5188	MMV006767	MALDA-3D7	MALDA-MMV006767-F4	3	0.041859	PF3D7_0320900	histone_H2A_variant_putative_H2A.Z
MALDA-3D7-5188	MMV006767	MALDA-3D7	MALDA-MMV006767-F4	3	0.055522	PF3D7_0321000	conserved_Plasmodium_protein_unknown_function
MALDA-3D7-5188	MMV006767	MALDA-3D7	MALDA-MMV006767-F4	3	0.053787	PF3D7_0321100	conserved_Plasmodium_protein_unknown_function
MALDA-3D7-5188	MMV006767	MALDA-3D7	MALDA-MMV006767-F4	3	0.046952	PF3D7_0321200	N-acetylglucosamine-1-phosphate_transferase_putative
MALDA-3D7-5188	MMV006767	MALDA-3D7	MALDA-MMV006767-F4	3	0.055758	PF3D7_0321300	conserved_Plasmodium_protein_unknown_function
MALDA-3D7-5188	MMV006767	MALDA-3D7	MALDA-MMV006767-F4	3	0.041855	PF3D7_0321400	protein_kinase_putative
MALDA-3D7-5188	MMV006767	MALDA-3D7	MALDA-MMV006767-F4	3	0.044643	PF3D7_0321500	peptidase_putative
MALDA-3D7-5188	MMV006767	MALDA-3D7	MALDA-MMV006767-F4	3	0.04937	PF3D7_0321600	ATP-dependent_RNA_helicase_putative
MALDA-3D7-5188	MMV006767	MALDA-3D7	MALDA-MMV006767-F4	3	0.058813	PF3D7_0321700	microtubule_and_actin_binding_protein_putative
MALDA-3D7-5188	MMV006767	MALDA-3D7	MALDA-MMV006767-F4	3	0.044581	PF3D7_0321800	conserved_Plasmodium_protein_unknown_function
MALDA-3D7-5188	MMV006767	MALDA-3D7	MALDA-MMV006767-F4	3	0.046105	PF3D7_0321900	cyclic_amine_resistance_locus_protein_CARL
MALDA-3D7-5188	MMV006767	MALDA-3D7	MALDA-MMV006767-F4	3	0.030833	PF3D7_0322000	peptidyl-prolyl_cis-trans_isomerase_CYP19A
MALDA-3D7-5188	MMV006767	MALDA-3D7	MALDA-MMV006767-F4	3	0.038666	PF3D7_0322100	RNA_triphosphatase_Prt1
MALDA-3D7-5188	MMV006767	MALDA-3D7	MALDA-MMV006767-F4	3	0.053262	PF3D7_0322200	conserved_Plasmodium_protein_unknown_function
MALDA-3D7-5188	MMV006767	MALDA-3D7	MALDA-MMV006767-F4	3	0.041229	PF3D7_0322300	diacylglycerol_O-acyltransferase_DGAT
MALDA-3D7-5188	MMV006767	MALDA-3D7	MALDA-MMV006767-F4	3	0.047103	PF3D7_0322400	regulator_of_initiation_factor_2_eIF2
MALDA-3D7-5188	MMV006767	MALDA-3D7	MALDA-MMV006767-F4	3	0.048373	PF3D7_0322500	iron-sulfur_assembly_protein_putative_IscA2
MALDA-3D7-5188	MMV006767	MALDA-3D7	MALDA-MMV006767-F4	3	0.043602	PF3D7_0322600	conserved_Plasmodium_protein_unknown_function
MALDA-3D7-5188	MMV006767	MALDA-3D7	MALDA-MMV006767-F4	3	0.043414	PF3D7_0322700	conserved_Plasmodium_protein_unknown_function
MALDA-3D7-5188	MMV006767	MALDA-3D7	MALDA-MMV006767-F4	3	0.041895	PF3D7_0322800	conserved_Plasmodium_protein_unknown_function
MALDA-3D7-5188	MMV006767	MALDA-3D7	MALDA-MMV006767-F4	3	0.02427	PF3D7_0322900	40S_ribosomal_protein_S3A_putative
MALDA-3D7-5188	MMV006767	MALDA-3D7	MALDA-MMV006767-F4	3	0.019639	PF3D7_0323000	translation_machinery-associated_protein_7_putative_TMA7
MALDA-3D7-5188	MMV006767	MALDA-3D7	MALDA-MMV006767-F4	3	0.038641	PF3D7_0323100	conserved_Plasmodium_protein_unknown_function
MALDA-3D7-5188	MMV006767	MALDA-3D7	MALDA-MMV006767-F4	3	0.032505	PF3D7_0323200	conserved_Plasmodium_protein_unknown_function
MALDA-3D7-5188	MMV006767	MALDA-3D7	MALDA-MMV006767-F4	3	0.025895	PF3D7_0323300	conserved_protein_unknown_function
MALDA-3D7-5188	MMV006767	MALDA-3D7	MALDA-MMV006767-F4	3	0.024165	PF3D7_0323400	Rh5_interacting_protein_RIPR
MALDA-3D7-5188	MMV006767	MALDA-3D7	MALDA-MMV006767-F4	3	0.032908	PF3D7_0323500	survival_motor_neuron-like_protein_SMN
MALDA-3D7-5188	MMV006767	MALDA-3D7	MALDA-MMV006767-F4	3	0.033107	PF3D7_0323600	conserved_Plasmodium_protein_unknown_function
MALDA-3D7-5188	MMV006767	MALDA-3D7	MALDA-MMV006767-F4	3	0.028743	PF3D7_0323700	U4%2FU6.U5_tri-snRNP-associated_protein_1_putative_SART1
MALDA-3D7-5188	MMV006767	MALDA-3D7	MALDA-MMV006767-F4	3	0.035761	PF3D7_0323800	conserved_Plasmodium_protein_unknown_function
MALDA-3D7-5188	MMV006767	MALDA-3D7	MALDA-MMV006767-F4	3	0	PF3D7_0324000	exported_protein_family_1_EPF1
MALDA-3D7-5188	MMV006767	MALDA-3D7	MALDA-MMV006767-F4	3	0.037443	PF3D7_0324100	Pfmc-2TM_Maurers_cleft_two_transmembrane_protein_MC-2TM
MALDA-3D7-5188	MMV006767	MALDA-3D7	MALDA-MMV006767-F4	3	0.028731	PF3D7_0324200	exported_protein_family_3_EPF3
MALDA-3D7-5188	MMV006767	MALDA-3D7	MALDA-MMV006767-F4	3	0.019107	PF3D7_0324300	exported_protein_family_4_EPF4
MALDA-3D7-5205	MMV006767	MALDA-3D7	MALDA-MMV006767-F4	7	0.011814	PF3D7_0725300	conserved_Plasmodium_protein_unknown_function
MALDA-3D7-5205	MMV006767	MALDA-3D7	MALDA-MMV006767-F4	7	0.025577	PF3D7_0725400	conserved_Plasmodium_protein_unknown_function
MALDA-3D7-5205	MMV006767	MALDA-3D7	MALDA-MMV006767-F4		0.012908	PF3D7_0725500	conserved_Plasmodium_membrane_protein_unknown_function
MALDA-3D7-5205	MMV006767	MALDA-3D7	MALDA-MMV006767-F4	7	0.025773	PF3D7_0725600	18S_ribosomal_RNA
MALDA-3D7-5205	MMV006767	MALDA-3D7	MALDA-MMV006767-F4	7	0.079231	PF3D7_0726100	Plasmodium_exported_protein_unknown_function
MALDA-3D7-5205	MMV006767	MALDA-3D7	MALDA-MMV006767-F4	7	0.061552	PF3D7_0726200	serine%2Fthreonine_protein_kinase_FIKK_family_FIKK7.1
MALDA-3D7-5205	MMV006767	MALDA-3D7	MALDA-MMV006767-F4	7	0.061403	PF3D7_0726300	DNA_mismatch_repair_protein_PMS1_putative_PMS1
MALDA-3D7-5205	MMV006767	MALDA-3D7	MALDA-MMV006767-F4	7	0.062169	PF3D7_0726400	conserved_Plasmodium_membrane_protein_unknown_function
MALDA-3D7-5205	MMV006767	MALDA-3D7	MALDA-MMV006767-F4	7	0.014809	PF3D7_0726500	ubiquitin_carboxyl-terminal_hydrolase_putative
MALDA-3D7-531	MMV665852	MALDA-3D7	MALDA-MMV665852-2A1	12	-0.005043	PF3D7_1218900	conserved_Plasmodium_protein_unknown_function
MALDA-3D7-531	MMV665852	MALDA-3D7	MALDA-MMV665852-2A1	12	0.070846	PF3D7_1219000	formin_2
MALDA-3D7-531	MMV665852	MALDA-3D7	MALDA-MMV665852-2A1	12	0.086038	PF3D7_1219100	clathrin_heavy_chain_putative
MALDA-3D7-531	MMV665852	MALDA-3D7	MALDA-MMV665852-2A1	12	0.073015	PF3D7_1219600	aminophospholipid-transporting_P-ATPase_ATPase2
MALDA-3D7-531	MMV665852	MALDA-3D7	MALDA-MMV665852-2A1	12	0.054244	PF3D7_1219700	raf_kinase_inhibitor_RKIP
MALDA-3D7-531	MMV665852	MALDA-3D7	MALDA-MMV665852-2A1	12	0.074388	PF3D7_1219800	conserved_Plasmodium_protein_unknown_function
MALDA-3D7-531	MMV665852	MALDA-3D7	MALDA-MMV665852-2A1	12	0.055845	PF3D7_1219900	D-ribulose-5-phosphate_3-epimerase_putative
MALDA-3D7-531	MMV665852	MALDA-3D7	MALDA-MMV665852-2A1	12	0.077452	PF3D7_1220000	conserved_Plasmodium_protein_unknown_function
MALDA-3D7-531	MMV665852	MALDA-3D7	MALDA-MMV665852-2A1	12	0.078369	PF3D7_1220100	pre-mRNA_splicing_factor_putative
MALDA-3D7-531	MMV665852	MALDA-3D7	MALDA-MMV665852-2A1	12	0.073632	PF3D7_1220200	conserved_Plasmodium_protein_unknown_function_pseudogene
MALDA-3D7-531	MMV665852	MALDA-3D7	MALDA-MMV665852-2A1	12	0.079796	PF3D7_1220300	cell_cycle_associated_protein_putative
MALDA-3D7-531	MMV665852	MALDA-3D7	MALDA-MMV665852-2A1	12	0.100257	PF3D7_1220400	debranching_enzyme-associated_ribonuclease_putative_DRN1
MALDA-3D7-531	MMV665852	MALDA-3D7	MALDA-MMV665852-2A1	12	0.088279	PF3D7_1220500	ribosome_biogenesis_protein_TSR3_putative_TSR3
MALDA-3D7-531	MMV665852	MALDA-3D7	MALDA-MMV665852-2A1	12	0.064659	PF3D7_1220600	conserved_Plasmodium_protein_unknown_function
MALDA-3D7-531	MMV665852	MALDA-3D7	MALDA-MMV665852-2A1	12	0.043958	PF3D7_1220700	conserved_Plasmodium_protein_unknown_function
MALDA-3D7-531	MMV665852	MALDA-3D7	MALDA-MMV665852-2A1		0.109975	PF3D7_1220800	unspecified_product
MALDA-3D7-531	MMV665852	MALDA-3D7	MALDA-MMV665852-2A1	12	0.005699	PF3D7_1220900	heterochromatin_protein_1_HP1
MALDA-3D7-531	MMV665852	MALDA-3D7	MALDA-MMV665852-2A1	12	0.021322	PF3D7_1221000	histone-lysine_N-methyltransferase_H3_lysine-4_specific_SET10
MALDA-3D7-5320	MMV007564	MALDA-3D7	MALDA-MMV007564 F2E5	7	0.018325	PF3D7_0702700	tRNA_Alanine
MALDA-3D7-5320	MMV007564	MALDA-3D7	MALDA-MMV007564 F2E5	7	0.031093	PF3D7_0702800	tRNA_Tyrosine
MALDA-3D7-5320	MMV007564	MALDA-3D7	MALDA-MMV007564 F2E5	7	0.042622	PF3D7_0702900	centrin_putative
MALDA-3D7-5320	MMV007564	MALDA-3D7	MALDA-MMV007564 F2E5	7	0.044622	PF3D7_0703000	conserved_Plasmodium_protein_unknown_function
MALDA-3D7-5320	MMV007564	MALDA-3D7	MALDA-MMV007564 F2E5	7	0.031406	PF3D7_0703100	conserved_Plasmodium_protein_unknown_function
MALDA-3D7-5320	MMV007564	MALDA-3D7	MALDA-MMV007564 F2E5	7	0.031724	PF3D7_0703200	conserved_Plasmodium_protein_unknown_function
MALDA-3D7-5320	MMV007564	MALDA-3D7	MALDA-MMV007564 F2E5	7	0.019711	PF3D7_0703300	conserved_Plasmodium_protein_unknown_function
MALDA-3D7-5320	MMV007564	MALDA-3D7	MALDA-MMV007564 F2E5	7	0.028799	PF3D7_0703400	conserved_Plasmodium_protein_unknown_function
MALDA-3D7-5404	MMV019017	MALDA-3D7	MALDA-MMV019017-A1	5	-0.012957	PF3D7_0522300	S-adenosylmethionine-dependent_methyltransferase_putative
MALDA-3D7-5404	MMV019017	MALDA-3D7	MALDA-MMV019017-A1	5	0.021321	PF3D7_0522400	conserved_Plasmodium_protein_unknown_function
MALDA-3D7-5404	MMV019017	MALDA-3D7	MALDA-MMV019017-A1	5	-0.017676	PF3D7_0522500	50S_ribosomal_protein_L17_apicoplast_putative_RPL17
MALDA-3D7-5404	MMV019017	MALDA-3D7	MALDA-MMV019017-A1	5	0.157443	PF3D7_0522600	inner_membrane_complex_protein
MALDA-3D7-5404	MMV019017	MALDA-3D7	MALDA-MMV019017-A1	5	0.144674	PF3D7_0522700	iron-sulfur_assembly_protein_putative_SufA
MALDA-3D7-5404	MMV019017	MALDA-3D7	MALDA-MMV019017-A1	5	0.110021	PF3D7_0522800	G10_protein_putative
MALDA-3D7-5404	MMV019017	MALDA-3D7	MALDA-MMV019017-A1	5	0.130186	PF3D7_0522900	zinc_finger_protein_putative
MALDA-3D7-5404	MMV019017	MALDA-3D7	MALDA-MMV019017-A1	5	0.131858	PF3D7_0523000	multidrug_resistance_protein_MDR1
MALDA-3D7-5404	MMV019017	MALDA-3D7	MALDA-MMV019017-A1	5	0.108334	PF3D7_0523100	mitochondrial_processing_peptidase_alpha_subunit_putative
MALDA-3D7-5404	MMV019017	MALDA-3D7	MALDA-MMV019017-A1	5	0.152152	PF3D7_0523200	conserved_Plasmodium_protein_unknown_function
MALDA-3D7-5404	MMV019017	MALDA-3D7	MALDA-MMV019017-A1	5	-0.019394	PF3D7_0523300	conserved_Plasmodium_protein_unknown_function
MALDA-3D7-544	MMV665852	MALDA-3D7	MALDA-MMV665852-3A2	2	0.004847	PF3D7_0210400	50S_ribosomal_protein_L33_putative
MALDA-3D7-544	MMV665852	MALDA-3D7	MALDA-MMV665852-3A2	2	0.046834	PF3D7_0210500	conserved_Plasmodium_protein_unknown_function
MALDA-3D7-544	MMV665852	MALDA-3D7	MALDA-MMV665852-3A2	2	0.013724	PF3D7_0210600	conserved_Plasmodium_protein_unknown_function
MALDA-3D7-544	MMV665852	MALDA-3D7	MALDA-MMV665852-3A2	2	0.056395	PF3D7_0210700	syntaxin_Qa-SNARE_family_SYN17
MALDA-3D7-5448	MMV019017	MALDA-3D7	MALDA-MMV019017-A12	5	-0.004476	PF3D7_0522300	S-adenosylmethionine-dependent_methyltransferase_putative
MALDA-3D7-5448	MMV019017	MALDA-3D7	MALDA-MMV019017-A12	5	0.021222	PF3D7_0522400	conserved_Plasmodium_protein_unknown_function
MALDA-3D7-5448	MMV019017	MALDA-3D7	MALDA-MMV019017-A12	5	-0.010794	PF3D7_0522500	50S_ribosomal_protein_L17_apicoplast_putative_RPL17
MALDA-3D7-5448	MMV019017	MALDA-3D7	MALDA-MMV019017-A12	5	0.117115	PF3D7_0522600	inner_membrane_complex_protein
MALDA-3D7-5448	MMV019017	MALDA-3D7	MALDA-MMV019017-A12	5	0.105551	PF3D7_0522700	iron-sulfur_assembly_protein_putative_SufA
MALDA-3D7-5448	MMV019017	MALDA-3D7	MALDA-MMV019017-A12	5	0.089585	PF3D7_0522800	G10_protein_putative
MALDA-3D7-5448	MMV019017	MALDA-3D7	MALDA-MMV019017-A12	5	0.097366	PF3D7_0522900	zinc_finger_protein_putative
MALDA-3D7-5448	MMV019017	MALDA-3D7	MALDA-MMV019017-A12	5	0.09838	PF3D7_0523000	multidrug_resistance_protein_MDR1
MALDA-3D7-5448	MMV019017	MALDA-3D7	MALDA-MMV019017-A12	5	0.085282	PF3D7_0523100	mitochondrial_processing_peptidase_alpha_subunit_putative
MALDA-3D7-5448	MMV019017	MALDA-3D7	MALDA-MMV019017-A12	5	0.116673	PF3D7_0523200	conserved_Plasmodium_protein_unknown_function
MALDA-3D7-5448	MMV019017	MALDA-3D7	MALDA-MMV019017-A12	5	-0.012685	PF3D7_0523300	conserved_Plasmodium_protein_unknown_function
MALDA-3D7-5497	MMV019017	MALDA-3D7	MALDA-MMV019017-G2	5	-0.009199	PF3D7_0522800	G10_protein_putative
MALDA-3D7-5497	MMV019017	MALDA-3D7	MALDA-MMV019017-G2	5	0.125965	PF3D7_0522900	zinc_finger_protein_putative
MALDA-3D7-5497	MMV019017	MALDA-3D7	MALDA-MMV019017-G2	5	0.120891	PF3D7_0523000	multidrug_resistance_protein_MDR1
MALDA-3D7-5497	MMV019017	MALDA-3D7	MALDA-MMV019017-G2	5	0.10688	PF3D7_0523100	mitochondrial_processing_peptidase_alpha_subunit_putative
MALDA-3D7-5497	MMV019017	MALDA-3D7	MALDA-MMV019017-G2	5	0.156974	PF3D7_0523200	conserved_Plasmodium_protein_unknown_function
MALDA-3D7-5497	MMV019017	MALDA-3D7	MALDA-MMV019017-G2	5	-0.024107	PF3D7_0523300	conserved_Plasmodium_protein_unknown_function
MALDA-3D7-5552	MMV019017	MALDA-3D7	MALDA-MMV019017-H9	5	-0.014689	PF3D7_0522800	G10_protein_putative
MALDA-3D7-5552	MMV019017	MALDA-3D7	MALDA-MMV019017-H9	5	0.096947	PF3D7_0522900	zinc_finger_protein_putative
MALDA-3D7-5552	MMV019017	MALDA-3D7	MALDA-MMV019017-H9	5	0.095696	PF3D7_0523000	multidrug_resistance_protein_MDR1
MALDA-3D7-5552	MMV019017	MALDA-3D7	MALDA-MMV019017-H9	5	0.078945	PF3D7_0523100	mitochondrial_processing_peptidase_alpha_subunit_putative
MALDA-3D7-5552	MMV019017	MALDA-3D7	MALDA-MMV019017-H9	5	0.127839	PF3D7_0523200	conserved_Plasmodium_protein_unknown_function
MALDA-3D7-5552	MMV019017	MALDA-3D7	MALDA-MMV019017-H9	5	-0.013185	PF3D7_0523300	conserved_Plasmodium_protein_unknown_function
MALDA-3D7-5614	GNF179	MALDA-3D7	NMicro-GNF179-S2-3D7-1C	1	-0.020671	PF3D7_0107700	conserved_Plasmodium_membrane_protein_unknown_function
MALDA-3D7-5614	GNF179	MALDA-3D7	NMicro-GNF179-S2-3D7-1C	1	0.074095	PF3D7_0107800	double-strand_break_repair_protein_MRE11_putative_MRE11
MALDA-3D7-5614	GNF179	MALDA-3D7	NMicro-GNF179-S2-3D7-1C	1	0.064705	PF3D7_0107900	conserved_Plasmodium_protein_unknown_function
MALDA-3D7-5614	GNF179	MALDA-3D7	NMicro-GNF179-S2-3D7-1C	1	0.062684	PF3D7_0108000	proteasome_subunit_beta_type-3_putative
MALDA-3D7-5614	GNF179	MALDA-3D7	NMicro-GNF179-S2-3D7-1C	1	0.070785	PF3D7_0108100	conserved_Plasmodium_protein_unknown_function
MALDA-3D7-5614	GNF179	MALDA-3D7	NMicro-GNF179-S2-3D7-1C	1	0.067889	PF3D7_0108300	conserved_Plasmodium_protein_unknown_function
MALDA-3D7-5614	GNF179	MALDA-3D7	NMicro-GNF179-S2-3D7-1C	1	0.055447	PF3D7_0108400	mitochondrial_carrier_protein_putative
MALDA-3D7-5614	GNF179	MALDA-3D7	NMicro-GNF179-S2-3D7-1C	1	0.059084	PF3D7_0108500	conserved_Plasmodium_protein_unknown_function
MALDA-3D7-5614	GNF179	MALDA-3D7	NMicro-GNF179-S2-3D7-1C	1	0.061801	PF3D7_0108600	conserved_Plasmodium_protein_unknown_function
MALDA-3D7-5614	GNF179	MALDA-3D7	NMicro-GNF179-S2-3D7-1C	1	0.071725	PF3D7_0108700	secreted_ookinete_protein_putative_PSOP24
MALDA-3D7-5614	GNF179	MALDA-3D7	NMicro-GNF179-S2-3D7-1C	1	0.055744	PF3D7_0108800	conserved_Plasmodium_protein_unknown_function
MALDA-3D7-5614	GNF179	MALDA-3D7	NMicro-GNF179-S2-3D7-1C	1	0.044241	PF3D7_0108900	unspecified_product
MALDA-3D7-5614	GNF179	MALDA-3D7	NMicro-GNF179-S2-3D7-1C	1	0.01301	PF3D7_0109000	photosensitized_INA-labeled_protein_1_PhIL1_putative
MALDA-3D7-577	MMV665852	MALDA-3D7	MALDA-MMV665852-3A2	12	0.002991	PF3D7_1219100	clathrin_heavy_chain_putative
MALDA-3D7-577	MMV665852	MALDA-3D7	MALDA-MMV665852-3A2	12	0.066851	PF3D7_1219600	aminophospholipid-transporting_P-ATPase_ATPase2
MALDA-3D7-577	MMV665852	MALDA-3D7	MALDA-MMV665852-3A2	12	0.044589	PF3D7_1219700	raf_kinase_inhibitor_RKIP
MALDA-3D7-577	MMV665852	MALDA-3D7	MALDA-MMV665852-3A2	12	-0.020179	PF3D7_1219800	conserved_Plasmodium_protein_unknown_function
MALDA-3D7-5849	GNF179	MALDA-3D7	NMicro-GNF179-S1-3D7-2A	1	-0.033412	PF3D7_0107700	conserved_Plasmodium_membrane_protein_unknown_function
MALDA-3D7-5849	GNF179	MALDA-3D7	NMicro-GNF179-S1-3D7-2A	1	0.062377	PF3D7_0107800	double-strand_break_repair_protein_MRE11_putative_MRE11
MALDA-3D7-5849	GNF179	MALDA-3D7	NMicro-GNF179-S1-3D7-2A	1	0.052162	PF3D7_0107900	conserved_Plasmodium_protein_unknown_function
MALDA-3D7-5849	GNF179	MALDA-3D7	NMicro-GNF179-S1-3D7-2A	1	0.061398	PF3D7_0108000	proteasome_subunit_beta_type-3_putative
MALDA-3D7-5849	GNF179	MALDA-3D7	NMicro-GNF179-S1-3D7-2A	1	0.056085	PF3D7_0108100	conserved_Plasmodium_protein_unknown_function
MALDA-3D7-5849	GNF179	MALDA-3D7	NMicro-GNF179-S1-3D7-2A	1	0.058653	PF3D7_0108300	conserved_Plasmodium_protein_unknown_function
MALDA-3D7-5849	GNF179	MALDA-3D7	NMicro-GNF179-S1-3D7-2A	1	0.047217	PF3D7_0108400	mitochondrial_carrier_protein_putative
MALDA-3D7-5849	GNF179	MALDA-3D7	NMicro-GNF179-S1-3D7-2A	1	0.047421	PF3D7_0108500	conserved_Plasmodium_protein_unknown_function
MALDA-3D7-5849	GNF179	MALDA-3D7	NMicro-GNF179-S1-3D7-2A	1	0.037382	PF3D7_0108600	conserved_Plasmodium_protein_unknown_function
MALDA-3D7-5849	GNF179	MALDA-3D7	NMicro-GNF179-S1-3D7-2A	1	0.061768	PF3D7_0108700	secreted_ookinete_protein_putative_PSOP24
MALDA-3D7-5849	GNF179	MALDA-3D7	NMicro-GNF179-S1-3D7-2A	1	0.051998	PF3D7_0108800	conserved_Plasmodium_protein_unknown_function
MALDA-3D7-5849	GNF179	MALDA-3D7	NMicro-GNF179-S1-3D7-2A	1	0.049134	PF3D7_0108900	unspecified_product
MALDA-3D7-5849	GNF179	MALDA-3D7	NMicro-GNF179-S1-3D7-2A	1	0.009736	PF3D7_0109000	photosensitized_INA-labeled_protein_1_PhIL1_putative
MALDA-3D7-5855	GNF179	MALDA-3D7	NMicro-GNF179-S1-3D7-2A	12	-0.007818	PF3D7_1207100	small_subunit_rRNA_processing_factor_putative
MALDA-3D7-5855	GNF179	MALDA-3D7	NMicro-GNF179-S1-3D7-2A	12	0.080866	PF3D7_1207200	conserved_Plasmodium_protein_unknown_function
MALDA-3D7-5855	GNF179	MALDA-3D7	NMicro-GNF179-S1-3D7-2A	12	0.073394	PF3D7_1207300	conserved_Plasmodium_protein_unknown_function
MALDA-3D7-5855	GNF179	MALDA-3D7	NMicro-GNF179-S1-3D7-2A	12	0.072844	PF3D7_1207400	conserved_Plasmodium_protein_unknown_function
MALDA-3D7-5855	GNF179	MALDA-3D7	NMicro-GNF179-S1-3D7-2A	12	0.068898	PF3D7_1207500	conserved_Plasmodium_protein_unknown_function
MALDA-3D7-5855	GNF179	MALDA-3D7	NMicro-GNF179-S1-3D7-2A	12	0.090828	PF3D7_1207600	tRNA_delta2-isopentenylpyrophosphate_transferase_putative
MALDA-3D7-5855	GNF179	MALDA-3D7	NMicro-GNF179-S1-3D7-2A	12	0.072457	PF3D7_1207700	blood_stage_antigen_41-3_precursor
MALDA-3D7-5855	GNF179	MALDA-3D7	NMicro-GNF179-S1-3D7-2A	12	0.076325	PF3D7_1207800	conserved_Plasmodium_protein_unknown_function
MALDA-3D7-5855	GNF179	MALDA-3D7	NMicro-GNF179-S1-3D7-2A	12	0.080244	PF3D7_1207900	conserved_Plasmodium_protein_unknown_function
MALDA-3D7-5855	GNF179	MALDA-3D7	NMicro-GNF179-S1-3D7-2A	12	0.080802	PF3D7_1208000	apicoplast_ribosomal_protein_L29_precursor_putative
MALDA-3D7-5855	GNF179	MALDA-3D7	NMicro-GNF179-S1-3D7-2A	12	0.082003	PF3D7_1208100	conserved_Plasmodium_protein_unknown_function
MALDA-3D7-5855	GNF179	MALDA-3D7	NMicro-GNF179-S1-3D7-2A	12	0.08897	PF3D7_1208200	cysteine_repeat_modular_protein_3_CRMP3
MALDA-3D7-5855	GNF179	MALDA-3D7	NMicro-GNF179-S1-3D7-2A	12	0.072384	PF3D7_1208300	mitochondrial_ACP_precursor_putative
MALDA-3D7-5855	GNF179	MALDA-3D7	NMicro-GNF179-S1-3D7-2A	12	0.088334	PF3D7_1208400	amino_acid_transporter_putative
MALDA-3D7-5855	GNF179	MALDA-3D7	NMicro-GNF179-S1-3D7-2A	12	0.086996	PF3D7_1208500	conserved_Plasmodium_protein_unknown_function
MALDA-3D7-5855	GNF179	MALDA-3D7	NMicro-GNF179-S1-3D7-2A	12	0.076103	PF3D7_1208600	mitochondrial_import_inner_membrane_translocase_subunit_TIM10_putative_TIM10
MALDA-3D7-5855	GNF179	MALDA-3D7	NMicro-GNF179-S1-3D7-2A	12	0.087323	PF3D7_1208700	conserved_Plasmodium_protein_unknown_function
MALDA-3D7-5855	GNF179	MALDA-3D7	NMicro-GNF179-S1-3D7-2A	12	0.08763	PF3D7_1208800	zinc_finger_protein_putative
MALDA-3D7-5855	GNF179	MALDA-3D7	NMicro-GNF179-S1-3D7-2A	12	0.014536	PF3D7_1208900	conserved_Plasmodium_protein_unknown_function
MALDA-3D7-5862	GNF179	MALDA-3D7	NMicro-GNF179-S1-3D7-3A	1	-0.033138	PF3D7_0107700	conserved_Plasmodium_membrane_protein_unknown_function
MALDA-3D7-5862	GNF179	MALDA-3D7	NMicro-GNF179-S1-3D7-3A	1	0.087988	PF3D7_0107800	double-strand_break_repair_protein_MRE11_putative_MRE11
MALDA-3D7-5862	GNF179	MALDA-3D7	NMicro-GNF179-S1-3D7-3A	1	0.053068	PF3D7_0107900	conserved_Plasmodium_protein_unknown_function
MALDA-3D7-5862	GNF179	MALDA-3D7	NMicro-GNF179-S1-3D7-3A	1	0.071741	PF3D7_0108000	proteasome_subunit_beta_type-3_putative
MALDA-3D7-5862	GNF179	MALDA-3D7	NMicro-GNF179-S1-3D7-3A	1	0.078316	PF3D7_0108100	conserved_Plasmodium_protein_unknown_function
MALDA-3D7-5862	GNF179	MALDA-3D7	NMicro-GNF179-S1-3D7-3A	1	0.077424	PF3D7_0108300	conserved_Plasmodium_protein_unknown_function
MALDA-3D7-5862	GNF179	MALDA-3D7	NMicro-GNF179-S1-3D7-3A	1	0.054102	PF3D7_0108400	mitochondrial_carrier_protein_putative
MALDA-3D7-5862	GNF179	MALDA-3D7	NMicro-GNF179-S1-3D7-3A	1	0.061865	PF3D7_0108500	conserved_Plasmodium_protein_unknown_function
MALDA-3D7-5862	GNF179	MALDA-3D7	NMicro-GNF179-S1-3D7-3A	1	0.04997	PF3D7_0108600	conserved_Plasmodium_protein_unknown_function
MALDA-3D7-5862	GNF179	MALDA-3D7	NMicro-GNF179-S1-3D7-3A	1	0.086004	PF3D7_0108700	secreted_ookinete_protein_putative_PSOP24
MALDA-3D7-5862	GNF179	MALDA-3D7	NMicro-GNF179-S1-3D7-3A	1	0.052346	PF3D7_0108800	conserved_Plasmodium_protein_unknown_function
MALDA-3D7-5862	GNF179	MALDA-3D7	NMicro-GNF179-S1-3D7-3A	1	0.060118	PF3D7_0108900	unspecified_product
MALDA-3D7-5862	GNF179	MALDA-3D7	NMicro-GNF179-S1-3D7-3A	1	0.003633	PF3D7_0109000	photosensitized_INA-labeled_protein_1_PhIL1_putative
MALDA-3D7-5869	GNF179	MALDA-3D7	NMicro-GNF179-S1-3D7-3B	1	-0.00288	PF3D7_0107500	lipid%2Fsterol%3AH%2B_symporter
MALDA-3D7-5869	GNF179	MALDA-3D7	NMicro-GNF179-S1-3D7-3B	1	0.069049	PF3D7_0107600	serine%2Fthreonine_protein_kinase_putative
MALDA-3D7-5869	GNF179	MALDA-3D7	NMicro-GNF179-S1-3D7-3B	1	0.056161	PF3D7_0107700	conserved_Plasmodium_membrane_protein_unknown_function
MALDA-3D7-5869	GNF179	MALDA-3D7	NMicro-GNF179-S1-3D7-3B	1	0.065775	PF3D7_0107800	double-strand_break_repair_protein_MRE11_putative_MRE11
MALDA-3D7-5869	GNF179	MALDA-3D7	NMicro-GNF179-S1-3D7-3B	1	0.044208	PF3D7_0107900	conserved_Plasmodium_protein_unknown_function
MALDA-3D7-5869	GNF179	MALDA-3D7	NMicro-GNF179-S1-3D7-3B	1	0.052909	PF3D7_0108000	proteasome_subunit_beta_type-3_putative
MALDA-3D7-5869	GNF179	MALDA-3D7	NMicro-GNF179-S1-3D7-3B	1	0.056868	PF3D7_0108100	conserved_Plasmodium_protein_unknown_function
MALDA-3D7-5869	GNF179	MALDA-3D7	NMicro-GNF179-S1-3D7-3B	1	0.060899	PF3D7_0108300	conserved_Plasmodium_protein_unknown_function
MALDA-3D7-5869	GNF179	MALDA-3D7	NMicro-GNF179-S1-3D7-3B	1	0.039168	PF3D7_0108400	mitochondrial_carrier_protein_putative
MALDA-3D7-5869	GNF179	MALDA-3D7	NMicro-GNF179-S1-3D7-3B	1	0.057481	PF3D7_0108500	conserved_Plasmodium_protein_unknown_function
MALDA-3D7-5869	GNF179	MALDA-3D7	NMicro-GNF179-S1-3D7-3B	1	0.041751	PF3D7_0108600	conserved_Plasmodium_protein_unknown_function
MALDA-3D7-5869	GNF179	MALDA-3D7	NMicro-GNF179-S1-3D7-3B	1	0.060586	PF3D7_0108700	secreted_ookinete_protein_putative_PSOP24
MALDA-3D7-5869	GNF179	MALDA-3D7	NMicro-GNF179-S1-3D7-3B	1	0.03765	PF3D7_0108800	conserved_Plasmodium_protein_unknown_function
MALDA-3D7-5869	GNF179	MALDA-3D7	NMicro-GNF179-S1-3D7-3B	1	0.042526	PF3D7_0108900	unspecified_product
MALDA-3D7-5869	GNF179	MALDA-3D7	NMicro-GNF179-S1-3D7-3B	1	0.065253	PF3D7_0109000	photosensitized_INA-labeled_protein_1_PhIL1_putative
MALDA-3D7-5869	GNF179	MALDA-3D7	NMicro-GNF179-S1-3D7-3B	1	0.076966	PF3D7_0109100	LCCL_domain-containing_protein_CCp5
MALDA-3D7-5869	GNF179	MALDA-3D7	NMicro-GNF179-S1-3D7-3B	1	0.082039	PF3D7_0109200	mRNA_cleavage_factor-like_protein_putative
MALDA-3D7-5869	GNF179	MALDA-3D7	NMicro-GNF179-S1-3D7-3B	1	0.065711	PF3D7_0109300	fatty_acid_elongation_protein_GNS1%2FSUR4_family_putative
MALDA-3D7-5869	GNF179	MALDA-3D7	NMicro-GNF179-S1-3D7-3B	1	0.068323	PF3D7_0109400	tubulin-specific_chaperone_a_putative
MALDA-3D7-5869	GNF179	MALDA-3D7	NMicro-GNF179-S1-3D7-3B	1	0.053453	PF3D7_0109500	N-acetyltransferase_putative
MALDA-3D7-5869	GNF179	MALDA-3D7	NMicro-GNF179-S1-3D7-3B	1	0.062282	PF3D7_0109600	cold-shock_protein_putative
MALDA-3D7-5869	GNF179	MALDA-3D7	NMicro-GNF179-S1-3D7-3B	1	0.063271	PF3D7_0109700	conserved_protein_unknown_function
MALDA-3D7-5869	GNF179	MALDA-3D7	NMicro-GNF179-S1-3D7-3B	1	0.096511	PF3D7_0109800	phenylalanine--tRNA_ligase_putative
MALDA-3D7-5869	GNF179	MALDA-3D7	NMicro-GNF179-S1-3D7-3B		0.065804	PF3D7_0109900	phosphatidate_cytidylyltransferase_putative
MALDA-3D7-5869	GNF179	MALDA-3D7	NMicro-GNF179-S1-3D7-3B	1	0.088171	PF3D7_0110000	conserved_Plasmodium_protein_unknown_function
MALDA-3D7-5869	GNF179	MALDA-3D7	NMicro-GNF179-S1-3D7-3B	1	0.092976	PF3D7_0110100	selenocysteine-specific_elongation_factor_selB_homologue_putative
MALDA-3D7-5869	GNF179	MALDA-3D7	NMicro-GNF179-S1-3D7-3B	1	0.080683	PF3D7_0110200	FAD-linked_sulfhydryl_oxidase_ERV1_putative_ERV1
MALDA-3D7-5869	GNF179	MALDA-3D7	NMicro-GNF179-S1-3D7-3B	1	0.062136	PF3D7_0110300	Plasmodium_RNA_of_unknown_function_RUF5
MALDA-3D7-5869	GNF179	MALDA-3D7	NMicro-GNF179-S1-3D7-3B	1	0.076402	PF3D7_0110400	DNA-directed_RNA_polymerase_2_putative
MALDA-3D7-5869	GNF179	MALDA-3D7	NMicro-GNF179-S1-3D7-3B	1	0.095072	PF3D7_0110500	bromodomain_protein_putative
MALDA-3D7-5869	GNF179	MALDA-3D7	NMicro-GNF179-S1-3D7-3B	1	0.087964	PF3D7_0110600	phosphatidylinositol-4-phosphate_5-kinase_PIP5K
MALDA-3D7-5869	GNF179	MALDA-3D7	NMicro-GNF179-S1-3D7-3B	1	0.082067	PF3D7_0110700	chromatin_assembly_factor_1_protein_WD40_domain_putative
MALDA-3D7-5869	GNF179	MALDA-3D7	NMicro-GNF179-S1-3D7-3B	1	0.073166	PF3D7_0110800	transcription_initiation_factor_TFIIB_putative
MALDA-3D7-5869	GNF179	MALDA-3D7	NMicro-GNF179-S1-3D7-3B	1	0.074835	PF3D7_0110900	adenylate_kinase-like_protein_1_AKLP1
MALDA-3D7-5869	GNF179	MALDA-3D7	NMicro-GNF179-S1-3D7-3B	1	0.085042	PF3D7_0111000	kinesin-8_putative
MALDA-3D7-5869	GNF179	MALDA-3D7	NMicro-GNF179-S1-3D7-3B	1	0.049585	PF3D7_0111200	conserved_Plasmodium_protein_unknown_function
MALDA-3D7-5869	GNF179	MALDA-3D7	NMicro-GNF179-S1-3D7-3B	1	0.10134	PF3D7_0111300	replication_factor_c_protein_putative
MALDA-3D7-5869	GNF179	MALDA-3D7	NMicro-GNF179-S1-3D7-3B	1	0.078969	PF3D7_0111400	conserved_Plasmodium_protein_unknown_function_GEXP19
MALDA-3D7-5869	GNF179	MALDA-3D7	NMicro-GNF179-S1-3D7-3B	1	0.071639	PF3D7_0111500	UMP-CMP_kinase_putative
MALDA-3D7-5869	GNF179	MALDA-3D7	NMicro-GNF179-S1-3D7-3B	1	0.06708	PF3D7_0111600	conserved_Plasmodium_protein_unknown_function
MALDA-3D7-5869	GNF179	MALDA-3D7	NMicro-GNF179-S1-3D7-3B	1	0.074221	PF3D7_0111700	conserved_Plasmodium_protein_unknown_function
MALDA-3D7-5869	GNF179	MALDA-3D7	NMicro-GNF179-S1-3D7-3B	1	0.075947	PF3D7_0111800	conserved_Plasmodium_protein_unknown_function
MALDA-3D7-5869	GNF179	MALDA-3D7	NMicro-GNF179-S1-3D7-3B	1	0.058648	PF3D7_0111900	conserved_Plasmodium_protein_unknown_function
MALDA-3D7-5869	GNF179	MALDA-3D7	NMicro-GNF179-S1-3D7-3B	1	0.076114	PF3D7_0112000	TatD-like_deoxyribonuclease_putative
MALDA-3D7-5869	GNF179	MALDA-3D7	NMicro-GNF179-S1-3D7-3B	1	0.082805	PF3D7_0112100	conserved_Plasmodium_protein_unknown_function
MALDA-3D7-5869	GNF179	MALDA-3D7	NMicro-GNF179-S1-3D7-3B	1	0.077556	PF3D7_0112200	multidrug_resistance-associated_protein_1_MRP1
MALDA-3D7-5869	GNF179	MALDA-3D7	NMicro-GNF179-S1-3D7-3B	1	0.056894	PF3D7_0112300	18S_ribosomal_RNA
MALDA-3D7-5869	GNF179	MALDA-3D7	NMicro-GNF179-S1-3D7-3B	1	0.065765	PF3D7_0112800	Plasmodium_exported_protein_hyp11_unknown_function
MALDA-3D7-5869	GNF179	MALDA-3D7	NMicro-GNF179-S1-3D7-3B	1	0.052292	PF3D7_0112900	Plasmodium_exported_protein_unknown_function
MALDA-3D7-5869	GNF179	MALDA-3D7	NMicro-GNF179-S1-3D7-3B	1	0.070354	PF3D7_0113000	glutamic_acid-rich_protein_GARP
MALDA-3D7-5869	GNF179	MALDA-3D7	NMicro-GNF179-S1-3D7-3B	1	0.083373	PF3D7_0113100	surface-associated_interspersed_protein_1.1_SURFIN_1.1_SURF1.1
MALDA-3D7-5869	GNF179	MALDA-3D7	NMicro-GNF179-S1-3D7-3B	1	0.076995	PF3D7_0113200	Plasmodium_exported_protein_unknown_function
MALDA-3D7-5869	GNF179	MALDA-3D7	NMicro-GNF179-S1-3D7-3B	1	0.079059	PF3D7_0113300	Plasmodium_exported_protein_hyp1_unknown_function
MALDA-3D7-5869	GNF179	MALDA-3D7	NMicro-GNF179-S1-3D7-3B	1	0.084853	PF3D7_0113400	Plasmodium_exported_protein_unknown_function
MALDA-3D7-5869	GNF179	MALDA-3D7	NMicro-GNF179-S1-3D7-3B	1	0.080656	PF3D7_0113600	surface-associated_interspersed_protein_1.2_SURFIN_1.2_pseudogene_SURF1.2
MALDA-3D7-5869	GNF179	MALDA-3D7	NMicro-GNF179-S1-3D7-3B	1	0.073926	PF3D7_0113700	heat_shock_protein_40_type_II_HSP40
MALDA-3D7-5869	GNF179	MALDA-3D7	NMicro-GNF179-S1-3D7-3B	1	0.080106	PF3D7_0113800	DBL_containing_protein_unknown_function
MALDA-3D7-5869	GNF179	MALDA-3D7	NMicro-GNF179-S1-3D7-3B	1	0.074989	PF3D7_0113900	Plasmodium_exported_protein_hyp8_unknown_function_GEXP10
MALDA-3D7-5869	GNF179	MALDA-3D7	NMicro-GNF179-S1-3D7-3B	1	0.068179	PF3D7_0114000	exported_protein_family_1_EPF1
MALDA-3D7-5869	GNF179	MALDA-3D7	NMicro-GNF179-S1-3D7-3B	1	0.053284	PF3D7_0114100	Pfmc-2TM_Maurers_cleft_two_transmembrane_protein_MC-2TM
MALDA-3D7-5869	GNF179	MALDA-3D7	NMicro-GNF179-S1-3D7-3B	1	0.068282	PF3D7_0114200	exported_protein_family_3_EPF3
MALDA-3D7-5869	GNF179	MALDA-3D7	NMicro-GNF179-S1-3D7-3B	1	0.080594	PF3D7_0114300	exported_protein_family_4_pseudogene_EPF4
MALDA-3D7-5869	GNF179	MALDA-3D7	NMicro-GNF179-S1-3D7-3B	1	0.059783	PF3D7_0114500	Plasmodium_exported_protein_hyp10_unknown_function
MALDA-3D7-5869	GNF179	MALDA-3D7	NMicro-GNF179-S1-3D7-3B	1	0.067701	PF3D7_0114800	Plasmodium_exported_protein_hyp7_unknown_function
MALDA-3D7-5869	GNF179	MALDA-3D7	NMicro-GNF179-S1-3D7-3B	1	0.062066	PF3D7_0114900	Plasmodium_exported_protein_unknown_function_pseudogene
MALDA-3D7-5870	GNF179	MALDA-3D7	NMicro-GNF179-S1-3D7-3C	1	-0.032841	PF3D7_0107700	conserved_Plasmodium_membrane_protein_unknown_function
MALDA-3D7-5870	GNF179	MALDA-3D7	NMicro-GNF179-S1-3D7-3C	1	0.061423	PF3D7_0107800	double-strand_break_repair_protein_MRE11_putative_MRE11
MALDA-3D7-5870	GNF179	MALDA-3D7	NMicro-GNF179-S1-3D7-3C	1	0.050866	PF3D7_0107900	conserved_Plasmodium_protein_unknown_function
MALDA-3D7-5870	GNF179	MALDA-3D7	NMicro-GNF179-S1-3D7-3C	1	0.055352	PF3D7_0108000	proteasome_subunit_beta_type-3_putative
MALDA-3D7-5870	GNF179	MALDA-3D7	NMicro-GNF179-S1-3D7-3C	1	0.05716	PF3D7_0108100	conserved_Plasmodium_protein_unknown_function
MALDA-3D7-5870	GNF179	MALDA-3D7	NMicro-GNF179-S1-3D7-3C	1	0.062041	PF3D7_0108300	conserved_Plasmodium_protein_unknown_function
MALDA-3D7-5870	GNF179	MALDA-3D7	NMicro-GNF179-S1-3D7-3C	1	0.032657	PF3D7_0108400	mitochondrial_carrier_protein_putative
MALDA-3D7-5870	GNF179	MALDA-3D7	NMicro-GNF179-S1-3D7-3C	1	0.051085	PF3D7_0108500	conserved_Plasmodium_protein_unknown_function
MALDA-3D7-5870	GNF179	MALDA-3D7	NMicro-GNF179-S1-3D7-3C	1	0.039984	PF3D7_0108600	conserved_Plasmodium_protein_unknown_function
MALDA-3D7-5870	GNF179	MALDA-3D7	NMicro-GNF179-S1-3D7-3C	1	0.061663	PF3D7_0108700	secreted_ookinete_protein_putative_PSOP24
MALDA-3D7-5870	GNF179	MALDA-3D7	NMicro-GNF179-S1-3D7-3C	1	0.035771	PF3D7_0108800	conserved_Plasmodium_protein_unknown_function
MALDA-3D7-5870	GNF179	MALDA-3D7	NMicro-GNF179-S1-3D7-3C	1	0.033734	PF3D7_0108900	unspecified_product
MALDA-3D7-5870	GNF179	MALDA-3D7	NMicro-GNF179-S1-3D7-3C	1	0.020381	PF3D7_0109000	photosensitized_INA-labeled_protein_1_PhIL1_putative
MALDA-3D7-5870	GNF179	MALDA-3D7	NMicro-GNF179-S1-3D7-3C	1	0.004612	PF3D7_0109100	LCCL_domain-containing_protein_CCp5
MALDA-3D7-5895	MMV019662	MALDA-3D7	MALDA-MMV019662-1C4	1	-0.012616	PF3D7_0106200	conserved_Plasmodium_protein_unknown_function
MALDA-3D7-5895	MMV019662	MALDA-3D7	MALDA-MMV019662-1C4	1	0.053063	PF3D7_0106300	calcium-transporting_ATPase_ATP6
MALDA-3D7-5895	MMV019662	MALDA-3D7	MALDA-MMV019662-1C4	1	0.054355	PF3D7_0106400	pre-rRNA-processing_protein_TSR2_putative
MALDA-3D7-5895	MMV019662	MALDA-3D7	MALDA-MMV019662-1C4	1	0.082658	PF3D7_0106500	conserved_Plasmodium_protein_unknown_function
MALDA-3D7-5895	MMV019662	MALDA-3D7	MALDA-MMV019662-1C4	1	0.083283	PF3D7_0106600	conserved_Plasmodium_protein_unknown_function
MALDA-3D7-5895	MMV019662	MALDA-3D7	MALDA-MMV019662-1C4	1	0.071608	PF3D7_0106700	small_ribosomal_subunit_assembling_AARP2_protein_AARP2
MALDA-3D7-5895	MMV019662	MALDA-3D7	MALDA-MMV019662-1C4	1	0.029505	PF3D7_0106800	ras-related_protein_Rab-5C_RAB5c
MALDA-3D7-5895	MMV019662	MALDA-3D7	MALDA-MMV019662-1C4	1	0.079874	PF3D7_0106900	2-C-methyl-D-erythritol_4-phosphate_cytidylyltransferase_putative_IspD
MALDA-3D7-5895	MMV019662	MALDA-3D7	MALDA-MMV019662-1C4	1	0.037038	PF3D7_0107000	centrin-1_CEN1
MALDA-3D7-5895	MMV019662	MALDA-3D7	MALDA-MMV019662-1C4	1	0.083226	PF3D7_0107100	conserved_Plasmodium_protein_unknown_function
MALDA-3D7-5895	MMV019662	MALDA-3D7	MALDA-MMV019662-1C4	1	0.013265	PF3D7_0107200	carbon_catabolite_repressor_protein_4_putative
MALDA-3D7-5895	MMV019662	MALDA-3D7	MALDA-MMV019662-1C4	1	0.056127	PF3D7_0107300	probable_protein_unknown_function
MALDA-3D7-5895	MMV019662	MALDA-3D7	MALDA-MMV019662-1C4	1	0.047635	PF3D7_0107400	conserved_Plasmodium_protein_unknown_function
MALDA-3D7-5895	MMV019662	MALDA-3D7	MALDA-MMV019662-1C4	1	0.067055	PF3D7_0107500	lipid%2Fsterol%3AH%2B_symporter
MALDA-3D7-5895	MMV019662	MALDA-3D7	MALDA-MMV019662-1C4	1	0.081158	PF3D7_0107600	serine%2Fthreonine_protein_kinase_putative
MALDA-3D7-5895	MMV019662	MALDA-3D7	MALDA-MMV019662-1C4	1	0.079677	PF3D7_0107700	conserved_Plasmodium_membrane_protein_unknown_function
MALDA-3D7-5895	MMV019662	MALDA-3D7	MALDA-MMV019662-1C4	1	0.058527	PF3D7_0107800	double-strand_break_repair_protein_MRE11_putative_MRE11
MALDA-3D7-5895	MMV019662	MALDA-3D7	MALDA-MMV019662-1C4	1	0.040986	PF3D7_0107900	conserved_Plasmodium_protein_unknown_function
MALDA-3D7-5895	MMV019662	MALDA-3D7	MALDA-MMV019662-1C4	1	0.026618	PF3D7_0108000	proteasome_subunit_beta_type-3_putative
MALDA-3D7-5895	MMV019662	MALDA-3D7	MALDA-MMV019662-1C4	1	0.056818	PF3D7_0108100	conserved_Plasmodium_protein_unknown_function
MALDA-3D7-5895	MMV019662	MALDA-3D7	MALDA-MMV019662-1C4	1	0.049529	PF3D7_0108300	conserved_Plasmodium_protein_unknown_function
MALDA-3D7-5895	MMV019662	MALDA-3D7	MALDA-MMV019662-1C4	1	0.023138	PF3D7_0108400	mitochondrial_carrier_protein_putative
MALDA-3D7-5895	MMV019662	MALDA-3D7	MALDA-MMV019662-1C4	1	0.050286	PF3D7_0108500	conserved_Plasmodium_protein_unknown_function
MALDA-3D7-5895	MMV019662	MALDA-3D7	MALDA-MMV019662-1C4	1	0.021139	PF3D7_0108600	conserved_Plasmodium_protein_unknown_function
MALDA-3D7-5895	MMV019662	MALDA-3D7	MALDA-MMV019662-1C4	1	0.052448	PF3D7_0108700	secreted_ookinete_protein_putative_PSOP24
MALDA-3D7-5895	MMV019662	MALDA-3D7	MALDA-MMV019662-1C4	1	0.006613	PF3D7_0108800	conserved_Plasmodium_protein_unknown_function
MALDA-3D7-5903	MMV019662	MALDA-3D7	MALDA-MMV019662-1E4	1	-0.00129	PF3D7_0106200	conserved_Plasmodium_protein_unknown_function
MALDA-3D7-5903	MMV019662	MALDA-3D7	MALDA-MMV019662-1E4	1	0.030097	PF3D7_0106300	calcium-transporting_ATPase_ATP6
MALDA-3D7-5903	MMV019662	MALDA-3D7	MALDA-MMV019662-1E4	1	0.042265	PF3D7_0106400	pre-rRNA-processing_protein_TSR2_putative
MALDA-3D7-5903	MMV019662	MALDA-3D7	MALDA-MMV019662-1E4	1	0.031033	PF3D7_0106500	conserved_Plasmodium_protein_unknown_function
MALDA-3D7-5903	MMV019662	MALDA-3D7	MALDA-MMV019662-1E4	1	0.031745	PF3D7_0106600	conserved_Plasmodium_protein_unknown_function
MALDA-3D7-5903	MMV019662	MALDA-3D7	MALDA-MMV019662-1E4	1	0.025651	PF3D7_0106700	small_ribosomal_subunit_assembling_AARP2_protein_AARP2
MALDA-3D7-5903	MMV019662	MALDA-3D7	MALDA-MMV019662-1E4	1	0.045129	PF3D7_0106800	ras-related_protein_Rab-5C_RAB5c
MALDA-3D7-5903	MMV019662	MALDA-3D7	MALDA-MMV019662-1E4	1	0.041078	PF3D7_0106900	2-C-methyl-D-erythritol_4-phosphate_cytidylyltransferase_putative_IspD
MALDA-3D7-5903	MMV019662	MALDA-3D7	MALDA-MMV019662-1E4	1	0.044916	PF3D7_0107000	centrin-1_CEN1
MALDA-3D7-5903	MMV019662	MALDA-3D7	MALDA-MMV019662-1E4	1	0.044934	PF3D7_0107100	conserved_Plasmodium_protein_unknown_function
MALDA-3D7-5903	MMV019662	MALDA-3D7	MALDA-MMV019662-1E4	1	0.046564	PF3D7_0107200	carbon_catabolite_repressor_protein_4_putative
MALDA-3D7-5903	MMV019662	MALDA-3D7	MALDA-MMV019662-1E4	1	0.024004	PF3D7_0107300	probable_protein_unknown_function
MALDA-3D7-5903	MMV019662	MALDA-3D7	MALDA-MMV019662-1E4	1	0.026225	PF3D7_0107400	conserved_Plasmodium_protein_unknown_function
MALDA-3D7-5903	MMV019662	MALDA-3D7	MALDA-MMV019662-1E4	1	0.024022	PF3D7_0107500	lipid%2Fsterol%3AH%2B_symporter
MALDA-3D7-5903	MMV019662	MALDA-3D7	MALDA-MMV019662-1E4	1	0.033824	PF3D7_0107600	serine%2Fthreonine_protein_kinase_putative
MALDA-3D7-5903	MMV019662	MALDA-3D7	MALDA-MMV019662-1E4	1	0.047093	PF3D7_0107700	conserved_Plasmodium_membrane_protein_unknown_function
MALDA-3D7-5903	MMV019662	MALDA-3D7	MALDA-MMV019662-1E4	1	0.036917	PF3D7_0107800	double-strand_break_repair_protein_MRE11_putative_MRE11
MALDA-3D7-5903	MMV019662	MALDA-3D7	MALDA-MMV019662-1E4	1	0.041086	PF3D7_0107900	conserved_Plasmodium_protein_unknown_function
MALDA-3D7-5903	MMV019662	MALDA-3D7	MALDA-MMV019662-1E4	1	0.032998	PF3D7_0108000	proteasome_subunit_beta_type-3_putative
MALDA-3D7-5903	MMV019662	MALDA-3D7	MALDA-MMV019662-1E4	1	0.031038	PF3D7_0108100	conserved_Plasmodium_protein_unknown_function
MALDA-3D7-5903	MMV019662	MALDA-3D7	MALDA-MMV019662-1E4	1	0.024616	PF3D7_0108300	conserved_Plasmodium_protein_unknown_function
MALDA-3D7-5903	MMV019662	MALDA-3D7	MALDA-MMV019662-1E4	1	0.035172	PF3D7_0108400	mitochondrial_carrier_protein_putative
MALDA-3D7-5903	MMV019662	MALDA-3D7	MALDA-MMV019662-1E4	1	0.04264	PF3D7_0108500	conserved_Plasmodium_protein_unknown_function
MALDA-3D7-5903	MMV019662	MALDA-3D7	MALDA-MMV019662-1E4	1	0.030622	PF3D7_0108600	conserved_Plasmodium_protein_unknown_function
MALDA-3D7-5903	MMV019662	MALDA-3D7	MALDA-MMV019662-1E4	1	0.023883	PF3D7_0108700	secreted_ookinete_protein_putative_PSOP24
MALDA-3D7-5903	MMV019662	MALDA-3D7	MALDA-MMV019662-1E4	1	0.032828	PF3D7_0108800	conserved_Plasmodium_protein_unknown_function
MALDA-3D7-5903	MMV019662	MALDA-3D7	MALDA-MMV019662-1E4	1	0.023608	PF3D7_0108900	unspecified_product
MALDA-3D7-5903	MMV019662	MALDA-3D7	MALDA-MMV019662-1E4	1	0.010494	PF3D7_0109000	photosensitized_INA-labeled_protein_1_PhIL1_putative
MALDA-3D7-5946	MMV019662	MALDA-3D7	MALDA-MMV019662-1E4	13	0.019077	PF3D7_1369700	U2_small_nuclear_ribonucleoprotein_A_putative
MALDA-3D7-5946	MMV019662	MALDA-3D7	MALDA-MMV019662-1E4	13	0.036756	PF3D7_1369800	tRNA_Arginine
MALDA-3D7-5946	MMV019662	MALDA-3D7	MALDA-MMV019662-1E4	13	0.022575	PF3D7_1369900	tRNA_Tryptophan
MALDA-3D7-5946	MMV019662	MALDA-3D7	MALDA-MMV019662-1E4	13	0.039899	PF3D7_1370000	tRNA_Arginine
MALDA-3D7-5946	MMV019662	MALDA-3D7	MALDA-MMV019662-1E4	13	0.05182	PF3D7_1370100	tRNA_Cysteine
MALDA-3D7-5946	MMV019662	MALDA-3D7	MALDA-MMV019662-1E4	13	0.036876	PF3D7_1370200	tRNA_Glycine
MALDA-3D7-5946	MMV019662	MALDA-3D7	MALDA-MMV019662-1E4	13	0.016849	PF3D7_1370300	membrane_associated_histidine-rich_protein_MAHRP1
MALDA-3D7-5954	MMV019662	MALDA-3D7	MALDA-MMV019662-2B6	1	0.010264	PF3D7_0106200	conserved_Plasmodium_protein_unknown_function
MALDA-3D7-5954	MMV019662	MALDA-3D7	MALDA-MMV019662-2B6	1	0.063615	PF3D7_0106300	calcium-transporting_ATPase_ATP6
MALDA-3D7-5954	MMV019662	MALDA-3D7	MALDA-MMV019662-2B6	1	0.086668	PF3D7_0106400	pre-rRNA-processing_protein_TSR2_putative
MALDA-3D7-5954	MMV019662	MALDA-3D7	MALDA-MMV019662-2B6	1	0.116726	PF3D7_0106500	conserved_Plasmodium_protein_unknown_function
MALDA-3D7-5954	MMV019662	MALDA-3D7	MALDA-MMV019662-2B6	1	0.096034	PF3D7_0106600	conserved_Plasmodium_protein_unknown_function
MALDA-3D7-5954	MMV019662	MALDA-3D7	MALDA-MMV019662-2B6	1	0.075302	PF3D7_0106700	small_ribosomal_subunit_assembling_AARP2_protein_AARP2
MALDA-3D7-5954	MMV019662	MALDA-3D7	MALDA-MMV019662-2B6	1	0.082174	PF3D7_0106800	ras-related_protein_Rab-5C_RAB5c
MALDA-3D7-5954	MMV019662	MALDA-3D7	MALDA-MMV019662-2B6	1	0.106327	PF3D7_0106900	2-C-methyl-D-erythritol_4-phosphate_cytidylyltransferase_putative_IspD
MALDA-3D7-5954	MMV019662	MALDA-3D7	MALDA-MMV019662-2B6	1	0.083374	PF3D7_0107000	centrin-1_CEN1
MALDA-3D7-5954	MMV019662	MALDA-3D7	MALDA-MMV019662-2B6	1	0.095094	PF3D7_0107100	conserved_Plasmodium_protein_unknown_function
MALDA-3D7-5954	MMV019662	MALDA-3D7	MALDA-MMV019662-2B6	1	0.066208	PF3D7_0107200	carbon_catabolite_repressor_protein_4_putative
MALDA-3D7-5954	MMV019662	MALDA-3D7	MALDA-MMV019662-2B6	1	0.084728	PF3D7_0107300	probable_protein_unknown_function
MALDA-3D7-5954	MMV019662	MALDA-3D7	MALDA-MMV019662-2B6	1	0.069284	PF3D7_0107400	conserved_Plasmodium_protein_unknown_function
MALDA-3D7-5954	MMV019662	MALDA-3D7	MALDA-MMV019662-2B6	1	0.089148	PF3D7_0107500	lipid%2Fsterol%3AH%2B_symporter
MALDA-3D7-5954	MMV019662	MALDA-3D7	MALDA-MMV019662-2B6	1	0.1024	PF3D7_0107600	serine%2Fthreonine_protein_kinase_putative
MALDA-3D7-5954	MMV019662	MALDA-3D7	MALDA-MMV019662-2B6	1	0.077147	PF3D7_0107700	conserved_Plasmodium_membrane_protein_unknown_function
MALDA-3D7-5954	MMV019662	MALDA-3D7	MALDA-MMV019662-2B6	1	0.072333	PF3D7_0107800	double-strand_break_repair_protein_MRE11_putative_MRE11
MALDA-3D7-5954	MMV019662	MALDA-3D7	MALDA-MMV019662-2B6	1	0.07525	PF3D7_0107900	conserved_Plasmodium_protein_unknown_function
MALDA-3D7-5954	MMV019662	MALDA-3D7	MALDA-MMV019662-2B6	1	0.052012	PF3D7_0108000	proteasome_subunit_beta_type-3_putative
MALDA-3D7-5954	MMV019662	MALDA-3D7	MALDA-MMV019662-2B6	1	0.065629	PF3D7_0108100	conserved_Plasmodium_protein_unknown_function
MALDA-3D7-5954	MMV019662	MALDA-3D7	MALDA-MMV019662-2B6	1	0.058122	PF3D7_0108300	conserved_Plasmodium_protein_unknown_function
MALDA-3D7-5954	MMV019662	MALDA-3D7	MALDA-MMV019662-2B6	1	0.049253	PF3D7_0108400	mitochondrial_carrier_protein_putative
MALDA-3D7-5954	MMV019662	MALDA-3D7	MALDA-MMV019662-2B6	1	0.029113	PF3D7_0108500	conserved_Plasmodium_protein_unknown_function
MALDA-3D7-5954	MMV019662	MALDA-3D7	MALDA-MMV019662-2B6	1	0.064571	PF3D7_0108600	conserved_Plasmodium_protein_unknown_function
MALDA-3D7-5954	MMV019662	MALDA-3D7	MALDA-MMV019662-2B6	1	0.072915	PF3D7_0108700	secreted_ookinete_protein_putative_PSOP24
MALDA-3D7-5954	MMV019662	MALDA-3D7	MALDA-MMV019662-2B6	1	0.035804	PF3D7_0108800	conserved_Plasmodium_protein_unknown_function
MALDA-3D7-5954	MMV019662	MALDA-3D7	MALDA-MMV019662-2B6	1	-0.013056	PF3D7_0108900	unspecified_product
MALDA-3D7-5989	MMV019662	MALDA-3D7	MALDA-MMV019662-2D6	1	0.003837	PF3D7_0106100	vacuolar_ATP_synthase_subunit_c_putative
MALDA-3D7-5989	MMV019662	MALDA-3D7	MALDA-MMV019662-2D6	1	0.022008	PF3D7_0106200	conserved_Plasmodium_protein_unknown_function
MALDA-3D7-5989	MMV019662	MALDA-3D7	MALDA-MMV019662-2D6	1	0.057366	PF3D7_0106300	calcium-transporting_ATPase_ATP6
MALDA-3D7-5989	MMV019662	MALDA-3D7	MALDA-MMV019662-2D6	1	0.084401	PF3D7_0106400	pre-rRNA-processing_protein_TSR2_putative
MALDA-3D7-5989	MMV019662	MALDA-3D7	MALDA-MMV019662-2D6	1	0.102158	PF3D7_0106500	conserved_Plasmodium_protein_unknown_function
MALDA-3D7-5989	MMV019662	MALDA-3D7	MALDA-MMV019662-2D6	1	0.069098	PF3D7_0106600	conserved_Plasmodium_protein_unknown_function
MALDA-3D7-5989	MMV019662	MALDA-3D7	MALDA-MMV019662-2D6	1	0.07055	PF3D7_0106700	small_ribosomal_subunit_assembling_AARP2_protein_AARP2
MALDA-3D7-5989	MMV019662	MALDA-3D7	MALDA-MMV019662-2D6	1	0.072777	PF3D7_0106800	ras-related_protein_Rab-5C_RAB5c
MALDA-3D7-5989	MMV019662	MALDA-3D7	MALDA-MMV019662-2D6	1	0.111248	PF3D7_0106900	2-C-methyl-D-erythritol_4-phosphate_cytidylyltransferase_putative_IspD
MALDA-3D7-5989	MMV019662	MALDA-3D7	MALDA-MMV019662-2D6	1	0.069179	PF3D7_0107000	centrin-1_CEN1
MALDA-3D7-5989	MMV019662	MALDA-3D7	MALDA-MMV019662-2D6	1	0.107785	PF3D7_0107100	conserved_Plasmodium_protein_unknown_function
MALDA-3D7-5989	MMV019662	MALDA-3D7	MALDA-MMV019662-2D6	1	0.052705	PF3D7_0107200	carbon_catabolite_repressor_protein_4_putative
MALDA-3D7-5989	MMV019662	MALDA-3D7	MALDA-MMV019662-2D6	1	0.086986	PF3D7_0107300	probable_protein_unknown_function
MALDA-3D7-5989	MMV019662	MALDA-3D7	MALDA-MMV019662-2D6	1	0.056167	PF3D7_0107400	conserved_Plasmodium_protein_unknown_function
MALDA-3D7-5989	MMV019662	MALDA-3D7	MALDA-MMV019662-2D6	1	0.081417	PF3D7_0107500	lipid%2Fsterol%3AH%2B_symporter
MALDA-3D7-5989	MMV019662	MALDA-3D7	MALDA-MMV019662-2D6	1	0.103809	PF3D7_0107600	serine%2Fthreonine_protein_kinase_putative
MALDA-3D7-5989	MMV019662	MALDA-3D7	MALDA-MMV019662-2D6	1	0.083293	PF3D7_0107700	conserved_Plasmodium_membrane_protein_unknown_function
MALDA-3D7-5989	MMV019662	MALDA-3D7	MALDA-MMV019662-2D6	1	0.083025	PF3D7_0107800	double-strand_break_repair_protein_MRE11_putative_MRE11
MALDA-3D7-5989	MMV019662	MALDA-3D7	MALDA-MMV019662-2D6	1	0.084429	PF3D7_0107900	conserved_Plasmodium_protein_unknown_function
MALDA-3D7-5989	MMV019662	MALDA-3D7	MALDA-MMV019662-2D6	1	0.048993	PF3D7_0108000	proteasome_subunit_beta_type-3_putative
MALDA-3D7-5989	MMV019662	MALDA-3D7	MALDA-MMV019662-2D6	1	0.069793	PF3D7_0108100	conserved_Plasmodium_protein_unknown_function
MALDA-3D7-5989	MMV019662	MALDA-3D7	MALDA-MMV019662-2D6	1	0.05763	PF3D7_0108300	conserved_Plasmodium_protein_unknown_function
MALDA-3D7-5989	MMV019662	MALDA-3D7	MALDA-MMV019662-2D6	1	0.041848	PF3D7_0108400	mitochondrial_carrier_protein_putative
MALDA-3D7-5989	MMV019662	MALDA-3D7	MALDA-MMV019662-2D6	1	0.028185	PF3D7_0108500	conserved_Plasmodium_protein_unknown_function
MALDA-3D7-5989	MMV019662	MALDA-3D7	MALDA-MMV019662-2D6	1	0.057518	PF3D7_0108600	conserved_Plasmodium_protein_unknown_function
MALDA-3D7-5989	MMV019662	MALDA-3D7	MALDA-MMV019662-2D6	1	0.067051	PF3D7_0108700	secreted_ookinete_protein_putative_PSOP24
MALDA-3D7-5989	MMV019662	MALDA-3D7	MALDA-MMV019662-2D6	1	0.026129	PF3D7_0108800	conserved_Plasmodium_protein_unknown_function
MALDA-3D7-5989	MMV019662	MALDA-3D7	MALDA-MMV019662-2D6	1	-0.034379	PF3D7_0108900	unspecified_product
MALDA-3D7-6023	MMV019662	MALDA-3D7	MALDA-MMV019662-2F6	1	0.01476	PF3D7_0106200	conserved_Plasmodium_protein_unknown_function
MALDA-3D7-6023	MMV019662	MALDA-3D7	MALDA-MMV019662-2F6	1	0.039036	PF3D7_0106300	calcium-transporting_ATPase_ATP6
MALDA-3D7-6023	MMV019662	MALDA-3D7	MALDA-MMV019662-2F6	1	0.070757	PF3D7_0106400	pre-rRNA-processing_protein_TSR2_putative
MALDA-3D7-6023	MMV019662	MALDA-3D7	MALDA-MMV019662-2F6	1	0.097885	PF3D7_0106500	conserved_Plasmodium_protein_unknown_function
MALDA-3D7-6023	MMV019662	MALDA-3D7	MALDA-MMV019662-2F6	1	0.072124	PF3D7_0106600	conserved_Plasmodium_protein_unknown_function
MALDA-3D7-6023	MMV019662	MALDA-3D7	MALDA-MMV019662-2F6	1	0.053727	PF3D7_0106700	small_ribosomal_subunit_assembling_AARP2_protein_AARP2
MALDA-3D7-6023	MMV019662	MALDA-3D7	MALDA-MMV019662-2F6	1	0.07057	PF3D7_0106800	ras-related_protein_Rab-5C_RAB5c
MALDA-3D7-6023	MMV019662	MALDA-3D7	MALDA-MMV019662-2F6	1	0.092242	PF3D7_0106900	2-C-methyl-D-erythritol_4-phosphate_cytidylyltransferase_putative_IspD
MALDA-3D7-6023	MMV019662	MALDA-3D7	MALDA-MMV019662-2F6	1	0.065834	PF3D7_0107000	centrin-1_CEN1
MALDA-3D7-6023	MMV019662	MALDA-3D7	MALDA-MMV019662-2F6	1	0.093034	PF3D7_0107100	conserved_Plasmodium_protein_unknown_function
MALDA-3D7-6023	MMV019662	MALDA-3D7	MALDA-MMV019662-2F6	1	0.05017	PF3D7_0107200	carbon_catabolite_repressor_protein_4_putative
MALDA-3D7-6023	MMV019662	MALDA-3D7	MALDA-MMV019662-2F6	1	0.069258	PF3D7_0107300	probable_protein_unknown_function
MALDA-3D7-6023	MMV019662	MALDA-3D7	MALDA-MMV019662-2F6	1	0.045313	PF3D7_0107400	conserved_Plasmodium_protein_unknown_function
MALDA-3D7-6023	MMV019662	MALDA-3D7	MALDA-MMV019662-2F6	1	0.062364	PF3D7_0107500	lipid%2Fsterol%3AH%2B_symporter
MALDA-3D7-6023	MMV019662	MALDA-3D7	MALDA-MMV019662-2F6	1	0.092131	PF3D7_0107600	serine%2Fthreonine_protein_kinase_putative
MALDA-3D7-6023	MMV019662	MALDA-3D7	MALDA-MMV019662-2F6	1	0.0729	PF3D7_0107700	conserved_Plasmodium_membrane_protein_unknown_function
MALDA-3D7-6023	MMV019662	MALDA-3D7	MALDA-MMV019662-2F6	1	0.062705	PF3D7_0107800	double-strand_break_repair_protein_MRE11_putative_MRE11
MALDA-3D7-6023	MMV019662	MALDA-3D7	MALDA-MMV019662-2F6	1	0.060952	PF3D7_0107900	conserved_Plasmodium_protein_unknown_function
MALDA-3D7-6023	MMV019662	MALDA-3D7	MALDA-MMV019662-2F6	1	0.033386	PF3D7_0108000	proteasome_subunit_beta_type-3_putative
MALDA-3D7-6023	MMV019662	MALDA-3D7	MALDA-MMV019662-2F6	1	0.056358	PF3D7_0108100	conserved_Plasmodium_protein_unknown_function
MALDA-3D7-6023	MMV019662	MALDA-3D7	MALDA-MMV019662-2F6	1	0.038038	PF3D7_0108300	conserved_Plasmodium_protein_unknown_function
MALDA-3D7-6023	MMV019662	MALDA-3D7	MALDA-MMV019662-2F6	1	0.037547	PF3D7_0108400	mitochondrial_carrier_protein_putative
MALDA-3D7-6023	MMV019662	MALDA-3D7	MALDA-MMV019662-2F6	1	0.009725	PF3D7_0108500	conserved_Plasmodium_protein_unknown_function
MALDA-3D7-6023	MMV019662	MALDA-3D7	MALDA-MMV019662-2F6	1	0.047276	PF3D7_0108600	conserved_Plasmodium_protein_unknown_function
MALDA-3D7-6023	MMV019662	MALDA-3D7	MALDA-MMV019662-2F6	1	0.048379	PF3D7_0108700	secreted_ookinete_protein_putative_PSOP24
MALDA-3D7-6023	MMV019662	MALDA-3D7	MALDA-MMV019662-2F6	1	0.026209	PF3D7_0108800	conserved_Plasmodium_protein_unknown_function
MALDA-3D7-6023	MMV019662	MALDA-3D7	MALDA-MMV019662-2F6	1	-0.006362	PF3D7_0108900	unspecified_product
MALDA-3D7-6045	MMV019662	MALDA-3D7	MALDA-MMV019662-3B6	1	0.006179	PF3D7_0106200	conserved_Plasmodium_protein_unknown_function
MALDA-3D7-6045	MMV019662	MALDA-3D7	MALDA-MMV019662-3B6	1	0.053453	PF3D7_0106300	calcium-transporting_ATPase_ATP6
MALDA-3D7-6045	MMV019662	MALDA-3D7	MALDA-MMV019662-3B6	1	0.058709	PF3D7_0106400	pre-rRNA-processing_protein_TSR2_putative
MALDA-3D7-6045	MMV019662	MALDA-3D7	MALDA-MMV019662-3B6	1	0.064399	PF3D7_0106500	conserved_Plasmodium_protein_unknown_function
MALDA-3D7-6045	MMV019662	MALDA-3D7	MALDA-MMV019662-3B6	1	0.063621	PF3D7_0106600	conserved_Plasmodium_protein_unknown_function
MALDA-3D7-6045	MMV019662	MALDA-3D7	MALDA-MMV019662-3B6	1	0.058851	PF3D7_0106700	small_ribosomal_subunit_assembling_AARP2_protein_AARP2
MALDA-3D7-6045	MMV019662	MALDA-3D7	MALDA-MMV019662-3B6	1	0.077772	PF3D7_0106800	ras-related_protein_Rab-5C_RAB5c
MALDA-3D7-6045	MMV019662	MALDA-3D7	MALDA-MMV019662-3B6	1	0.06562	PF3D7_0106900	2-C-methyl-D-erythritol_4-phosphate_cytidylyltransferase_putative_IspD
MALDA-3D7-6045	MMV019662	MALDA-3D7	MALDA-MMV019662-3B6	1	0.071357	PF3D7_0107000	centrin-1_CEN1
MALDA-3D7-6045	MMV019662	MALDA-3D7	MALDA-MMV019662-3B6	1	0.073098	PF3D7_0107100	conserved_Plasmodium_protein_unknown_function
MALDA-3D7-6045	MMV019662	MALDA-3D7	MALDA-MMV019662-3B6	1	0.064284	PF3D7_0107200	carbon_catabolite_repressor_protein_4_putative
MALDA-3D7-6045	MMV019662	MALDA-3D7	MALDA-MMV019662-3B6	1	0.058593	PF3D7_0107300	probable_protein_unknown_function
MALDA-3D7-6045	MMV019662	MALDA-3D7	MALDA-MMV019662-3B6	1	0.052093	PF3D7_0107400	conserved_Plasmodium_protein_unknown_function
MALDA-3D7-6045	MMV019662	MALDA-3D7	MALDA-MMV019662-3B6	1	0.062732	PF3D7_0107500	lipid%2Fsterol%3AH%2B_symporter
MALDA-3D7-6045	MMV019662	MALDA-3D7	MALDA-MMV019662-3B6	1	0.064442	PF3D7_0107600	serine%2Fthreonine_protein_kinase_putative
MALDA-3D7-6045	MMV019662	MALDA-3D7	MALDA-MMV019662-3B6	1	0.050564	PF3D7_0107700	conserved_Plasmodium_membrane_protein_unknown_function
MALDA-3D7-6045	MMV019662	MALDA-3D7	MALDA-MMV019662-3B6	1	0.049415	PF3D7_0107800	double-strand_break_repair_protein_MRE11_putative_MRE11
MALDA-3D7-6045	MMV019662	MALDA-3D7	MALDA-MMV019662-3B6	1	0.049394	PF3D7_0107900	conserved_Plasmodium_protein_unknown_function
MALDA-3D7-6045	MMV019662	MALDA-3D7	MALDA-MMV019662-3B6	1	0.047561	PF3D7_0108000	proteasome_subunit_beta_type-3_putative
MALDA-3D7-6045	MMV019662	MALDA-3D7	MALDA-MMV019662-3B6	1	0.050557	PF3D7_0108100	conserved_Plasmodium_protein_unknown_function
MALDA-3D7-6045	MMV019662	MALDA-3D7	MALDA-MMV019662-3B6	1	0.051603	PF3D7_0108300	conserved_Plasmodium_protein_unknown_function
MALDA-3D7-6045	MMV019662	MALDA-3D7	MALDA-MMV019662-3B6	1	0.054773	PF3D7_0108400	mitochondrial_carrier_protein_putative
MALDA-3D7-6045	MMV019662	MALDA-3D7	MALDA-MMV019662-3B6	1	0.043844	PF3D7_0108500	conserved_Plasmodium_protein_unknown_function
MALDA-3D7-6045	MMV019662	MALDA-3D7	MALDA-MMV019662-3B6	1	0.056839	PF3D7_0108600	conserved_Plasmodium_protein_unknown_function
MALDA-3D7-6045	MMV019662	MALDA-3D7	MALDA-MMV019662-3B6	1	0.052436	PF3D7_0108700	secreted_ookinete_protein_putative_PSOP24
MALDA-3D7-6045	MMV019662	MALDA-3D7	MALDA-MMV019662-3B6	1	0.03886	PF3D7_0108800	conserved_Plasmodium_protein_unknown_function
MALDA-3D7-6045	MMV019662	MALDA-3D7	MALDA-MMV019662-3B6	1	0.005399	PF3D7_0108900	unspecified_product
MALDA-3D7-6062	MMV019662	MALDA-3D7	MALDA-MMV019662-3B6	7	-0.001768	PF3D7_0706700	DNA_mismatch_repair_protein_MSH2_putative_MSH2-2
MALDA-3D7-6062	MMV019662	MALDA-3D7	MALDA-MMV019662-3B6	7	0.054576	PF3D7_0706800	tRNA_Threonine
MALDA-3D7-6062	MMV019662	MALDA-3D7	MALDA-MMV019662-3B6	7	0.056843	PF3D7_0706900	tRNA_Histidine
MALDA-3D7-6062	MMV019662	MALDA-3D7	MALDA-MMV019662-3B6	7	0.040167	PF3D7_0707000	tRNA_Lysine
MALDA-3D7-6062	MMV019662	MALDA-3D7	MALDA-MMV019662-3B6	7	0.015993	PF3D7_0707100	tRNA_Lysine
MALDA-3D7-6097	MMV019662	MALDA-3D7	MALDA-MMV019662-3-G6	1	0.017253	PF3D7_0106200	conserved_Plasmodium_protein_unknown_function
MALDA-3D7-6097	MMV019662	MALDA-3D7	MALDA-MMV019662-3-G6	1	0.052505	PF3D7_0106300	calcium-transporting_ATPase_ATP6
MALDA-3D7-6097	MMV019662	MALDA-3D7	MALDA-MMV019662-3-G6	1	0.082533	PF3D7_0106400	pre-rRNA-processing_protein_TSR2_putative
MALDA-3D7-6097	MMV019662	MALDA-3D7	MALDA-MMV019662-3-G6	1	0.097406	PF3D7_0106500	conserved_Plasmodium_protein_unknown_function
MALDA-3D7-6097	MMV019662	MALDA-3D7	MALDA-MMV019662-3-G6	1	0.085825	PF3D7_0106600	conserved_Plasmodium_protein_unknown_function
MALDA-3D7-6097	MMV019662	MALDA-3D7	MALDA-MMV019662-3-G6	1	0.069415	PF3D7_0106700	small_ribosomal_subunit_assembling_AARP2_protein_AARP2
MALDA-3D7-6097	MMV019662	MALDA-3D7	MALDA-MMV019662-3-G6	1	0.086758	PF3D7_0106800	ras-related_protein_Rab-5C_RAB5c
MALDA-3D7-6097	MMV019662	MALDA-3D7	MALDA-MMV019662-3-G6	1	0.097033	PF3D7_0106900	2-C-methyl-D-erythritol_4-phosphate_cytidylyltransferase_putative_IspD
MALDA-3D7-6097	MMV019662	MALDA-3D7	MALDA-MMV019662-3-G6	1	0.0783	PF3D7_0107000	centrin-1_CEN1
MALDA-3D7-6097	MMV019662	MALDA-3D7	MALDA-MMV019662-3-G6	1	0.085253	PF3D7_0107100	conserved_Plasmodium_protein_unknown_function
MALDA-3D7-6097	MMV019662	MALDA-3D7	MALDA-MMV019662-3-G6	1	0.062977	PF3D7_0107200	carbon_catabolite_repressor_protein_4_putative
MALDA-3D7-6097	MMV019662	MALDA-3D7	MALDA-MMV019662-3-G6	1	0.070899	PF3D7_0107300	probable_protein_unknown_function
MALDA-3D7-6097	MMV019662	MALDA-3D7	MALDA-MMV019662-3-G6	1	0.052275	PF3D7_0107400	conserved_Plasmodium_protein_unknown_function
MALDA-3D7-6097	MMV019662	MALDA-3D7	MALDA-MMV019662-3-G6	1	0.07387	PF3D7_0107500	lipid%2Fsterol%3AH%2B_symporter
MALDA-3D7-6097	MMV019662	MALDA-3D7	MALDA-MMV019662-3-G6	1	0.082433	PF3D7_0107600	serine%2Fthreonine_protein_kinase_putative
MALDA-3D7-6097	MMV019662	MALDA-3D7	MALDA-MMV019662-3-G6	1	0.062569	PF3D7_0107700	conserved_Plasmodium_membrane_protein_unknown_function
MALDA-3D7-6097	MMV019662	MALDA-3D7	MALDA-MMV019662-3-G6	1	0.057931	PF3D7_0107800	double-strand_break_repair_protein_MRE11_putative_MRE11
MALDA-3D7-6097	MMV019662	MALDA-3D7	MALDA-MMV019662-3-G6	1	0.06693	PF3D7_0107900	conserved_Plasmodium_protein_unknown_function
MALDA-3D7-6097	MMV019662	MALDA-3D7	MALDA-MMV019662-3-G6	1	0.050518	PF3D7_0108000	proteasome_subunit_beta_type-3_putative
MALDA-3D7-6097	MMV019662	MALDA-3D7	MALDA-MMV019662-3-G6	1	0.064848	PF3D7_0108100	conserved_Plasmodium_protein_unknown_function
MALDA-3D7-6097	MMV019662	MALDA-3D7	MALDA-MMV019662-3-G6	1	0.050337	PF3D7_0108300	conserved_Plasmodium_protein_unknown_function
MALDA-3D7-6097	MMV019662	MALDA-3D7	MALDA-MMV019662-3-G6	1	0.051868	PF3D7_0108400	mitochondrial_carrier_protein_putative
MALDA-3D7-6097	MMV019662	MALDA-3D7	MALDA-MMV019662-3-G6	1	0.049529	PF3D7_0108500	conserved_Plasmodium_protein_unknown_function
MALDA-3D7-6097	MMV019662	MALDA-3D7	MALDA-MMV019662-3-G6	1	0.06286	PF3D7_0108600	conserved_Plasmodium_protein_unknown_function
MALDA-3D7-6097	MMV019662	MALDA-3D7	MALDA-MMV019662-3-G6	1	0.062698	PF3D7_0108700	secreted_ookinete_protein_putative_PSOP24
MALDA-3D7-6097	MMV019662	MALDA-3D7	MALDA-MMV019662-3-G6	1	0.036145	PF3D7_0108800	conserved_Plasmodium_protein_unknown_function
MALDA-3D7-6097	MMV019662	MALDA-3D7	MALDA-MMV019662-3-G6	1	0.007103	PF3D7_0108900	unspecified_product
MALDA-3D7-6183	MMV019662	MALDA-3D7	MALDA-MMV019662-33XC3	12	-0.013612	PF3D7_1240800	Plasmodium_RNA_of_unknown_function_RUF6-14
MALDA-3D7-6183	MMV019662	MALDA-3D7	MALDA-MMV019662-33XC3	12	0.029588	PF3D7_1241000	Plasmodium_RNA_of_unknown_function_RUF6-15
MALDA-3D7-6183	MMV019662	MALDA-3D7	MALDA-MMV019662-33XC3	12	0.058832	PF3D7_1241100	conserved_Plasmodium_protein_unknown_function
MALDA-3D7-6183	MMV019662	MALDA-3D7	MALDA-MMV019662-33XC3	12	0.090138	PF3D7_1241200	conserved_Plasmodium_protein_unknown_function
MALDA-3D7-6183	MMV019662	MALDA-3D7	MALDA-MMV019662-33XC3	12	0.099387	PF3D7_1241300	conserved_Plasmodium_protein_unknown_function
MALDA-3D7-6183	MMV019662	MALDA-3D7	MALDA-MMV019662-33XC3	12	0.070818	PF3D7_1241400	RNA-binding_protein_putative
MALDA-3D7-6183	MMV019662	MALDA-3D7	MALDA-MMV019662-33XC3	12	0.039908	PF3D7_1241500	conserved_Plasmodium_protein_unknown_function
MALDA-3D7-6183	MMV019662	MALDA-3D7	MALDA-MMV019662-33XC3	12	0.027213	PF3D7_1241600	mitochondrial_carrier_protein_putative
MALDA-3D7-6183	MMV019662	MALDA-3D7	MALDA-MMV019662-33XC3	12	-0.006355	PF3D7_1241700	replication_factor_C_subunit_4_putative
MALDA-3D7-6201	MMV019662	MALDA-3D7	MALDA-MMV019662-F7	1	0.016678	PF3D7_0106200	conserved_Plasmodium_protein_unknown_function
MALDA-3D7-6201	MMV019662	MALDA-3D7	MALDA-MMV019662-F7	1	0.036993	PF3D7_0106300	calcium-transporting_ATPase_ATP6
MALDA-3D7-6201	MMV019662	MALDA-3D7	MALDA-MMV019662-F7	1	0.061499	PF3D7_0106400	pre-rRNA-processing_protein_TSR2_putative
MALDA-3D7-6201	MMV019662	MALDA-3D7	MALDA-MMV019662-F7	1	0.080969	PF3D7_0106500	conserved_Plasmodium_protein_unknown_function
MALDA-3D7-6201	MMV019662	MALDA-3D7	MALDA-MMV019662-F7	1	0.069496	PF3D7_0106600	conserved_Plasmodium_protein_unknown_function
MALDA-3D7-6201	MMV019662	MALDA-3D7	MALDA-MMV019662-F7	1	0.046227	PF3D7_0106700	small_ribosomal_subunit_assembling_AARP2_protein_AARP2
MALDA-3D7-6201	MMV019662	MALDA-3D7	MALDA-MMV019662-F7	1	0.062527	PF3D7_0106800	ras-related_protein_Rab-5C_RAB5c
MALDA-3D7-6201	MMV019662	MALDA-3D7	MALDA-MMV019662-F7	1	0.091223	PF3D7_0106900	2-C-methyl-D-erythritol_4-phosphate_cytidylyltransferase_putative_IspD
MALDA-3D7-6201	MMV019662	MALDA-3D7	MALDA-MMV019662-F7	1	0.059313	PF3D7_0107000	centrin-1_CEN1
MALDA-3D7-6201	MMV019662	MALDA-3D7	MALDA-MMV019662-F7	1	0.09037	PF3D7_0107100	conserved_Plasmodium_protein_unknown_function
MALDA-3D7-6201	MMV019662	MALDA-3D7	MALDA-MMV019662-F7	1	0.042777	PF3D7_0107200	carbon_catabolite_repressor_protein_4_putative
MALDA-3D7-6201	MMV019662	MALDA-3D7	MALDA-MMV019662-F7	1	0.063339	PF3D7_0107300	probable_protein_unknown_function
MALDA-3D7-6201	MMV019662	MALDA-3D7	MALDA-MMV019662-F7	1	0.038276	PF3D7_0107400	conserved_Plasmodium_protein_unknown_function
MALDA-3D7-6201	MMV019662	MALDA-3D7	MALDA-MMV019662-F7	1	0.059226	PF3D7_0107500	lipid%2Fsterol%3AH%2B_symporter
MALDA-3D7-6201	MMV019662	MALDA-3D7	MALDA-MMV019662-F7	1	0.082035	PF3D7_0107600	serine%2Fthreonine_protein_kinase_putative
MALDA-3D7-6201	MMV019662	MALDA-3D7	MALDA-MMV019662-F7	1	0.070658	PF3D7_0107700	conserved_Plasmodium_membrane_protein_unknown_function
MALDA-3D7-6201	MMV019662	MALDA-3D7	MALDA-MMV019662-F7	1	0.053284	PF3D7_0107800	double-strand_break_repair_protein_MRE11_putative_MRE11
MALDA-3D7-6201	MMV019662	MALDA-3D7	MALDA-MMV019662-F7	1	0.057685	PF3D7_0107900	conserved_Plasmodium_protein_unknown_function
MALDA-3D7-6201	MMV019662	MALDA-3D7	MALDA-MMV019662-F7	1	0.023584	PF3D7_0108000	proteasome_subunit_beta_type-3_putative
MALDA-3D7-6201	MMV019662	MALDA-3D7	MALDA-MMV019662-F7	1	0.047969	PF3D7_0108100	conserved_Plasmodium_protein_unknown_function
MALDA-3D7-6201	MMV019662	MALDA-3D7	MALDA-MMV019662-F7	1	0.030234	PF3D7_0108300	conserved_Plasmodium_protein_unknown_function
MALDA-3D7-6201	MMV019662	MALDA-3D7	MALDA-MMV019662-F7	1	0.028429	PF3D7_0108400	mitochondrial_carrier_protein_putative
MALDA-3D7-6201	MMV019662	MALDA-3D7	MALDA-MMV019662-F7	1	0.024385	PF3D7_0108500	conserved_Plasmodium_protein_unknown_function
MALDA-3D7-6201	MMV019662	MALDA-3D7	MALDA-MMV019662-F7	1	0.040216	PF3D7_0108600	conserved_Plasmodium_protein_unknown_function
MALDA-3D7-6201	MMV019662	MALDA-3D7	MALDA-MMV019662-F7	1	0.046733	PF3D7_0108700	secreted_ookinete_protein_putative_PSOP24
MALDA-3D7-6201	MMV019662	MALDA-3D7	MALDA-MMV019662-F7	1	0.029286	PF3D7_0108800	conserved_Plasmodium_protein_unknown_function
MALDA-3D7-6201	MMV019662	MALDA-3D7	MALDA-MMV019662-F7	1	-0.004446	PF3D7_0108900	unspecified_product
MALDA-3D7-6979	GNF179	MALDA-3D7	NMicro-GNF179-S1-3D7-4A	1	-0.038127	PF3D7_0107700	conserved_Plasmodium_membrane_protein_unknown_function
MALDA-3D7-6979	GNF179	MALDA-3D7	NMicro-GNF179-S1-3D7-4A	1	0.077251	PF3D7_0107800	double-strand_break_repair_protein_MRE11_putative_MRE11
MALDA-3D7-6979	GNF179	MALDA-3D7	NMicro-GNF179-S1-3D7-4A	1	0.0595	PF3D7_0107900	conserved_Plasmodium_protein_unknown_function
MALDA-3D7-6979	GNF179	MALDA-3D7	NMicro-GNF179-S1-3D7-4A	1	0.065493	PF3D7_0108000	proteasome_subunit_beta_type-3_putative
MALDA-3D7-6979	GNF179	MALDA-3D7	NMicro-GNF179-S1-3D7-4A	1	0.066873	PF3D7_0108100	conserved_Plasmodium_protein_unknown_function
MALDA-3D7-6979	GNF179	MALDA-3D7	NMicro-GNF179-S1-3D7-4A	1	0.070484	PF3D7_0108300	conserved_Plasmodium_protein_unknown_function
MALDA-3D7-6979	GNF179	MALDA-3D7	NMicro-GNF179-S1-3D7-4A	1	0.045011	PF3D7_0108400	mitochondrial_carrier_protein_putative
MALDA-3D7-6979	GNF179	MALDA-3D7	NMicro-GNF179-S1-3D7-4A	1	0.054253	PF3D7_0108500	conserved_Plasmodium_protein_unknown_function
MALDA-3D7-6979	GNF179	MALDA-3D7	NMicro-GNF179-S1-3D7-4A	1	0.051925	PF3D7_0108600	conserved_Plasmodium_protein_unknown_function
MALDA-3D7-6979	GNF179	MALDA-3D7	NMicro-GNF179-S1-3D7-4A	1	0.076433	PF3D7_0108700	secreted_ookinete_protein_putative_PSOP24
MALDA-3D7-6979	GNF179	MALDA-3D7	NMicro-GNF179-S1-3D7-4A	1	0.043843	PF3D7_0108800	conserved_Plasmodium_protein_unknown_function
MALDA-3D7-6979	GNF179	MALDA-3D7	NMicro-GNF179-S1-3D7-4A	1	0.053161	PF3D7_0108900	unspecified_product
MALDA-3D7-6979	GNF179	MALDA-3D7	NMicro-GNF179-S1-3D7-4A	1	0.012294	PF3D7_0109000	photosensitized_INA-labeled_protein_1_PhIL1_putative
MALDA-3D7-7047	MMV665789	MALDA-3D7	MALDA-MMV665789-C1	5	0.002342	PF3D7_0522300	S-adenosylmethionine-dependent_methyltransferase_putative
MALDA-3D7-7047	MMV665789	MALDA-3D7	MALDA-MMV665789-C1	5	0.14559	PF3D7_0522400	conserved_Plasmodium_protein_unknown_function
MALDA-3D7-7047	MMV665789	MALDA-3D7	MALDA-MMV665789-C1	5	0.132018	PF3D7_0522500	50S_ribosomal_protein_L17_apicoplast_putative_RPL17
MALDA-3D7-7047	MMV665789	MALDA-3D7	MALDA-MMV665789-C1	5	0.159138	PF3D7_0522600	inner_membrane_complex_protein
MALDA-3D7-7047	MMV665789	MALDA-3D7	MALDA-MMV665789-C1	5	0.132139	PF3D7_0522700	iron-sulfur_assembly_protein_putative_SufA
MALDA-3D7-7047	MMV665789	MALDA-3D7	MALDA-MMV665789-C1	5	0.106831	PF3D7_0522800	G10_protein_putative
MALDA-3D7-7047	MMV665789	MALDA-3D7	MALDA-MMV665789-C1	5	0.121093	PF3D7_0522900	zinc_finger_protein_putative
MALDA-3D7-7047	MMV665789	MALDA-3D7	MALDA-MMV665789-C1	5	0.124939	PF3D7_0523000	multidrug_resistance_protein_MDR1
MALDA-3D7-7047	MMV665789	MALDA-3D7	MALDA-MMV665789-C1	5	0.107292	PF3D7_0523100	mitochondrial_processing_peptidase_alpha_subunit_putative
MALDA-3D7-7047	MMV665789	MALDA-3D7	MALDA-MMV665789-C1	5	0.128008	PF3D7_0523200	conserved_Plasmodium_protein_unknown_function
MALDA-3D7-7047	MMV665789	MALDA-3D7	MALDA-MMV665789-C1	5	0.11778	PF3D7_0523300	conserved_Plasmodium_protein_unknown_function
MALDA-3D7-7047	MMV665789	MALDA-3D7	MALDA-MMV665789-C1	5	0.14061	PF3D7_0523400	DnaJ_protein_putative
MALDA-3D7-7047	MMV665789	MALDA-3D7	MALDA-MMV665789-C1	5	0.135044	PF3D7_0523500	outer_arm_dynein_lc3_putative
MALDA-3D7-7047	MMV665789	MALDA-3D7	MALDA-MMV665789-C1	5	0.129984	PF3D7_0523600	conserved_Plasmodium_protein_unknown_function
MALDA-3D7-7047	MMV665789	MALDA-3D7	MALDA-MMV665789-C1	5	0.173391	PF3D7_0523700	conserved_Plasmodium_membrane_protein_unknown_function
MALDA-3D7-7047	MMV665789	MALDA-3D7	MALDA-MMV665789-C1	5	0.063185	PF3D7_0523800	transporter_putative
MALDA-3D7-7047	MMV665789	MALDA-3D7	MALDA-MMV665789-C1	5	-0.010698	PF3D7_0523900	conserved_Plasmodium_membrane_protein_unknown_function
MALDA-3D7-7048	MMV665789	MALDA-3D7	MALDA-MMV665789-C1	8	-0.003215	PF3D7_0816000	nucleolar_preribosomal_assembly_protein_putative
MALDA-3D7-7048	MMV665789	MALDA-3D7	MALDA-MMV665789-C1	8	0.07476	PF3D7_0816100	phosphopantothenoylcysteine_decarboxylase_putative
MALDA-3D7-7048	MMV665789	MALDA-3D7	MALDA-MMV665789-C1	8	0.102212	PF3D7_0816200	vacuolar_protein_sorting-associated_protein_2_putative_VPS2
MALDA-3D7-7048	MMV665789	MALDA-3D7	MALDA-MMV665789-C1	8	0.098406	PF3D7_0816300	conserved_Plasmodium_protein_unknown_function
MALDA-3D7-7048	MMV665789	MALDA-3D7	MALDA-MMV665789-C1	8	0.075076	PF3D7_0816400	conserved_Plasmodium_protein_unknown_function
MALDA-3D7-7048	MMV665789	MALDA-3D7	MALDA-MMV665789-C1	8	0.072311	PF3D7_0816500	small_heat_shock_protein_HSP20_putative_HSP20
MALDA-3D7-7048	MMV665789	MALDA-3D7	MALDA-MMV665789-C1	8	0.087122	PF3D7_0816600	chaperone_protein_ClpB1_ClpB1
MALDA-3D7-7048	MMV665789	MALDA-3D7	MALDA-MMV665789-C1	8	0.060128	PF3D7_0816700	trafficking_protein_particle_complex_subunit_2-like_protein_putative_TRAPPC2L
MALDA-3D7-7048	MMV665789	MALDA-3D7	MALDA-MMV665789-C1	8	0.069343	PF3D7_0816800	meiotic_recombination_protein_DMC1_putative_DMC1
MALDA-3D7-7048	MMV665789	MALDA-3D7	MALDA-MMV665789-C1	8	0.111731	PF3D7_0816900	adenylate_kinase_2_AK2
MALDA-3D7-7048	MMV665789	MALDA-3D7	MALDA-MMV665789-C1	8	0.08423	PF3D7_0817000	ubiquitin-activating_enzyme_putative
MALDA-3D7-7048	MMV665789	MALDA-3D7	MALDA-MMV665789-C1	8	0.118775	PF3D7_0817100	GTPase_putative
MALDA-3D7-7048	MMV665789	MALDA-3D7	MALDA-MMV665789-C1	8	0.10902	PF3D7_0817200	conserved_Plasmodium_protein_unknown_function
MALDA-3D7-7048	MMV665789	MALDA-3D7	MALDA-MMV665789-C1	8	0.092996	PF3D7_0817300	asparagine-rich_antigen
MALDA-3D7-7048	MMV665789	MALDA-3D7	MALDA-MMV665789-C1	8	0.075715	PF3D7_0817400	conserved_Plasmodium_protein_unknown_function
MALDA-3D7-7048	MMV665789	MALDA-3D7	MALDA-MMV665789-C1	8	0.063821	PF3D7_0817500	protein_kinase_c_inhibitor-like_protein_putative
MALDA-3D7-7048	MMV665789	MALDA-3D7	MALDA-MMV665789-C1	8	0.095797	PF3D7_0817600	conserved_Plasmodium_protein_unknown_function
MALDA-3D7-7048	MMV665789	MALDA-3D7	MALDA-MMV665789-C1	8	0.061936	PF3D7_0817700	rhoptry_neck_protein_5_RON5
MALDA-3D7-7048	MMV665789	MALDA-3D7	MALDA-MMV665789-C1	8	-0.006193	PF3D7_0817800	conserved_Plasmodium_protein_unknown_function
MALDA-3D7-7056	MMV665789	MALDA-3D7	MALDA-MMV665789-D8	5	-0.003208	PF3D7_0522300	S-adenosylmethionine-dependent_methyltransferase_putative
MALDA-3D7-7056	MMV665789	MALDA-3D7	MALDA-MMV665789-D8	5	0.147871	PF3D7_0522400	conserved_Plasmodium_protein_unknown_function
MALDA-3D7-7056	MMV665789	MALDA-3D7	MALDA-MMV665789-D8	5	0.134544	PF3D7_0522500	50S_ribosomal_protein_L17_apicoplast_putative_RPL17
MALDA-3D7-7056	MMV665789	MALDA-3D7	MALDA-MMV665789-D8	5	0.155907	PF3D7_0522600	inner_membrane_complex_protein
MALDA-3D7-7056	MMV665789	MALDA-3D7	MALDA-MMV665789-D8	5	0.137772	PF3D7_0522700	iron-sulfur_assembly_protein_putative_SufA
MALDA-3D7-7056	MMV665789	MALDA-3D7	MALDA-MMV665789-D8	5	0.103149	PF3D7_0522800	G10_protein_putative
MALDA-3D7-7056	MMV665789	MALDA-3D7	MALDA-MMV665789-D8	5	0.115442	PF3D7_0522900	zinc_finger_protein_putative
MALDA-3D7-7056	MMV665789	MALDA-3D7	MALDA-MMV665789-D8	5	0.119326	PF3D7_0523000	multidrug_resistance_protein_MDR1
MALDA-3D7-7056	MMV665789	MALDA-3D7	MALDA-MMV665789-D8	5	0.099937	PF3D7_0523100	mitochondrial_processing_peptidase_alpha_subunit_putative
MALDA-3D7-7056	MMV665789	MALDA-3D7	MALDA-MMV665789-D8	5	0.133673	PF3D7_0523200	conserved_Plasmodium_protein_unknown_function
MALDA-3D7-7056	MMV665789	MALDA-3D7	MALDA-MMV665789-D8	5	0.113992	PF3D7_0523300	conserved_Plasmodium_protein_unknown_function
MALDA-3D7-7056	MMV665789	MALDA-3D7	MALDA-MMV665789-D8	5	0.138722	PF3D7_0523400	DnaJ_protein_putative
MALDA-3D7-7056	MMV665789	MALDA-3D7	MALDA-MMV665789-D8	5	0.143893	PF3D7_0523500	outer_arm_dynein_lc3_putative
MALDA-3D7-7056	MMV665789	MALDA-3D7	MALDA-MMV665789-D8	5	0.133522	PF3D7_0523600	conserved_Plasmodium_protein_unknown_function
MALDA-3D7-7056	MMV665789	MALDA-3D7	MALDA-MMV665789-D8	5	0.184693	PF3D7_0523700	conserved_Plasmodium_membrane_protein_unknown_function
MALDA-3D7-7056	MMV665789	MALDA-3D7	MALDA-MMV665789-D8	5	0.057207	PF3D7_0523800	transporter_putative
MALDA-3D7-7056	MMV665789	MALDA-3D7	MALDA-MMV665789-D8	5	-0.01295	PF3D7_0523900	conserved_Plasmodium_membrane_protein_unknown_function
MALDA-3D7-7073	MMV665789	MALDA-3D7	MALDA-MMV665789-H7	5	-0.01223	PF3D7_0522300	S-adenosylmethionine-dependent_methyltransferase_putative
MALDA-3D7-7073	MMV665789	MALDA-3D7	MALDA-MMV665789-H7	5	0.151928	PF3D7_0522400	conserved_Plasmodium_protein_unknown_function
MALDA-3D7-7073	MMV665789	MALDA-3D7	MALDA-MMV665789-H7	5	0.132524	PF3D7_0522500	50S_ribosomal_protein_L17_apicoplast_putative_RPL17
MALDA-3D7-7073	MMV665789	MALDA-3D7	MALDA-MMV665789-H7	5	0.163482	PF3D7_0522600	inner_membrane_complex_protein
MALDA-3D7-7073	MMV665789	MALDA-3D7	MALDA-MMV665789-H7	5	0.135772	PF3D7_0522700	iron-sulfur_assembly_protein_putative_SufA
MALDA-3D7-7073	MMV665789	MALDA-3D7	MALDA-MMV665789-H7	5	0.102666	PF3D7_0522800	G10_protein_putative
MALDA-3D7-7073	MMV665789	MALDA-3D7	MALDA-MMV665789-H7	5	0.123877	PF3D7_0522900	zinc_finger_protein_putative
MALDA-3D7-7073	MMV665789	MALDA-3D7	MALDA-MMV665789-H7	5	0.125762	PF3D7_0523000	multidrug_resistance_protein_MDR1
MALDA-3D7-7073	MMV665789	MALDA-3D7	MALDA-MMV665789-H7	5	0.101179	PF3D7_0523100	mitochondrial_processing_peptidase_alpha_subunit_putative
MALDA-3D7-7073	MMV665789	MALDA-3D7	MALDA-MMV665789-H7	5	0.132715	PF3D7_0523200	conserved_Plasmodium_protein_unknown_function
MALDA-3D7-7073	MMV665789	MALDA-3D7	MALDA-MMV665789-H7	5	0.116247	PF3D7_0523300	conserved_Plasmodium_protein_unknown_function
MALDA-3D7-7073	MMV665789	MALDA-3D7	MALDA-MMV665789-H7	5	0.144023	PF3D7_0523400	DnaJ_protein_putative
MALDA-3D7-7073	MMV665789	MALDA-3D7	MALDA-MMV665789-H7	5	0.138959	PF3D7_0523500	outer_arm_dynein_lc3_putative
MALDA-3D7-7073	MMV665789	MALDA-3D7	MALDA-MMV665789-H7	5	0.13083	PF3D7_0523600	conserved_Plasmodium_protein_unknown_function
MALDA-3D7-7073	MMV665789	MALDA-3D7	MALDA-MMV665789-H7	5	0.184222	PF3D7_0523700	conserved_Plasmodium_membrane_protein_unknown_function
MALDA-3D7-7073	MMV665789	MALDA-3D7	MALDA-MMV665789-H7	5	0.068525	PF3D7_0523800	transporter_putative
MALDA-3D7-7073	MMV665789	MALDA-3D7	MALDA-MMV665789-H7	5	-0.007904	PF3D7_0523900	conserved_Plasmodium_membrane_protein_unknown_function
MALDA-3D7-7177	MMV019662	MALDA-3D7	MALDA-MMV019662-3C3	12	-0.013886	PF3D7_1240500	Plasmodium_RNA_of_unknown_function_RUF6-5
MALDA-3D7-7177	MMV019662	MALDA-3D7	MALDA-MMV019662-3C3	12	0.045256	PF3D7_1240700	rifin_pseudogenePIR_protein_pseudogene
MALDA-3D7-7177	MMV019662	MALDA-3D7	MALDA-MMV019662-3C3	12	0.012693	PF3D7_1240800	Plasmodium_RNA_of_unknown_function_RUF6-14
MALDA-3D7-7177	MMV019662	MALDA-3D7	MALDA-MMV019662-3C3	12	0.036521	PF3D7_1241000	Plasmodium_RNA_of_unknown_function_RUF6-15
MALDA-3D7-7177	MMV019662	MALDA-3D7	MALDA-MMV019662-3C3	12	0.072348	PF3D7_1241100	conserved_Plasmodium_protein_unknown_function
MALDA-3D7-7177	MMV019662	MALDA-3D7	MALDA-MMV019662-3C3	12	0.062115	PF3D7_1241200	conserved_Plasmodium_protein_unknown_function
MALDA-3D7-7177	MMV019662	MALDA-3D7	MALDA-MMV019662-3C3	12	0.076875	PF3D7_1241300	conserved_Plasmodium_protein_unknown_function
MALDA-3D7-7177	MMV019662	MALDA-3D7	MALDA-MMV019662-3C3	12	0.077255	PF3D7_1241400	RNA-binding_protein_putative
MALDA-3D7-7177	MMV019662	MALDA-3D7	MALDA-MMV019662-3C3	12	-0.0388	PF3D7_1241500	conserved_Plasmodium_protein_unknown_function
MALDA-3D7-7206	MMV019662	MALDA-3D7	MALDA-MMV019662-3F10	12	-0.007063	PF3D7_1240500	Plasmodium_RNA_of_unknown_function_RUF6-5
MALDA-3D7-7206	MMV019662	MALDA-3D7	MALDA-MMV019662-3F10	12	0.030757	PF3D7_1240700	rifin_pseudogenePIR_protein_pseudogene
MALDA-3D7-7206	MMV019662	MALDA-3D7	MALDA-MMV019662-3F10	12	0.00951	PF3D7_1240800	Plasmodium_RNA_of_unknown_function_RUF6-14
MALDA-3D7-7206	MMV019662	MALDA-3D7	MALDA-MMV019662-3F10	12	0.028517	PF3D7_1241000	Plasmodium_RNA_of_unknown_function_RUF6-15
MALDA-3D7-7206	MMV019662	MALDA-3D7	MALDA-MMV019662-3F10	12	0.051835	PF3D7_1241100	conserved_Plasmodium_protein_unknown_function
MALDA-3D7-7206	MMV019662	MALDA-3D7	MALDA-MMV019662-3F10	12	0.055997	PF3D7_1241200	conserved_Plasmodium_protein_unknown_function
MALDA-3D7-7206	MMV019662	MALDA-3D7	MALDA-MMV019662-3F10	12	0.065899	PF3D7_1241300	conserved_Plasmodium_protein_unknown_function
MALDA-3D7-7206	MMV019662	MALDA-3D7	MALDA-MMV019662-3F10	12	0.06361	PF3D7_1241400	RNA-binding_protein_putative
MALDA-3D7-7206	MMV019662	MALDA-3D7	MALDA-MMV019662-3F10	12	-0.013738	PF3D7_1241500	conserved_Plasmodium_protein_unknown_function
MALDA-3D7-758	MMV665789	MALDA-3D7	MALDA-MMV665789-4A10	5	-0.020657	PF3D7_0522600	inner_membrane_complex_protein
MALDA-3D7-758	MMV665789	MALDA-3D7	MALDA-MMV665789-4A10	5	0.125242	PF3D7_0522700	iron-sulfur_assembly_protein_putative_SufA
MALDA-3D7-758	MMV665789	MALDA-3D7	MALDA-MMV665789-4A10	5	0.104633	PF3D7_0522800	G10_protein_putative
MALDA-3D7-758	MMV665789	MALDA-3D7	MALDA-MMV665789-4A10	5	0.094014	PF3D7_0522900	zinc_finger_protein_putative
MALDA-3D7-758	MMV665789	MALDA-3D7	MALDA-MMV665789-4A10	5	0.09175	PF3D7_0523000	multidrug_resistance_protein_MDR1
MALDA-3D7-758	MMV665789	MALDA-3D7	MALDA-MMV665789-4A10	5	0.081206	PF3D7_0523100	mitochondrial_processing_peptidase_alpha_subunit_putative
MALDA-3D7-758	MMV665789	MALDA-3D7	MALDA-MMV665789-4A10	5	0.120694	PF3D7_0523200	conserved_Plasmodium_protein_unknown_function
MALDA-3D7-758	MMV665789	MALDA-3D7	MALDA-MMV665789-4A10	5	0.110126	PF3D7_0523300	conserved_Plasmodium_protein_unknown_function
MALDA-3D7-758	MMV665789	MALDA-3D7	MALDA-MMV665789-4A10	5	0.118702	PF3D7_0523400	DnaJ_protein_putative
MALDA-3D7-758	MMV665789	MALDA-3D7	MALDA-MMV665789-4A10	5	-0.012078	PF3D7_0523500	outer_arm_dynein_lc3_putative
MALDA-3D7-778	MMV665789	MALDA-3D7	MALDA-MMV665789-4B2	5	-0.013823	PF3D7_0522600	inner_membrane_complex_protein
MALDA-3D7-778	MMV665789	MALDA-3D7	MALDA-MMV665789-4B2	5	0.107916	PF3D7_0522700	iron-sulfur_assembly_protein_putative_SufA
MALDA-3D7-778	MMV665789	MALDA-3D7	MALDA-MMV665789-4B2	5	0.091697	PF3D7_0522800	G10_protein_putative
MALDA-3D7-778	MMV665789	MALDA-3D7	MALDA-MMV665789-4B2	5	0.081228	PF3D7_0522900	zinc_finger_protein_putative
MALDA-3D7-778	MMV665789	MALDA-3D7	MALDA-MMV665789-4B2	5	0.078944	PF3D7_0523000	multidrug_resistance_protein_MDR1
MALDA-3D7-778	MMV665789	MALDA-3D7	MALDA-MMV665789-4B2	5	0.070786	PF3D7_0523100	mitochondrial_processing_peptidase_alpha_subunit_putative
MALDA-3D7-778	MMV665789	MALDA-3D7	MALDA-MMV665789-4B2	5	0.102362	PF3D7_0523200	conserved_Plasmodium_protein_unknown_function
MALDA-3D7-778	MMV665789	MALDA-3D7	MALDA-MMV665789-4B2	5	0.09253	PF3D7_0523300	conserved_Plasmodium_protein_unknown_function
MALDA-3D7-778	MMV665789	MALDA-3D7	MALDA-MMV665789-4B2	5	0.097711	PF3D7_0523400	DnaJ_protein_putative
MALDA-3D7-778	MMV665789	MALDA-3D7	MALDA-MMV665789-4B2	5	0.008857	PF3D7_0523500	outer_arm_dynein_lc3_putative
MALDA-3D7-795	MMV665789	MALDA-3D7	MALDA-MMV665789-4E3	5	-0.01863	PF3D7_0522600	inner_membrane_complex_protein
MALDA-3D7-795	MMV665789	MALDA-3D7	MALDA-MMV665789-4E3	5	0.103568	PF3D7_0522700	iron-sulfur_assembly_protein_putative_SufA
MALDA-3D7-795	MMV665789	MALDA-3D7	MALDA-MMV665789-4E3	5	0.08336	PF3D7_0522800	G10_protein_putative
MALDA-3D7-795	MMV665789	MALDA-3D7	MALDA-MMV665789-4E3	5	0.067989	PF3D7_0522900	zinc_finger_protein_putative
MALDA-3D7-795	MMV665789	MALDA-3D7	MALDA-MMV665789-4E3	5	0.06577	PF3D7_0523000	multidrug_resistance_protein_MDR1
MALDA-3D7-795	MMV665789	MALDA-3D7	MALDA-MMV665789-4E3	5	0.058059	PF3D7_0523100	mitochondrial_processing_peptidase_alpha_subunit_putative
MALDA-3D7-795	MMV665789	MALDA-3D7	MALDA-MMV665789-4E3	5	0.0983	PF3D7_0523200	conserved_Plasmodium_protein_unknown_function
MALDA-3D7-795	MMV665789	MALDA-3D7	MALDA-MMV665789-4E3	5	0.086288	PF3D7_0523300	conserved_Plasmodium_protein_unknown_function
MALDA-3D7-795	MMV665789	MALDA-3D7	MALDA-MMV665789-4E3	5	0.089909	PF3D7_0523400	DnaJ_protein_putative
MALDA-3D7-795	MMV665789	MALDA-3D7	MALDA-MMV665789-4E3	5	0.018085	PF3D7_0523500	outer_arm_dynein_lc3_putative
MALDA-3D7-82	MMV029272	MALDA-3D7	MALDA-MMV029272-R1D2	3	0.004515	PF3D7_0318500	conserved_Plasmodium_protein_unknown_function
MALDA-3D7-82	MMV029272	MALDA-3D7	MALDA-MMV029272-R1D2	3	0.061402	PF3D7_0318600	cleavage_and_polyadenylation_specificity_factor_putative
MALDA-3D7-82	MMV029272	MALDA-3D7	MALDA-MMV029272-R1D2	3	0.044039	PF3D7_0318700	trophozoite_stage_antigen
MALDA-3D7-82	MMV029272	MALDA-3D7	MALDA-MMV029272-R1D2	3	0.03621	PF3D7_0318800	triosephosphate_isomerase_putative
MALDA-3D7-82	MMV029272	MALDA-3D7	MALDA-MMV029272-R1D2	3	0.060988	PF3D7_0318900	conserved_protein_unknown_function
MALDA-3D7-82	MMV029272	MALDA-3D7	MALDA-MMV029272-R1D2	3	0.060414	PF3D7_0319000	P-type_ATPase_putative_ATPase7
MALDA-3D7-82	MMV029272	MALDA-3D7	MALDA-MMV029272-R1D2	3	0.035588	PF3D7_0319100	E3_ubiquitin-protein_ligase_RBX1_putative_RBX1
MALDA-3D7-82	MMV029272	MALDA-3D7	MALDA-MMV029272-R1D2	3	0.051603	PF3D7_0319200	endonuclease%2Fexonuclease%2Fphosphatase_family_protein_putative
MALDA-3D7-82	MMV029272	MALDA-3D7	MALDA-MMV029272-R1D2	3	0.03775	PF3D7_0319300	ubiquitin-conjugating_enzyme_putative
MALDA-3D7-82	MMV029272	MALDA-3D7	MALDA-MMV029272-R1D2	3	0.050207	PF3D7_0319400	kinesin-8_putative
MALDA-3D7-82	MMV029272	MALDA-3D7	MALDA-MMV029272-R1D2	3	0.046249	PF3D7_0319500	RNA-binding_protein_putative
MALDA-3D7-82	MMV029272	MALDA-3D7	MALDA-MMV029272-R1D2	3	0.029937	PF3D7_0319600	elongation_factor_1_EF-1_putative
MALDA-3D7-82	MMV029272	MALDA-3D7	MALDA-MMV029272-R1D2	3	0.048424	PF3D7_0319700	ABC_transporter_putative
MALDA-3D7-82	MMV029272	MALDA-3D7	MALDA-MMV029272-R1D2	3	0.025641	PF3D7_0319800	conserved_Plasmodium_protein_unknown_function
MALDA-3D7-82	MMV029272	MALDA-3D7	MALDA-MMV029272-R1D2	3	0.0403	PF3D7_0319900	conserved_Plasmodium_protein_unknown_function
MALDA-3D7-82	MMV029272	MALDA-3D7	MALDA-MMV029272-R1D2	3	0.02187	PF3D7_0320000	protein_phosphatase_inhibitor_2_I2
MALDA-3D7-82	MMV029272	MALDA-3D7	MALDA-MMV029272-R1D2	3	0.032965	PF3D7_0320100	SNARE_protein_SEC22
MALDA-3D7-82	MMV029272	MALDA-3D7	MALDA-MMV029272-R1D2	3	0.062305	PF3D7_0320200	CPW-WPC_family_protein
MALDA-3D7-82	MMV029272	MALDA-3D7	MALDA-MMV029272-R1D2	3	0.019527	PF3D7_0320300	T-complex_protein_1_epsilon_subunit_putative
MALDA-3D7-827	MMV665789	MALDA-3D7	MALDA-MMV665789-4H3	5	-0.013556	PF3D7_0522600	inner_membrane_complex_protein
MALDA-3D7-827	MMV665789	MALDA-3D7	MALDA-MMV665789-4H3	5	0.083747	PF3D7_0522700	iron-sulfur_assembly_protein_putative_SufA
MALDA-3D7-827	MMV665789	MALDA-3D7	MALDA-MMV665789-4H3	5	0.067713	PF3D7_0522800	G10_protein_putative
MALDA-3D7-827	MMV665789	MALDA-3D7	MALDA-MMV665789-4H3	5	0.058534	PF3D7_0522900	zinc_finger_protein_putative
MALDA-3D7-827	MMV665789	MALDA-3D7	MALDA-MMV665789-4H3	5	0.052249	PF3D7_0523000	multidrug_resistance_protein_MDR1
MALDA-3D7-827	MMV665789	MALDA-3D7	MALDA-MMV665789-4H3	5	0.045455	PF3D7_0523100	mitochondrial_processing_peptidase_alpha_subunit_putative
MALDA-3D7-827	MMV665789	MALDA-3D7	MALDA-MMV665789-4H3	5	0.081182	PF3D7_0523200	conserved_Plasmodium_protein_unknown_function
MALDA-3D7-827	MMV665789	MALDA-3D7	MALDA-MMV665789-4H3	5	0.065241	PF3D7_0523300	conserved_Plasmodium_protein_unknown_function
MALDA-3D7-827	MMV665789	MALDA-3D7	MALDA-MMV665789-4H3	5	0.072623	PF3D7_0523400	DnaJ_protein_putative
MALDA-3D7-827	MMV665789	MALDA-3D7	MALDA-MMV665789-4H3	5	0.007106	PF3D7_0523500	outer_arm_dynein_lc3_putative
MALDA-3D7-907	MMV009063	MALDA-3D7	MALDA-MMV009063-2B10	5	-0.004824	PF3D7_0522800	G10_protein_putative
MALDA-3D7-907	MMV009063	MALDA-3D7	MALDA-MMV009063-2B10	5	0.086635	PF3D7_0522900	zinc_finger_protein_putative
MALDA-3D7-907	MMV009063	MALDA-3D7	MALDA-MMV009063-2B10	5	0.086472	PF3D7_0523000	multidrug_resistance_protein_MDR1
MALDA-3D7-907	MMV009063	MALDA-3D7	MALDA-MMV009063-2B10	5	0.082674	PF3D7_0523100	mitochondrial_processing_peptidase_alpha_subunit_putative
MALDA-3D7-907	MMV009063	MALDA-3D7	MALDA-MMV009063-2B10	5	0.073004	PF3D7_0523200	conserved_Plasmodium_protein_unknown_function
MALDA-3D7-907	MMV009063	MALDA-3D7	MALDA-MMV009063-2B10	5	0.074257	PF3D7_0523300	conserved_Plasmodium_protein_unknown_function
MALDA-3D7-907	MMV009063	MALDA-3D7	MALDA-MMV009063-2B10	5	0.092218	PF3D7_0523400	DnaJ_protein_putative
MALDA-3D7-907	MMV009063	MALDA-3D7	MALDA-MMV009063-2B10	5	-0.014043	PF3D7_0523500	outer_arm_dynein_lc3_putative
MALDA-3D7-944	MMV009063	MALDA-3D7	MALDA-MMV009063-2D1	5	0.000831	PF3D7_0522800	G10_protein_putative
MALDA-3D7-944	MMV009063	MALDA-3D7	MALDA-MMV009063-2D1	5	0.074411	PF3D7_0522900	zinc_finger_protein_putative
MALDA-3D7-944	MMV009063	MALDA-3D7	MALDA-MMV009063-2D1	5	0.074885	PF3D7_0523000	multidrug_resistance_protein_MDR1
MALDA-3D7-944	MMV009063	MALDA-3D7	MALDA-MMV009063-2D1	5	0.071261	PF3D7_0523100	mitochondrial_processing_peptidase_alpha_subunit_putative
MALDA-3D7-944	MMV009063	MALDA-3D7	MALDA-MMV009063-2D1	5	0.056544	PF3D7_0523200	conserved_Plasmodium_protein_unknown_function
MALDA-3D7-944	MMV009063	MALDA-3D7	MALDA-MMV009063-2D1	5	0.067991	PF3D7_0523300	conserved_Plasmodium_protein_unknown_function
MALDA-3D7-944	MMV009063	MALDA-3D7	MALDA-MMV009063-2D1	5	0.077653	PF3D7_0523400	DnaJ_protein_putative
MALDA-3D7-944	MMV009063	MALDA-3D7	MALDA-MMV009063-2D1	5	-0.018715	PF3D7_0523500	outer_arm_dynein_lc3_putative
MALDA-3D7-998	MMV009063	MALDA-3D7	MALDA-MMV009063-2E3	5	-0.002109	PF3D7_0522800	G10_protein_putative
MALDA-3D7-998	MMV009063	MALDA-3D7	MALDA-MMV009063-2E3	5	0.103394	PF3D7_0522900	zinc_finger_protein_putative
MALDA-3D7-998	MMV009063	MALDA-3D7	MALDA-MMV009063-2E3	5	0.111146	PF3D7_0523000	multidrug_resistance_protein_MDR1
MALDA-3D7-998	MMV009063	MALDA-3D7	MALDA-MMV009063-2E3	5	0.097228	PF3D7_0523100	mitochondrial_processing_peptidase_alpha_subunit_putative
MALDA-3D7-998	MMV009063	MALDA-3D7	MALDA-MMV009063-2E3	5	0.096056	PF3D7_0523200	conserved_Plasmodium_protein_unknown_function
MALDA-3D7-998	MMV009063	MALDA-3D7	MALDA-MMV009063-2E3	5	0.091072	PF3D7_0523300	conserved_Plasmodium_protein_unknown_function
MALDA-3D7-998	MMV009063	MALDA-3D7	MALDA-MMV009063-2E3	5	0.110561	PF3D7_0523400	DnaJ_protein_putative
MALDA-3D7-998	MMV009063	MALDA-3D7	MALDA-MMV009063-2E3	5	-0.011085	PF3D7_0523500	outer_arm_dynein_lc3_putative
MALDA-Dd2-1007	BRD1095	MALDA-Dd2	MALDA-BRD1095-5G9	11	9.9e-05	PF3D7_1112300	conserved_Plasmodium_protein_unknown_function
MALDA-Dd2-1007	BRD1095	MALDA-Dd2	MALDA-BRD1095-5G9	11	0.092059	PF3D7_1112400	conserved_Plasmodium_protein_unknown_function
MALDA-Dd2-1007	BRD1095	MALDA-Dd2	MALDA-BRD1095-5G9	11	0.103787	PF3D7_1112500	conserved_Plasmodium_protein_unknown_function
MALDA-Dd2-1007	BRD1095	MALDA-Dd2	MALDA-BRD1095-5G9	11	0.090957	PF3D7_1112600	DNA_helicase_putative
MALDA-Dd2-1007	BRD1095	MALDA-Dd2	MALDA-BRD1095-5G9	11	0.096813	PF3D7_1112700	conserved_Plasmodium_protein_unknown_function
MALDA-Dd2-1007	BRD1095	MALDA-Dd2	MALDA-BRD1095-5G9	11	0.098441	PF3D7_1112800	conserved_Plasmodium_protein_unknown_function
MALDA-Dd2-1007	BRD1095	MALDA-Dd2	MALDA-BRD1095-5G9	11	0.099205	PF3D7_1112900	conserved_Plasmodium_protein_unknown_function
MALDA-Dd2-1007	BRD1095	MALDA-Dd2	MALDA-BRD1095-5G9	11	0.116324	PF3D7_1113000	conserved_Plasmodium_protein_unknown_function
MALDA-Dd2-1007	BRD1095	MALDA-Dd2	MALDA-BRD1095-5G9	11	0.075386	PF3D7_1113100	protein_tyrosine_phosphatase_PRL
MALDA-Dd2-1007	BRD1095	MALDA-Dd2	MALDA-BRD1095-5G9	11	0.016023	PF3D7_1113200	conserved_Plasmodium_protein_unknown_function
MALDA-Dd2-1036	BRD1095	MALDA-Dd2	MALDA-BRD1095-5H1	11	-0.000766	PF3D7_1112300	conserved_Plasmodium_protein_unknown_function
MALDA-Dd2-1036	BRD1095	MALDA-Dd2	MALDA-BRD1095-5H1	11	0.086579	PF3D7_1112400	conserved_Plasmodium_protein_unknown_function
MALDA-Dd2-1036	BRD1095	MALDA-Dd2	MALDA-BRD1095-5H1	11	0.09985	PF3D7_1112500	conserved_Plasmodium_protein_unknown_function
MALDA-Dd2-1036	BRD1095	MALDA-Dd2	MALDA-BRD1095-5H1	11	0.091202	PF3D7_1112600	DNA_helicase_putative
MALDA-Dd2-1036	BRD1095	MALDA-Dd2	MALDA-BRD1095-5H1	11	0.098653	PF3D7_1112700	conserved_Plasmodium_protein_unknown_function
MALDA-Dd2-1036	BRD1095	MALDA-Dd2	MALDA-BRD1095-5H1	11	0.087263	PF3D7_1112800	conserved_Plasmodium_protein_unknown_function
MALDA-Dd2-1036	BRD1095	MALDA-Dd2	MALDA-BRD1095-5H1	11	0.090376	PF3D7_1112900	conserved_Plasmodium_protein_unknown_function
MALDA-Dd2-1036	BRD1095	MALDA-Dd2	MALDA-BRD1095-5H1	11	0.118842	PF3D7_1113000	conserved_Plasmodium_protein_unknown_function
MALDA-Dd2-1036	BRD1095	MALDA-Dd2	MALDA-BRD1095-5H1	11	0.080592	PF3D7_1113100	protein_tyrosine_phosphatase_PRL
MALDA-Dd2-1036	BRD1095	MALDA-Dd2	MALDA-BRD1095-5H1	11	0.025231	PF3D7_1113200	conserved_Plasmodium_protein_unknown_function
MALDA-Dd2-1036	BRD1095	MALDA-Dd2	MALDA-BRD1095-5H1	11	0.004971	PF3D7_1113300	UDP-galactose_transporter_putative
MALDA-Dd2-109	MMV023367	MALDA-Dd2	MALDA-MMV023367-1G6	12	-0.004462	PF3D7_1207600	tRNA_delta2-isopentenylpyrophosphate_transferase_putative
MALDA-Dd2-109	MMV023367	MALDA-Dd2	MALDA-MMV023367-1G6	12	0.027129	PF3D7_1207700	blood_stage_antigen_41-3_precursor
MALDA-Dd2-109	MMV023367	MALDA-Dd2	MALDA-MMV023367-1G6	12	0.065865	PF3D7_1207800	conserved_Plasmodium_protein_unknown_function
MALDA-Dd2-109	MMV023367	MALDA-Dd2	MALDA-MMV023367-1G6	12	0.047713	PF3D7_1207900	conserved_Plasmodium_protein_unknown_function
MALDA-Dd2-109	MMV023367	MALDA-Dd2	MALDA-MMV023367-1G6	12	0.047058	PF3D7_1208000	apicoplast_ribosomal_protein_L29_precursor_putative
MALDA-Dd2-109	MMV023367	MALDA-Dd2	MALDA-MMV023367-1G6	12	0.051094	PF3D7_1208100	conserved_Plasmodium_protein_unknown_function
MALDA-Dd2-109	MMV023367	MALDA-Dd2	MALDA-MMV023367-1G6	12	0.055662	PF3D7_1208200	cysteine_repeat_modular_protein_3_CRMP3
MALDA-Dd2-109	MMV023367	MALDA-Dd2	MALDA-MMV023367-1G6	12	0.0525	PF3D7_1208300	mitochondrial_ACP_precursor_putative
MALDA-Dd2-109	MMV023367	MALDA-Dd2	MALDA-MMV023367-1G6	12	0.054368	PF3D7_1208400	amino_acid_transporter_putative
MALDA-Dd2-109	MMV023367	MALDA-Dd2	MALDA-MMV023367-1G6	12	0.055592	PF3D7_1208500	conserved_Plasmodium_protein_unknown_function
MALDA-Dd2-109	MMV023367	MALDA-Dd2	MALDA-MMV023367-1G6	12	0.025406	PF3D7_1208600	mitochondrial_import_inner_membrane_translocase_subunit_TIM10_putative_TIM10
MALDA-Dd2-109	MMV023367	MALDA-Dd2	MALDA-MMV023367-1G6	12	-0.010644	PF3D7_1208700	conserved_Plasmodium_protein_unknown_function
MALDA-Dd2-1269	BRD1095	MALDA-Dd2	MALDA-BRD1095-8F7	5	0.052312	PF3D7_0500700	rifin_pseudogenePIR_protein_pseudogene
MALDA-Dd2-1269	BRD1095	MALDA-Dd2	MALDA-BRD1095-8F7	5	0.035563	PF3D7_0500900	serine%2Fthreonine_protein_kinase_FIKK_family_FIKK5
MALDA-Dd2-1269	BRD1095	MALDA-Dd2	MALDA-BRD1095-8F7	5	0.037907	PF3D7_0501000	Plasmodium_exported_protein_unknown_function
MALDA-Dd2-1269	BRD1095	MALDA-Dd2	MALDA-BRD1095-8F7	5	0.029593	PF3D7_0501100	heat_shock_protein_40_type_II_HSP40
MALDA-Dd2-1269	BRD1095	MALDA-Dd2	MALDA-BRD1095-8F7	5	0.022473	PF3D7_0501200	parasite-infected_erythrocyte_surface_protein_PIESP2
MALDA-Dd2-1269	BRD1095	MALDA-Dd2	MALDA-BRD1095-8F7	5	0.015083	PF3D7_0501300	skeleton-binding_protein_1_SBP1
MALDA-Dd2-1283	BRD1095	MALDA-Dd2	MALDA-BRD1095-8F7	11	-0.005661	PF3D7_1102200	DnaJ_protein_putative
MALDA-Dd2-1283	BRD1095	MALDA-Dd2	MALDA-BRD1095-8F7	11	0.069075	PF3D7_1102300	Plasmodium_exported_protein_unknown_function
MALDA-Dd2-1283	BRD1095	MALDA-Dd2	MALDA-BRD1095-8F7	11	0.075704	PF3D7_1102400	flavoprotein_putative
MALDA-Dd2-1283	BRD1095	MALDA-Dd2	MALDA-BRD1095-8F7	11	0.063861	PF3D7_1102600	Plasmodium_exported_protein_unknown_function_GEXP14
MALDA-Dd2-1283	BRD1095	MALDA-Dd2	MALDA-BRD1095-8F7	11	0.04377	PF3D7_1102700	early_transcribed_membrane_protein_11.1_ETRAMP11.1
MALDA-Dd2-1283	BRD1095	MALDA-Dd2	MALDA-BRD1095-8F7	11	0.050904	PF3D7_1102800	early_transcribed_membrane_protein_11.2_ETRAMP11.2
MALDA-Dd2-1283	BRD1095	MALDA-Dd2	MALDA-BRD1095-8F7	11	0.042974	PF3D7_1102900	Plasmodium_exported_protein_hyp11_unknown_function
MALDA-Dd2-1283	BRD1095	MALDA-Dd2	MALDA-BRD1095-8F7	11	0.034635	PF3D7_1103000	conserved_Plasmodium_protein_unknown_function
MALDA-Dd2-1283	BRD1095	MALDA-Dd2	MALDA-BRD1095-8F7	11	0.044804	PF3D7_1103100	60S_acidic_ribosomal_protein_P1_putative_RPP1
MALDA-Dd2-1283	BRD1095	MALDA-Dd2	MALDA-BRD1095-8F7	11	0.040444	PF3D7_1103200	tRNA_Glycine
MALDA-Dd2-1283	BRD1095	MALDA-Dd2	MALDA-BRD1095-8F7	11	0.045193	PF3D7_1103300	tRNA_Leucine
MALDA-Dd2-1283	BRD1095	MALDA-Dd2	MALDA-BRD1095-8F7	11	0.040147	PF3D7_1103400	FeS_cluster_assembly_protein_SufD_putative_SufD
MALDA-Dd2-1283	BRD1095	MALDA-Dd2	MALDA-BRD1095-8F7	11	0.035893	PF3D7_1103500	CPW-WPC_family_protein
MALDA-Dd2-1283	BRD1095	MALDA-Dd2	MALDA-BRD1095-8F7	11	0.040584	PF3D7_1103600	actin-like_protein_putative_ALP2a
MALDA-Dd2-1283	BRD1095	MALDA-Dd2	MALDA-BRD1095-8F7	11	0.032548	PF3D7_1103700	casein_kinase_II_beta_chain_CK2beta1
MALDA-Dd2-1283	BRD1095	MALDA-Dd2	MALDA-BRD1095-8F7	11	0.034889	PF3D7_1103800	CCR4-NOT_transcription_complex_subunit_1_putative_NOT1
MALDA-Dd2-1283	BRD1095	MALDA-Dd2	MALDA-BRD1095-8F7	11	0.047629	PF3D7_1103900	conserved_Plasmodium_protein_unknown_function
MALDA-Dd2-1283	BRD1095	MALDA-Dd2	MALDA-BRD1095-8F7	11	0.028028	PF3D7_1104000	phenylalanyl-tRNA_synthetase_beta_chain_putative
MALDA-Dd2-1283	BRD1095	MALDA-Dd2	MALDA-BRD1095-8F7	11	0.032276	PF3D7_1104100	syntaxin_Qa-SNARE_family_SYN13
MALDA-Dd2-1283	BRD1095	MALDA-Dd2	MALDA-BRD1095-8F7	11	0.024874	PF3D7_1104200	chromatin_remodeling_protein_SNF2L
MALDA-Dd2-1283	BRD1095	MALDA-Dd2	MALDA-BRD1095-8F7	11	0.018226	PF3D7_1104300	conserved_Plasmodium_protein_unknown_function
MALDA-Dd2-1286	BRD1095	MALDA-Dd2	MALDA-BRD1095-8F7	12	0.046829	PF3D7_1200700	acyl-CoA_synthetase_ACS7
MALDA-Dd2-1286	BRD1095	MALDA-Dd2	MALDA-BRD1095-8F7	12	0.052472	PF3D7_1200800	serine%2Fthreonine_protein_kinase_FIKK_family_FIKK12
MALDA-Dd2-1286	BRD1095	MALDA-Dd2	MALDA-BRD1095-8F7	12	0.046218	PF3D7_1201300	liver_stage_associated_protein_1_LSAP1
MALDA-Dd2-1286	BRD1095	MALDA-Dd2	MALDA-BRD1095-8F7	12	0.038421	PF3D7_1201400	Plasmodium_exported_protein_unknown_function
MALDA-Dd2-1286	BRD1095	MALDA-Dd2	MALDA-BRD1095-8F7	12	0.0294	PF3D7_1201500	XPA_binding_protein_1_putative
MALDA-Dd2-1286	BRD1095	MALDA-Dd2	MALDA-BRD1095-8F7	12	0.032709	PF3D7_1201600	NIMA_related_kinase_3_NEK3
MALDA-Dd2-1286	BRD1095	MALDA-Dd2	MALDA-BRD1095-8F7	12	0.040808	PF3D7_1201700	conserved_Plasmodium_membrane_protein_unknown_function
MALDA-Dd2-1286	BRD1095	MALDA-Dd2	MALDA-BRD1095-8F7	12	0.050062	PF3D7_1201800	cytochrome_c_oxidase_assembly_protein_COX19_putative_COX19
MALDA-Dd2-1286	BRD1095	MALDA-Dd2	MALDA-BRD1095-8F7	12	0.027641	PF3D7_1201900	conserved_protein_unknown_function
MALDA-Dd2-1286	BRD1095	MALDA-Dd2	MALDA-BRD1095-8F7	12	0.03509	PF3D7_1202000	ATP-dependent_RNA_helicase_putative
MALDA-Dd2-1286	BRD1095	MALDA-Dd2	MALDA-BRD1095-8F7	12	0.028541	PF3D7_1202100	conserved_protein_unknown_function
MALDA-Dd2-1286	BRD1095	MALDA-Dd2	MALDA-BRD1095-8F7	12	0.019673	PF3D7_1202200	mitochondrial_phosphate_carrier_protein_MPC
MALDA-Dd2-1286	BRD1095	MALDA-Dd2	MALDA-BRD1095-8F7	12	0.024172	PF3D7_1202300	dynein_heavy_chain_putative
MALDA-Dd2-1287	BRD1095	MALDA-Dd2	MALDA-BRD1095-8F7	12	0.017181	PF3D7_1250300	vacuolar_protein_sorting-associated_protein_26_putative_VPS26
MALDA-Dd2-1287	BRD1095	MALDA-Dd2	MALDA-BRD1095-8F7	12	0.028687	PF3D7_1250400	conserved_Plasmodium_protein_unknown_function
MALDA-Dd2-1287	BRD1095	MALDA-Dd2	MALDA-BRD1095-8F7	12	0.030837	PF3D7_1250500	AP-3_complex_subunit_sigma_putative
MALDA-Dd2-1287	BRD1095	MALDA-Dd2	MALDA-BRD1095-8F7	12	0.017915	PF3D7_1250600	eukaryotic_translation_initiation_factor_2b_subunit_2_putative
MALDA-Dd2-1287	BRD1095	MALDA-Dd2	MALDA-BRD1095-8F7	12	0.037087	PF3D7_1250700	conserved_Plasmodium_protein_unknown_function
MALDA-Dd2-1287	BRD1095	MALDA-Dd2	MALDA-BRD1095-8F7	12	0.023783	PF3D7_1250800	DNA_repair_protein_rhp16_putative
MALDA-Dd2-1287	BRD1095	MALDA-Dd2	MALDA-BRD1095-8F7	12	0.042897	PF3D7_1250900	conserved_Plasmodium_protein_unknown_function
MALDA-Dd2-1287	BRD1095	MALDA-Dd2	MALDA-BRD1095-8F7	12	0.024764	PF3D7_1251000	conserved_Plasmodium_protein_unknown_function
MALDA-Dd2-1287	BRD1095	MALDA-Dd2	MALDA-BRD1095-8F7	12	0.032305	PF3D7_1251100	conserved_Plasmodium_protein_unknown_function
MALDA-Dd2-1287	BRD1095	MALDA-Dd2	MALDA-BRD1095-8F7	12	0.024294	PF3D7_1251200	coronin
MALDA-Dd2-1287	BRD1095	MALDA-Dd2	MALDA-BRD1095-8F7	12	0.030487	PF3D7_1251300	thymidylate_kinase_TMK
MALDA-Dd2-1287	BRD1095	MALDA-Dd2	MALDA-BRD1095-8F7	12	0.032379	PF3D7_1251400	conserved_Plasmodium_protein_unknown_function
MALDA-Dd2-1287	BRD1095	MALDA-Dd2	MALDA-BRD1095-8F7	12	0.036744	PF3D7_1251500	DEAD%2FDEAH_box_ATP-dependent_RNA_helicase_putative
MALDA-Dd2-1287	BRD1095	MALDA-Dd2	MALDA-BRD1095-8F7	12	0.042254	PF3D7_1251600	conserved_Plasmodium_protein_unknown_function
MALDA-Dd2-1287	BRD1095	MALDA-Dd2	MALDA-BRD1095-8F7	12	0.040916	PF3D7_1251700	tryptophan--tRNA_ligase_putativetryptophanyl-tRNA_synthetase_putative_aTrpRS
MALDA-Dd2-1287	BRD1095	MALDA-Dd2	MALDA-BRD1095-8F7	12	0.036875	PF3D7_1251800	conserved_Plasmodium_protein_unknown_function
MALDA-Dd2-1287	BRD1095	MALDA-Dd2	MALDA-BRD1095-8F7	12	0.035795	PF3D7_1251900	tRNA_Valine
MALDA-Dd2-1287	BRD1095	MALDA-Dd2	MALDA-BRD1095-8F7	12	0.034324	PF3D7_1252000	tRNA_Glutamic_acid
MALDA-Dd2-1287	BRD1095	MALDA-Dd2	MALDA-BRD1095-8F7	12	0.046211	PF3D7_1252100	rhoptry_neck_protein_3_RON3
MALDA-Dd2-1287	BRD1095	MALDA-Dd2	MALDA-BRD1095-8F7	12	0.040742	PF3D7_1252200	chitinase_CHT1
MALDA-Dd2-1287	BRD1095	MALDA-Dd2	MALDA-BRD1095-8F7	12	0.047076	PF3D7_1252300	conserved_Plasmodium_protein_unknown_function
MALDA-Dd2-1287	BRD1095	MALDA-Dd2	MALDA-BRD1095-8F7	12	0.089302	PF3D7_1252400	reticulocyte_binding_protein_homologue_3_pseudogene_RH3
MALDA-Dd2-1287	BRD1095	MALDA-Dd2	MALDA-BRD1095-8F7	12	0.083638	PF3D7_1252500	Plasmodium_exported_protein_unknown_function
MALDA-Dd2-1287	BRD1095	MALDA-Dd2	MALDA-BRD1095-8F7	12	0.060844	PF3D7_1252600	lysophospholipase_putative
MALDA-Dd2-1287	BRD1095	MALDA-Dd2	MALDA-BRD1095-8F7	12	0.110383	PF3D7_1252900	Plasmodium_exported_protein_unknown_function
MALDA-Dd2-1287	BRD1095	MALDA-Dd2	MALDA-BRD1095-8F7	12	0	PF3D7_1253000	gametocyte_erythrocyte_cytosolic_protein_GECO
MALDA-Dd2-1300	MMV673482	MALDA-Dd2	MALDA-BRD3842-F10-E6	5	0.01156	PF3D7_0509700	conserved_Plasmodium_protein_unknown_function
MALDA-Dd2-1300	MMV673482	MALDA-Dd2	MALDA-BRD3842-F10-E6	5	0.0386	PF3D7_0509800	phosphatidylinositol_4-kinase_PI4K
MALDA-Dd2-1300	MMV673482	MALDA-Dd2	MALDA-BRD3842-F10-E6	5	0.04688	PF3D7_0509900	conserved_Plasmodium_protein_unknown_function
MALDA-Dd2-1300	MMV673482	MALDA-Dd2	MALDA-BRD3842-F10-E6	5	0.047073	PF3D7_0510000	conserved_Plasmodium_protein_unknown_function
[truncated: 459 more rows]
