# Supplementary material for: Mapping the malaria parasite druggable genome by using in vitro evolution and chemogenomics
Source: Science. 2018 Jan 12;359(6372):191–9. doi: 10.1126/science.aan4472 (PMC5925756; doi:10.1126/science.aan4472)
Supplement: Mapping the malaria parasite druggable genome by using in vitro evolution and chemogenomics [file Science-359-191-s002.zip › aan4472_Cowell_SM_table_S12.xlsx]

## Sheet: Sheet1
Table S12. Summary of the 109 gene deletions identified in this study.
CNV name	Clone Name	Compound used for selection	Chromosome	Approx. ORFS in CNV	CNV Start	CNV last base	Average normalized coverage	Subtelomeric amplification
MALDA-Dd2del-2	MALDA-MMV008149-1B7	MMV008149	7	3	43192	50832	-0.0543867	no
MALDA-Dd2del-3	MALDA-MMV008149-2E3	MMV008149	12	4	2128400	2151915	-0.0439277	no
MALDA-Dd2del-4	MALDA-MMV008149-3C10	MMV008149	7	4	523147	606440	-0.0521407	yes
MALDA-Dd2del-5	MALDA-MMV008149-3C10	MMV008149	12	4	2128400	2151915	-0.0423033	no
MALDA-Dd2del-6	MALDA-Dd2Parent-1	none	8	4	1339659	1367506	-0.0479077	no
MALDA-Dd2del-7	MALDA-Dd2Parent-1	none	10	4	1574060	1590973	-0.067643	yes
MALDA-Dd2del-8	MALDA-Dd2Parent-1	none	12	6	2128400	2169759	-0.0467858	no
MALDA-Dd2del-9	MALDA-MMV011438-1H3	MMV011438	12	4	2136053	2163145	-0.0541305	no
MALDA-Dd2del-12	MALDA-Dd2Parent-2	none	7	3	43192	50832	-0.142306	no
MALDA-Dd2del-14	MALDA-BRD1095-5G9	BRD1095	10	4	1574060	1590973	-0.0422698	yes
MALDA-Dd2del-15	MALDA-BRD1095-5H1	BRD1095	2	4	141625	161242	-0.0455	no
MALDA-Dd2del-16	MALDA-BRD1095-5H1	BRD1095	10	4	1574060	1590973	-0.064245	yes
MALDA-Dd2del-18	MALDA-BRD1095-7E9	BRD1095	14	4	967563	975543	-0.0535093	no
MALDA-Dd2del-19	MALDA-BRD1095-8F6	BRD1095	1	3	56690	72426	-0.0658537	yes
MALDA-Dd2del-20	MALDA-BRD1095-8F6	BRD1095	12	4	1685094	1731955	-0.077616	no
MALDA-Dd2del-21	NMicro-GNF179-S2-Dd2-1D	GNF179	1	3	56690	72426	-0.0675683	yes
MALDA-Dd2del-22	NMicro-GNF179-S2-Dd2-1D	GNF179	11	4	59550	83415	-0.110085	yes
MALDA-Dd2del-23	NMicro-GNF179-S2-Dd2-2A	GNF179	7	4	508474	578079	-0.0476935	yes
MALDA-Dd2del-24	NMicro-GNF179-S2-Dd2-3D	GNF179	12	4	1685094	1731955	-0.119039	no
MALDA-Dd2del-26	NMicro-GNF179-S1-Dd2-1A	GNF179	7	4	508474	578079	-0.0646165	yes
MALDA-Dd2del-31	MALDA-GNF179-Rnd2-F1-1G8	GNF179	7	4	508474	578079	-0.0457175	yes
MALDA-Dd2del-35	MALDA-Primaquine-29A	primaquine	6	4	44450	69693	-0.114105	yes
MALDA-Dd2del-36	MALDA-Primaquine-29D	primaquine	1	3	56690	72426	-0.0466357	yes
MALDA-Dd2del-37	MALDA-Primaquine-39A	primaquine	11	4	80306	87889	-0.0472235	no
MALDA-Dd2del-40	BMC_KAD452_A	GNF452	13	5	2794237	2802686	-0.060637	no
MALDA-Dd2del-41	BMC-KAD707-A	GNF707	2	21	263037	353628	-0.0653212	no
MALDA-Dd2del-42	BMC-KAD707-A	GNF707	7	17	1140479	1213517	-0.0780875	no
MALDA-Dd2del-43	BMC-KAD707-A	GNF707	8	19	151808	236571	-0.0701022	no
MALDA-Dd2del-44	BMC-KAD707-A	GNF707	8	23	1148010	1236473	-0.0748078	no
MALDA-Dd2del-45	BMC-KAD707-A	GNF707	12	14	1446375	1504068	-0.0688542	no
MALDA-Dd2del-51	NMicro-GNF179-Mut11	GNF179	10	4	1574060	1590973	-0.0871605	yes
MALDA-Dd2del-52	NMicro-GNF179-Mut12	GNF179	1	3	56690	72426	-0.049229	yes
MALDA-Dd2del-53	NMicro-GNF179-Mut6	GNF179	2	4	845600	855738	-0.0454847	no
MALDA-Dd2del-54	NMicro-GNF179-Mut9	GNF179	1	3	56690	72426	-0.0403353	yes
MALDA-7G8del-1	MolMicro-ACT451840-1cl1	ACT-451840	1	17	486500	572853	-0.115409	yes
MALDA-7G8del-2	MolMicro-7ACT451840-2cl2	ACT-451840	1	17	486500	572853	-0.0672395	yes
MALDA-7G8del-3	MolMicro-7ACT451840-2cl2	ACT-451840	7	4	508474	578079	-0.068356	yes
MALDA-7G8del-4	MolMicro-7ACT451840-2cl2	ACT-451840		4	104300	111429	-0.054851	yes
MALDA-3d7del-1	MALDA-MMV029272-R3F10	MMV029272	2	4	69088	88791	-0.137616	no
MALDA-3d7del-3	MALDA-MMV007224-2A2	MMV007224	6	4	47463	74413	-0.056414	yes
MALDA-3d7del-4	MALDA-MMV007224-2A2	MMV007224	10	4	1574060	1590973	-0.0617518	yes
MALDA-3d7del-5	MALDA-MMV007224-3B11	MMV007224	2	4	73441	118235	-0.107375	no
MALDA-3d7del-7	MALDA-pepstatin butyl ester-DR1	pepstatin butyl ester	11	4	1920268	1942588	-0.0502117	no
MALDA-3d7del-9	MALDA-pepstatin butyl ester-DR3	pepstatin butyl ester	6	4	42097	49722	-0.040373	yes
MALDA-3d7del-10	MALDA-pepstatin butyl ester-DR3	pepstatin butyl ester	11	4	1920268	1942588	-0.0630605	no
MALDA-3d7del-11	MALDA-pepstatin butyl ester-DR4	pepstatin butyl ester	1	4	56690	75366	-0.064509	yes
MALDA-3d7del-12	MALDA-pepstatin butyl ester-DR4	pepstatin butyl ester	6	4	47463	74413	-0.0402163	yes
MALDA-3d7del-13	MALDA-pepstatin butyl ester-DR4	pepstatin butyl ester	11	4	1920268	1942588	-0.055953	no
MALDA-3d7del-14	MALDA-MMV009063-3B3	MMV009063	13	4	82718	109471	-0.0752177	no
MALDA-3d7del-17	MALDA-MMV019066-1H11	MMV019066	10	4	270535	279168	-0.0550125	no
MALDA-3d7del-19	MALDA-MMV019066-2D11	MMV019066	6	4	963741	984989	-0.045707	no
MALDA-3d7del-20	MALDA-MMV019662-1F4	MMV019662	2	4	69088	88791	-0.130905	no
MALDA-3d7del-21	MALDA-MMV019662-2G6	MMV019662	11	4	1920268	1942588	-0.0487883	no
MALDA-3d7del-23	MALDA-MMV019719-3D5	MMV019719	10	4	1394839	1408391	-0.044748	no
MALDA-3d7del-26	MALDA-MMV028038-1E10	MMV028038	6	4	42097	49722	-0.0485002	yes
MALDA-3d7del-27	MALDA-MMV028038-1E3	MMV028038	6	4	42097	49722	-0.051205	yes
MALDA-3d7del-28	MALDA-MMV028038-1E3	MMV028038		4	104300	111429	-0.063322	yes
MALDA-3d7del-29	MALDA-MMV028038-2E3	MMV028038	10	18	1195677	1250683	-0.0494834	no
MALDA-3d7del-30	MALDA-MMV028038-2E3	MMV028038	10	4	1574060	1590973	-0.0455788	yes
MALDA-3d7del-31	MALDA-MMV028038-2F10	MMV028038	10	25	1187503	1263069	-0.055489	no
MALDA-3d7del-32	MALDA-3D7Parent-15	none	2	4	69088	88791	-0.130905	no
MALDA-3d7del-33	MALDA-MMV028038-3E9	MMV028038	10	29	1176461	1263069	-0.0567341	no
MALDA-3d7del-34	MALDA-MMV028038-3F5	MMV028038	10	29	1176461	1263069	-0.064057	no
MALDA-3d7del-35	MALDA-MMV668399-3F6	MMV668399	5	4	481423	520078	-0.04376	no
MALDA-3d7del-36	MALDA-MMV668399-3F6	MMV668399	6	5	470049	489287	-0.045204	no
MALDA-3d7del-37	MALDA-MMV024114-3A3	MMV024114	2	6	848092	866538	-0.0531138	no
MALDA-3d7del-38	MALDA-MMV024114-3A7	MMV024114	2	8	127994	159660	-0.0474574	no
MALDA-3d7del-40	MALDA-MMV024114-3A7	MMV024114	2	4	869508	882267	-0.0518245	no
MALDA-3d7del-41	MALDA-MMV024114-3A7	MMV024114	13	6	2794237	2807159	-0.0504912	no
MALDA-3d7del-42	MALDA-MMV024114-3B7	MMV024114	2	12	838843	882267	-0.1016	no
MALDA-3d7del-43	MALDA-MMV026596-F4F10	MMV026596	10	18	1195677	1251807	-0.049722	no
MALDA-3d7del-44	MALDA-3D7Parent-20	none	7	4	49779	71860	-0.0871922	no
MALDA-3d7del-45	MALDA-Wirth-668399-F1F11	MMV668399	14	5	3209129	3224632	-0.051807	no
MALDA-3d7del-46	MALDA-Wirth-668399-F1G4	MMV668399	14	5	3209129	3224632	-0.060007	no
MALDA-3d7del-47	MALDA-Wirth-668399-F2F10	MMV668399	2	5	117225	137139	-0.052785	no
MALDA-3d7del-48	MALDA-Wirth-668399-F2F10	MMV668399	10	5	1548455	1571815	-0.047955	no
MALDA-3d7del-50	MALDA-Wirth-668399-F2F10	MMV668399	14	5	3223288	3256554	-0.0729504	no
MALDA-3d7del-51	MALDA-Wirth-668399-F2F9	MMV668399	10	5	1548455	1571815	-0.0511534	no
MALDA-3d7del-52	MALDA-Wirth-668399-F2F9	MMV668399	11	3	59550	81424	-0.040909	yes
MALDA-3d7del-53	MALDA-Wirth-668399-F2F9	MMV668399	14	5	3223288	3256554	-0.064575	no
MALDA-3d7del-54	MALDA-Wirth-668399-F3F6	MMV668399	2	5	86832	128314	-0.040576	no
MALDA-3d7del-55	MALDA-MMV006767-D6	MMV006767	2	5	117225	137139	-0.0500826	no
MALDA-3d7del-56	MALDA-MMV006767-D6	MMV006767	5	4	1288559	1316846	-0.068961	no
MALDA-3d7del-57	MALDA-MMV006767-D6	MMV006767	10	6	1519021	1571815	-0.0669338	no
MALDA-3d7del-58	MALDA-MMV006767-D6	MMV006767	14	5	3223288	3256554	-0.059281	no
MALDA-3d7del-59	MALDA-MMV006767-E3	MMV006767	5	4	1288559	1316846	-0.0413925	no
MALDA-3d7del-60	MALDA-MMV006767-E3	MMV006767	10	4	1551497	1571815	-0.0579	no
MALDA-3d7del-61	MALDA-MMV006767-F4	MMV006767	10	4	1551497	1571815	-0.0402318	no
MALDA-3d7del-62	MALDA-MMV006767-F4	MMV006767	14	5	3223288	3256554	-0.054481	no
MALDA-3d7del-63	MALDA-MMV007564 F2E5	MMV007564	14	7	3219919	3256554	-0.0595047	no
MALDA-3d7del-64	MALDA-MMV007564-F3E2	MMV007564	2	8	86832	141192	-0.0505386	no
MALDA-3d7del-65	MALDA-MMV007564-F3E2	MMV007564	10	6	1519021	1571815	-0.0733362	no
MALDA-3d7del-66	MALDA-MMV007564-F3E2	MMV007564	11	3	59550	81424	-0.0442663	yes
MALDA-3d7del-67	MALDA-MMV007564-F3E2	MMV007564	14	5	34693	53734	-0.0543116	no
MALDA-3d7del-68	MALDA-MMV007564-F3E2	MMV007564	14	8	3216399	3256554	-0.0795408	no
MALDA-3d7del-70	NMicro-GNF179-S2-3D7-1B	GNF179	13	4	2797507	2807159	-0.043046	no
MALDA-3d7del-71	NMicro-GNF179-S2-3D7-1D	GNF179	10	4	1576441	1592367	-0.0444437	yes
MALDA-3d7del-73	NMicro-3D7Parent-2	none	2	6	60107	118235	-0.190019	yes
MALDA-3d7del-74	NMicro-3D7Parent-2	none	11	4	1920268	1942588	-0.0423945	no
MALDA-3d7del-75	MALDA-MMV019662-1E4	MMV019662	6	4	1291035	1319116	-0.0596507	no
MALDA-3d7del-76	MALDA-MMV019662-1E4	MMV019662	7	3	43192	50832	-0.0533357	no
MALDA-3d7del-77	MALDA-MMV019662-1E4	MMV019662	8	4	423527	471893	-0.0411605	yes
MALDA-3d7del-78	MALDA-MMV019662-1E4	MMV019662	13	4	2787972	2798103	-0.051404	no
MALDA-3d7del-79	MALDA-MMV019662-2D6	MMV019662	10	4	1554529	1575948	-0.073587	no
MALDA-3d7del-81	PG-Atovaquone-R3a	Atovaquone	2	4	86832	128314	-0.0816267	no
MALDA-3d7del-83	MALDA-3D7Parent-6	none	10	4	1562809	1576991	-0.0858338	no
MALDA-3d7del-84	MALDA-MMV665789-D8	MMV665789	10	29	1176461	1263069	-0.0673943	no
MALDA-3d7del-86	MALDA-MMV019662-3F10	MMV019662	10	12	1195677	1237002	-0.0506367	no
MALDA-3d7del-87	MALDA-MMV019662-3F10	MMV019662	10	4	1248533	1254070	-0.0495925	no
