# Supplementary material for: Mapping the malaria parasite druggable genome by using in vitro evolution and chemogenomics
Source: Science. 2018 Jan 12;359(6372):191–9. doi: 10.1126/science.aan4472 (PMC5925756; doi:10.1126/science.aan4472)
Supplement: Mapping the malaria parasite druggable genome by using in vitro evolution and chemogenomics [file Science-359-191-s002.zip › aan4472_Cowell_SM_table_S13.xlsx]

## Sheet: Sheet1
Table S13-a. Antimalarial susceptibilities of a NF54 wild-type parasite line and an ACT-451840-selected NF54 parasite line that harbors the F806L mutation in PfMDR1. All data are expressed in nM and errors indicate the standard error of the mean based on 3 independent experiments.
Compound	NF54 wt IC50	NF54 F806L IC50	IC50 fold shift	NF54 wt IC90	NF54 F806L IC90	IC90 fold shift
MMV026596	473.5 ± 5.9	808.9 ± 41.1	1.71	621.3 ± 88.2	1018.9 ± 38.2	1.63998
ACT-451840	0.5 ± 0.0	110.3 ± 13.3	216.29	0.7 ± 0.1	234.5 ± 43.4	325.694
Mefloquine	15.2 ± 1.8	2.1 ± 0.4	-7.27	20.8 ± 1.3	6.0 ± 0.8	-3.47324
Quinine	37.2 ± 5.3	3.1 ± 1.4	-11.85	69.4 ± 9.1	38.5 ± 10.2	-1.80343
Dihydroartemisinin	1.9 ± 0.3	1.4 ± 0.5	-1.39	4.3 ± 1.0	4.0 ± 1.7	-1.07178
Lumefantrine	2.2 ± 0.3	0.4 ± 0.1	-5.425	4.2 ± 0.4	1.4 ± 0.2	-2.88194
Table S13-b. Antimalarial susceptibilities of 3D7 wild-type and MMV026596-selected clones. All data are expressed in nM and errors indicate the standard error of the mean based on 7 independent experiments.
Compound	3D7 wt IC50	3D7 cloneE12 IC50	3D7 cloneE4 IC50	3D7 cloneF10 IC50	Average IC50 fold shift	3D7 wt IC90	3D7 cloneE12 IC90	3D7 cloneE4 IC90	3D7 cloneF10 IC90	Average IC90 fold shift
MMV026596	325.0 ± 19.9	547.8	460.8	485.2	1.5	457.46 ± 29.84	717.572	630.988	635.077	1.4
Mefloquine	32.7	2.71	1.94	2.59	-13.8	56.8737	5.98628	6.57271	9.02574	-8.2
Dihydroartemisin	4.13	1.78	0.73	0.916	-4.2	12.1905	2.54394	5.14525	3.36152	-3.6
Amodiaquine	7.78	7.216	5.151	6.849	-1.2	10.7794	7.60841	8.47128	8.16062	-1.3
Atovaquone	0.36	0.68	0.55	0.57	1.7	1.55763	2.37971	2.04	1.71	1.3
Chloroquine	11.8	15.9	13.3	11.5	1.1	15.4059	16.8488	20.398	12.6797	1.1
