# Supplementary material for: Mapping the malaria parasite druggable genome by using in vitro evolution and chemogenomics
Source: Science. 2018 Jan 12;359(6372):191–9. doi: 10.1126/science.aan4472 (PMC5925756; doi:10.1126/science.aan4472)
Supplement: Mapping the malaria parasite druggable genome by using in vitro evolution and chemogenomics [file Science-359-191-s002.zip › aan4472_Cowell_SM_table_S16.xlsx]

## Sheet: MALDA_CompleteList_Metabolite
Table S16: Log2 fold changes vs. untreated for 25 novel and well-established antimalarial compounds. Listed are the average log2 fold changes of 113 metabolites used to create heatmaps and MetaPrints of the parasite's response to 22 antimalarial compounds. All metabolite extractions are from parasites treated with 10x IC50 of each compound in three technical replicates in a single biological repl…
Metabolite	Atovaquone*	ACT-451840	GNF-Pf4492	MMV027634	MMV007224	MMV011438	MMV011895	MMV665852	MMV665882	MMV668399	MMV006767	MMV007564	MMV008149	MMV009063	MMV009108	MMV019017	MMV019066	MMV019662	MMV665789	MMV665939	MMV019719	MMV665924	KAF156a	Primaquine	MMV024114
2-dehydro-D-gluconate	-0.1	0.219375	0.241218	0.283687	-0.0368421	-0.235486	-0.268402	-0.193328	0.367545	-0.0275455	0.31	0.6	0.74	0.41	0.15	-0.26	-0.08	-0.62	-0.28	0.01	-0.237395	-0.02803	0.73	-0.0121343	-0.0978461
2-hydroxy-2-methylbutanedioic acid	0.29	0.35412	0.263977	0.121953	0.552805	0.120057	-0.0635077	0.216355	0.212846	0.264891	0.2	-0.38	-0.07	0.82	-0.05	0.71	-0.01	-0.41	-0.05	-0.57	-0.119699	-0.0207119	0.06	0.174753	0.392869
2-oxo-4-methylthiobutanoate	-0.13	0.533647	-0.00746824	0.256496	0.231585	0.296388	0.0892325	0.263127	0.250133	0.503896	0.41	0.77	-0.46	0.01	-0.09	1.03	-0.15	0.46	0.23	-0.27	-0.000625407	0.183297	0.1	2.20208	1.41832
2,3-diphosphoglyceric acid	-0.15	0.0205389	-0.375773	-0.127045	0.29953	-1.10711	-0.327866	0.387491	-0.35807	0.293621	-0.2	0.11	-0.1	0.9	-0.24	-2.52	-0.25	-0.28	-0.19	-0.61	0.564564	0.0808677	0.07	0.483478	-0.372356
3-phosphoserine	-0.09	-0.252139	-0.113816	-0.101997	-0.101141	-0.090478	0.0820664	-0.0554413	0.0489719	-0.0580679	-0.1	0.95	-0.15	0.61	-0.94	-0.69	-0.13	-1.43	-0.64	0.02	0.0129999	-0.136245	0.06	0.446219	-0.062836
3-phosphoglycerate	-0.6	-0.239413	-0.368546	-0.189633	-0.423546	-0.615646	-0.410581	-0.623119	-0.333804	-0.397529	-0.24	-0.53	-0.04	0.93	-0.05	-0.14	-0.09	-0.21	-0.07	0.76	0.279823	-0.176841	0.1	0.0881248	-0.567019
4-aminobutyrate	0.38	-0.215608	0.0344369	-0.0568006	0.0979734	-0.191043	-0.113784	0.0239143	-0.0247196	0.143553	0.18	-0.08	0.11	0.28	-0.63	1.12	0.01	-0.3	-0.92	0.4	-0.173473	0.0564671	-0.18	0.113057	-0.428017
4-phosphopantothenate	-0.17	-0.232674	-0.0647128	0.0272768	-0.158548	-0.203086	-0.0854215	-0.161742	-0.0168856	0.153464	0.24	0.2	-0.26	0.61	-0.6	-1.05	-0.02	-0.01	-0.59	-0.78	-0.0364485	-0.0542226	0.04	-0.00641323	-0.305162
4-pyridoxic acid	-0.15	0	0	0	0.0180356	0.0188744	-0.0825518	0.0572392	0.0697007	0.195855	-0.36	1.02	-0.52	1.9	-0.25	0.07	-0.12	-0.43	0.38	0.1	0.135204	0.0605488	-0.41	-0.414745	0.0955683
PRPP	-0.45	-1.10405	-1.00148	-0.320882	2.40277	1.25359	1.4067	1.543	0.643863	2.01585	1.52	-2.97	0.13	-0.18	-1.36	-1.16	0.46	0.6	-1.68	-0.11	0.780115	0.331065	0.94	0.445559	-0.245299
6-phospho-D-gluconate	-0.07	0.0369952	-0.169349	-0.0188621	0.0218628	-0.0166258	-0.0220267	-0.101663	0.148609	0.154772	0	-0.16	0.08	0.52	-0.08	-0.44	0	-0.05	0.03	0.26	0.144669	-0.0361492	0.14	0.0487575	-0.283767
a-ketoglutarate	-0.15	-0.583841	0.0452178	-0.238088	1.24185	0.320128	-0.0189053	1.0245	0.322736	0.231277	0.59	-1.83	0.45	-0.15	-0.82	1.12	-0.07	0.31	-0.11	-0.13	-0.131493	0.481039	-0.08	0.243657	-0.535434
acetyl-CoA	-0.85	-0.0055363	-1.0249	-0.217536	0.0747963	-1.7899	-0.204919	0.0195779	-0.0509143	-0.204137	-0.23	-1.86	4.32	-0.47	-0.23	-1.27	0	0.34	0.02	-0.02	-0.000374412	-0.660427	0.25	-0.144444	-0.637603
acetyllysine	0.54	-3.60262	-0.129315	0.546749	-1.47095	-0.353122	-0.0905194	0.178383	0.428315	-0.140117	-1.21	-1.18	0.37	-0.97	-2.3	-3.69	0.08	-1.27	-2.36	-1.48	-0.751531	-0.284795	0.21	1.13603	2.02078
aconitate	-1.26	-0.399378	-0.0840232	-0.0551204	0.628449	0.0427704	-0.272659	0.265728	0.207272	0.0698578	0.03	1.06	0.13	0.75	-0.32	0.1	0.23	-1.38	-0.07	-0.93	-0.118128	0.0373886	0.04	0.374951	-0.222115
adenosine	0.1	0.190409	0.110397	0.00238802	-0.0169287	-0.0807889	0.185239	-0.184306	-0.0313598	0.416013	-1.79	-2.38	-0.89	-0.88	-0.76	-0.47	0.14	-0.52	-1.61	-0.02	-0.671221	-0.452704	-0.09	4.3838	0.584642
ADP-D-glucose	-0.02	-0.0785038	0.0119421	-0.0252408	0.188099	-0.0402971	-0.0947413	0.11852	0.214847	0.182021	0.07	-0.14	-0.37	0.23	-0.07	0.36	-0.06	-0.55	-0.4	0.06	-0.0258826	0.12792	0.09	0.0334682	-0.0316268
dGTP/ATP	-0.14	-0.149832	-0.385541	-0.119733	0.491091	-1.23424	-0.196301	0.352425	-0.357693	0.0999268	0.01	-1.49	0.11	0.37	-0.25	-2.02	-0.24	-0.12	-0.03	-1.21	0.614384	0.234205	0.03	0.710563	-0.145651
carnitine	-0.05	-0.83163	-0.449581	-0.262967	0.100237	-0.43664	0.178813	-0.567617	0.421731	-0.225495	0.45	-0.42	1.05	0.03	-0.65	1.28	-0.19	0.25	1.68	-0.61	-1.55542	-1.0408	0.35	-0.097288	-0.0755341
CDP	-0.47	0.384181	0.663049	0.674895	0.0388796	-0.689359	-0.330932	0.722019	-0.161226	-0.278444	0.03	0.49	-0.26	0.51	0.24	-1.22	0.11	-0.07	-0.15	0.2	-0.332914	0.314192	-0.2	0.0373825	0.226897
CDP-ethanolamine	-0.24	0.0179935	-0.0923678	0.253432	0.338243	0.436407	0.281117	0.102678	0.265479	0.288377	0.06	1.36	-0.7	1.02	0.3	-0.45	-0.02	-1.36	0.53	0.86	-0.107108	-0.00678279	0.2	-0.179866	-0.0663622
citrate/isocitrate	-1.1	-1.0413	-0.578402	0.339654	0.787238	-0.937912	-0.488843	0.148664	0.176248	0.441686	0.34	-1.43	0.84	0.25	-0.43	1.1	-0.23	0.52	0.3	-0.39	0.576736	0.11618	-0.14	0.75162	0.0152758
CMP	-0.55	-0.514195	-0.214064	-0.124817	0.609977	0.0263076	-0.242157	0.587393	0.0110584	0.481114	-0.02	-1.27	-0.3	1.44	0.36	-0.24	0.28	-0.04	-0.49	1.54	-0.94551	0.457523	-0.37	-0.234493	-0.469217
CTP	-0.65	0.0261465	-0.0931785	0.295623	-0.0529546	-1.73976	-0.357083	0.808153	-0.180997	-0.687174	0.1	0.91	-0.84	1.78	-0.11	-1.43	-0.33	0.21	0.18	-0.05	0.485313	0.17583	0.05	0.595106	-0.245911
cyclic-AMP	-0.75	-0.381041	-0.0213277	-0.0109768	-0.141134	-0.184685	-0.127709	-0.137813	-0.04729	-0.0325113	0.03	-0.14	0.11	0.42	0.02	-0.92	-0.08	-0.02	-0.54	-0.1	-0.0466726	-0.0156828	0.1	-0.0057798	-0.244635
cytidine	0.21	0.229023	0.176544	0.0358382	0.08311	-0.207907	-0.0775838	-0.102456	-0.240895	-0.0350132	0.04	0.75	-0.06	0.71	-1.24	0.91	0.1	-0.19	0.22	-1.26	-0.0512378	0.398424	0.05	0.112441	-0.126728
D-gluconate	-0.19	-0.119968	-0.164406	-0.0961442	-0.165135	-0.364146	-0.162675	-0.251113	-0.130393	-0.0016086	-0.01	-2.47	0.31	1.14	-0.62	-1.22	0.01	-0.06	0.53	0.33	-0.0524773	-0.235033	-0.14	-0.18374	-0.0297015
D-sedoheptulose-1/7-phosphate	0.03	0.262362	0.0486245	0.257736	0.378935	-0.00504648	0.206293	-0.030768	0.319467	0.488037	0.09	1.13	-0.13	-0.56	-0.07	-0.67	0.11	0.16	-0.43	-0.57	-0.247887	-0.553776	-0.03	0.304996	0.178536
dAMP	-0.32	0.189477	1.28104	0.722335	1.19145	-0.2505	-0.0233042	0.888682	-0.203979	0.494195	0.21	0.41	-1.47	0.92	0.6	2.39	-0.34	-0.41	0.2	-0.15	-0.649504	0.607573	-0.1	0.1961	-0.232712
dATP	-0.33	-0.190243	-0.141882	0.255488	1.02824	-0.641633	0.275208	0.787474	0.0613995	0.828888	0.07	-3.32	0.45	0.11	-0.02	-1.3	-0.08	0.25	-0.16	-0.38	0.648689	0.185324	0.25	0.824296	1.8666
dCDP	0.02	0.365446	0.74669	0.167142	0.958026	-0.598358	-0.219451	0.910538	-0.0731061	-0.130661	-0.17	0.71	0.16	0.94	0.25	-1.19	-0.25	-0.54	-1.22	0.27	-0.183148	0.510387	-0.04	0.118349	0.40902
dCMP	-0.23	-0.171815	0.345332	-0.0196472	1.63718	-0.385504	-0.346635	0.346237	0.0244643	0.194856	-0.2	-3.41	-0.79	4.94	0.43	0.83	-0.49	0.11	-0.72	-0.55	-0.748301	0.230536	-0.31	0.438516	0.341603
dCTP	-0.06	-0.132086	-0.010361	-0.222849	0.206833	-1.64135	-0.282092	-0.0457665	-0.0677229	-0.217426	0.14	-3.62	0.19	-0.48	-0.09	-0.45	-0.24	0.15	-0.9	-0.13	0.644471	0.290799	-0.68	0.460472	-0.0656222
deoxyinosine	-0.45	-0.821966	-0.262998	-0.135276	1.09687	-0.725138	-0.546454	-0.274598	-0.380822	-0.81227	0.27	0.16	0.86	1.1	-0.24	1.65	-0.17	1.98	-0.83	-0.71	-0.69361	-0.69361	-0.2	-0.569042	-0.182504
deoxyribose-phosphate	-0.68	-1.29308	0.281689	-0.0492972	0.63335	-0.168109	-0.00997572	-0.0504623	0.0242442	0.135398	-0.24	0.09	-0.45	0.84	0.75	-0.9	0.1	-0.06	0.76	0.36	0.658826	-0.83103	0.88	0.155124	0.011677
dGMP/AMP	0.24	0.399535	0.609577	0.206796	-0.474376	-0.578908	-0.215003	0.941322	-0.045579	0.114276	0.1	-0.24	-0.11	0.38	0.45	-0.28	0.09	-0.3	-0.04	-0.13	-0.890759	0.551743	-0.17	0.249775	0.287811
dihydroorotate	4.92	-0.57757	-1.17333	-0.180969	-0.195657	0.363579	0.0189935	0.513363	0.252313	0.328226	0.12	0.45	4.4	-0.33	1.55	-1.9	0.24	-0.25	-0.7	0.95	-1.36286	-0.93324	-0.04	0.441892	2.2725
DLH	0.33	-3.77611	-0.0699185	0.293558	-2.64535	-0.273069	-1.16397	0.226549	0.384154	-1.39109	-1.57	-1.16	0.44	-0.87	-2.62	-2.49	-0.21	-1.85	-2.86	0.16	-0.207624	-0.0792105	0.12	1.85578	-0.168303
dTDP	-0.57	0.156619	1.19388	-2.14403	0.773282	-0.481344	-0.231394	0.917568	0.0177412	-0.170544	0.03	0.17	-0.36	0.71	0.31	1.46	0.16	0.03	-0.3	0.02	-0.294694	0.413088	-0.21	-0.0769214	0.35464
dTMP	0.06	0.205034	2.20866	1.19579	3.29072	-0.299064	-0.345053	2.48299	-0.0244888	0.164445	0.02	-0.1	-0.38	0.67	0.52	3.66	0.12	0.21	-0.34	-0.07	-0.524821	1.05342	-0.38	0.696018	0.761469
dTTP	1.43	-0.303378	0.378878	-2.29394	0.400844	-1.56277	-0.323518	-0.080411	-0.285474	-0.0181594	0	-2.79	-0.72	1.9	-0.2	-0.24	-0.21	0	-0.46	-0.02	0.47561	0.180616	0.14	0.38538	-0.518223
dUMP	0.02	-1.20115	-0.887847	11.3995	2.80047	-0.0268354	-0.103286	0.405206	0.454001	0.374309	0	-4.99	-0.31	0.21	2.34	0	-0.7	0.04	-0.97	1.3	1.27374	-0.0626589	0.56	-0.0242157	8.9786
dUTP	-2.4	-0.0816187	0	2.25777	-0.608239	-0.669034	-0.14733	-0.599048	-0.139159	0.249591	-0.07	-1.26	0.59	-0.05	-0.39	-1.32	-0.15	-0.1	-0.04	0.5	0.435031	0.020109	0.04	-0.00460362	-0.346808
FAD	-0.01	0.132838	-0.179941	-0.121746	-0.279191	-0.192425	-0.151836	-0.0924276	-0.0353041	0.0396305	0.1	-0.5	0.13	0.57	-0.15	-0.57	0.05	0.04	0.05	0.19	-0.0814103	0.00485612	-0.05	0.088932	-0.0461802
FMN	0.06	-0.0499089	0.141456	-0.107248	-0.704623	0.279113	0.00358881	-0.347194	-0.474389	-0.664929	0.37	-1.07	0.07	0.59	-0.18	0.33	-0.17	0.22	0.42	0.08	-0.0199637	-0.122243	-0.99	0.118994	-0.0198542
fructose-1,6-bisphosphate	-0.33	-0.434896	-0.627272	-0.324495	-0.580144	-0.647187	-0.13702	-0.770074	-0.216945	-0.110592	-0.18	-0.01	-0.3	0.55	0.11	-1.46	-0.03	-0.55	-0.09	0.17	0.108582	-0.0758792	0.1	-0.054021	-0.334831
fructose-6-phosphate	0.09	-0.237366	-0.178481	0.03051	-0.116551	0.148884	-0.0417021	0.00537929	0.122162	0.168571	-0.46	0.06	-0.88	0	-1.41	-2.42	-0.27	0.59	-0.36	-0.13	-0.230753	-0.388765	-0.45	0.334888	0.0169907
fumarate	0.25	-0.881296	-0.142777	-0.0936887	-0.265946	-0.0988533	-0.0554295	0.0625174	0.0855409	0.177036	-0.13	-1.23	0.7	-0.34	-0.46	0.05	1.36	2.58	-0.16	-0.44	-0.0630331	0.0645691	0.12	0.249014	-0.423513
G3P/DHAP	0.18	-0.506681	-0.520403	-0.307101	-0.360166	-0.49928	-0.337328	-0.79483	-0.365447	-0.314975	-0.15	0.23	1.32	1.07	0.98	-1.48	-0.19	-0.54	2.11	-1.13	0.209825	-0.356118	-0.12	0.125043	-0.591995
GDP	0	0.195328	0.354539	0.178817	-0.286488	-0.707824	-0.293761	0.695281	-0.00410352	-0.299764	-0.1	-0.27	0.27	0.41	0.13	-1.99	-0.09	-0.1	-0.3	-0.58	-0.141622	0.355934	-0.32	-0.0595288	0.130683
glucose-1/6-phosphate	-0.01	-0.237366	-0.178481	0.03051	-0.377016	-0.0590853	-0.0131313	-0.686311	0.154202	0.00237192	0.26	0.92	-0.14	1.04	-0.25	-1.08	0.56	-0.2	0.27	0.04	-0.112849	-0.235481	0.25	-0.123482	-0.270554
glutathione disulfide	-0.19	-0.302408	-0.194014	-0.143778	-0.0402711	-0.282009	-0.0958476	-0.187367	-0.0857427	0.0537013	-0.15	-0.01	0.25	0.46	-0.3	-0.68	0.08	-0.42	-0.46	0.05	-0.192245	-0.100849	0.23	0.351374	-0.349599
glycerate	-0.21	-0.992118	-0.945924	-0.275272	-0.36104	-0.673232	-0.174411	-0.339208	-0.333057	-0.262303	0.18	-2.31	-0.02	0.43	-0.19	-0.56	-0.2	-0.68	0.39	-0.36	-0.547407	-0.920389	0.22	0.0942007	-0.181588
GMP	-0.04	-0.686987	-0.491813	-0.665544	-0.313718	0.0997448	-0.405238	0.661125	0.175696	0.202764	-0.18	-1.55	0.04	0.12	0	-0.88	0.11	-0.06	-0.52	1.09	-0.619472	0.263904	-0.16	-0.372473	-0.772031
GTP	0	-0.149679	-0.306527	-0.0762085	1.25118	-0.165263	0.145283	0.740204	0.133992	1.09773	0.1	-2.07	0.7	-0.22	-0.22	-2.07	-0.33	0.11	-0.27	-1.81	1.10075	0.307266	0.1	1.52256	0.814775
guanine	0.69	0.261492	0.210703	0.601213	-0.369082	-1.22873	0.0485771	-0.17088	-0.100792	0.0311901	0.41	-0.24	0.53	0.45	0	0.45	0	0.24	0.07	-0.39	-1.07141	-0.892092	0.02	-0.473649	0.588619
guanosine	0.71	-0.137259	0.109279	0.491138	-1.21459	-0.963914	-0.148047	-0.449546	-0.261581	-0.378332	0.28	-1.1	0.64	0.39	0.26	-0.1	-0.12	0.32	-0.28	-0.1	-0.471518	-1.10553	-1.57	-0.485277	0.346084
hypoxanthine	-0.07	0.0832924	-0.299675	-0.0361285	0.273436	-0.311376	0.00902812	-0.174928	0.0135314	0.253407	0.42	-0.4	0.66	0.27	-0.4	1.04	-0.07	0.4	0.6	-0.47	-0.074712	0.158702	0.13	-0.099972	-0.0341243
IMP	0.53	-0.266134	0.080447	0.0481504	-0.572289	0.172373	-0.135834	0.0392361	0.0416082	0.134193	0.14	0.25	0.22	0.44	-0.36	0.02	0.22	0	-0.22	-0.36	-0.0733838	0.100831	0.02	0.142445	-0.368006
indole	0.03	-0.216749	-0.141299	0.118191	0.285589	-0.136482	0.190354	0.0723309	0.167917	0.245861	0.19	-0.86	0.25	-0.02	-0.22	0.25	-0.1	0.22	0.28	-0.38	0.435436	-0.0838269	0.01	1.41054	0.893901
inosine	0	-0.317263	-0.382988	-0.0385981	-0.148913	-0.330336	-0.147006	-0.345742	-0.106089	-0.0109772	0	-0.74	0.34	0.3	-0.47	0.38	-0.05	0.18	0.13	-0.1	0.2979	0.0111739	-0.03	-0.0635371	-0.341317
lactate	-0.17	-0.412356	-0.301545	0.00174674	-0.16594	-0.251025	-0.119681	-0.043317	-0.158146	-0.128543	0.23	-1.06	-0.1	0.8	-0.55	-0.67	-0.37	0.12	-0.09	-0.36	0.115935	0.077052	0.04	0.0841093	-0.160362
LD	0.63	-0.69837	0.20933	0.326834	0.252658	0.567335	-0.0836882	0.740837	0.621201	0.530105	-0.13	-0.42	0.01	0.13	-2.28	-2.38	0.77	-0.51	-0.2	-0.69	-0.0540904	0.0467986	0.09	1.08528	0.986325
malate	0.24	-0.751935	-0.0254924	0.0279703	-0.374578	-0.45117	-0.160779	-0.0834745	0.0493036	0.1559	-0.08	-1.32	0.59	0.7	-0.49	0.08	0.09	1.57	-0.22	-0.6	-0.146726	0.00424485	0.14	0.0454189	-0.221725
myo-inositol	-0.02	-0.41249	-0.301925	0.0273501	-0.0595981	-0.0751485	-0.0173447	0.115941	-0.0510911	-0.0664054	-0.12	-1.6	-0.98	0.94	-0.16	-2.83	-0.05	-0.21	-0.57	-0.56	0.187754	0.0399825	-0.31	0.292529	-0.101338
N-acetyl-glucosamine-1/6-phosphate	0.45	0.0151604	0.0307704	-0.0224265	0.0122234	0.0875721	-0.230385	-0.00114563	0.0375041	0.0822979	-0.31	1.58	-0.48	1	-0.21	-1.52	-0.07	-1.14	0.39	-1.99	-0.0999726	-0.136854	-0.14	0.467405	-0.498399
N-acetyl-glutamate	0.12	0.306617	-0.0239303	-0.0404736	0.245489	-0.17536	-0.0902191	-0.0131325	0.0319996	0.15384	0.07	-0.39	0.06	0.17	0.13	0.4	0	-1.02	0.17	0.17	-0.0948207	-0.071678	0.09	0.144867	-0.0372882
N-acetyl-glutamine	0.26	-0.60526	0.224321	0.263149	0.427106	-0.207464	-0.0209276	-0.0539622	-0.0171821	0.804187	0.36	-0.71	-1.51	0.17	-0.12	0.67	0.15	1.2	-0.18	1.26	0.0774985	0.0505633	-0.18	0.520512	-0.0997234
N-Acetyl-L-alanine	0.15	-1.04747	0.180256	0.213151	0.0230403	-0.162624	-0.143242	0.271173	0.257629	0.423121	0.37	0.29	0.14	0	0.6	-0.18	0.24	0.02	-0.42	0.91	0.0374835	0.130481	-0.97	0.209474	-0.0645198
N-acetyl-L-ornithine	0.51	-2.04428	0.0404085	0.312279	-0.461384	-0.120609	0.121247	0.32084	0.310937	0.219384	-1.2	-1.08	0.24	-0.42	-2.33	-1.79	-0.05	-1.18	-1.98	-1.54	-0.584838	-0.112802	0.11	1.61556	1.3854
N-carbamoyl-L-aspartate	3.4	-0.561715	-1.14037	-0.237808	-0.181809	0.053756	-0.103256	0.271886	0.217175	0.132395	-0.39	0.5	3.35	-0.32	1.74	-1.95	0.05	-0.14	-1.14	0.54	-0.438234	-0.526118	-0.05	0.253672	1.35509
NAD+	-0.1	0.000782483	-0.0695629	-0.00220016	0.0574223	-0.198545	-0.0919838	-0.0959647	-0.0533683	0.0788626	0	0	-0.33	-0.16	-0.01	-0.14	0.86	-0.02	-0.03	0.07	-0.681811	0.0776442	0.19	-0.0102474	-0.0229311
NADH	-0.04	0.170336	0.0506771	-0.088167	2.3691	-0.387833	0.198996	-0.448009	0.137203	0.319406	1.08	1.11	-0.6	-0.51	-0.3	0.85	-0.33	1.82	-2.23	1.6	0.208035	-0.499671	0.59	1.38736	0.262424
NADP+	-0.05	0.184958	0.0506674	-0.0155353	0.104999	0.192934	-0.119826	0.266055	0.230854	0.23716	-0.27	0.98	0.07	0.31	-0.16	0.22	-0.01	-0.22	0.15	-0.29	0.0474009	0.135018	-0.02	0.179378	-0.0943571
NADPH	-0.22	0.38139	-0.161297	-0.0961205	2.06889	-1.00558	0.145008	-0.709012	0.209211	0.711843	1.73	0.04	0.44	0.37	1.18	0.41	-0.39	2.69	0.34	-1.25	0.0492558	-0.647964	0.9	0.641767	-0.239497
nicotinate	0.26	0.138128	0.143224	0.233268	0.0522024	-0.222802	-0.0489523	-0.125271	-0.201	0.0209171	0.43	-0.82	0.43	0.31	-0.23	1.91	-0.04	1.49	0.67	-0.47	0.0209287	-0.221317	-0.09	-0.0976676	0.496534
octulose-8/1-phosphate	0.17	0.0484446	0.0668347	0.0070547	0.116539	0.0437173	-0.0406413	0.097331	0.163314	0.264677	0.06	0.24	0.95	0.44	-0.16	-0.21	-0.43	-0.1	-0.73	0.01	-0.0984466	0.00600584	0.27	0.164863	-0.00990325
octulose bisphosphate	-0.17	-0.301476	-0.392333	-0.0849639	-0.540863	-0.203137	-0.0604309	0.00955727	0.158971	0.389736	-0.43	-0.38	-0.24	0.24	-0.44	-5.42	-0.22	-0.63	-0.32	-0.34	0.13295	-0.0492517	0.17	0.190457	-0.26779
ornithine	0.42	-0.638142	-0.00613845	0.20441	-0.237682	0.0433696	-0.525439	-0.00593292	-0.156208	0.42661	-0.07	0.76	-0.01	0.38	-0.19	0.08	0.29	-0.13	0.11	-0.38	0.0947779	-0.681968	0.05	0.157529	-0.484092
orotate	1.11	-0.508636	-0.127758	-0.0495394	0.322798	-0.445844	-0.08211	0.290717	0.0816906	0.333966	-0.02	-0.76	1.33	-0.52	0.45	1.97	-0.2	0.24	-0.39	-0.73	-0.0514157	-0.0660199	-0.05	0.227629	1.66559
para-hydroxybenzoate	0.18	0.612794	0.201217	0.206841	-0.322551	0.412918	-0.255434	0.583355	0.588927	0.0305801	0.26	-0.52	0.54	0.31	-0.46	0.7	0.35	0.46	-0.05	-0.15	-2.47591	1.58598	-0.47	-0.712956	0.119839
PD	0.44	-3.1889	-0.00803386	0.0791681	-1.8074	-0.113026	-0.114065	0.263058	0.424444	0.228766	-0.4	-0.85	-0.47	-0.88	-1.24	-1.13	0.1	-1.17	-1.04	-1.03	-0.264281	-0.253873	0.2	0.498092	-0.815064
PE	0.44	-3.19861	-0.035258	0.206016	-1.18105	0.12686	-0.0860399	0.505642	0.572146	0.181222	-0.08	-1.23	-0.02	-0.92	-1.94	0.09	-0.02	-1.45	-0.06	-1.2	-0.301948	-0.144399	0.19	0.943431	-0.0614036
PEE	0.18	-3.23677	-0.0455605	0.174533	-0.694261	0.0611561	-0.0986275	0.561066	0.646794	0.672949	-0.46	-1.17	0.78	-0.72	-2.28	0.29	0	-1.66	-0.59	-0.74	-0.21243	-0.0896686	0.1	2.13302	-0.152906
PEEK	0.21	-5.04261	-0.1384	0.191454	-2.79993	-0.0893682	-0.10095	0.439436	0.598577	1.04864	-0.58	-0.74	-0.12	-0.97	-3.04	-0.42	-0.08	-2.08	-4.59	-0.1	-0.754098	-0.183196	0.25	2.24416	0.195433
phenylpyruvate	0.03	0.0543721	0.471381	0.127297	-0.0110308	-0.282623	0.00491666	0.00901301	0.0434053	0.113752	0.74	-0.27	-0.7	0.23	1.29	1.21	-0.46	0.38	-0.08	0.84	-2.82252	0.814861	0.79	1.12409	-0.0489636
phosphoenolpyruvate	-0.26	0.0243966	-0.227931	-0.206805	-0.120158	-0.0296508	-0.165828	-0.182442	-0.132325	0.0175595	-0.19	-0.25	-0.15	0.77	-0.23	0.76	-0.12	0.09	0.07	0.68	-0.113553	-0.24676	0.11	0.129443	-0.509329
PVNF	0.15	-3.74803	-0.123761	0.255227	-2.83831	0.192726	-0.489778	0.665346	0.669722	-1.30711	-1.49	-1.9	-0.24	-0.61	-3.45	-4.68	-0.19	-4.13	-3.71	-0.51	-0.284877	-0.218347	0.1	1.32558	-1.00002
pyroglutamic acid	-0.1	-0.0938216	-0.0182842	-0.0364175	0.000502355	-0.385058	-0.201879	-0.245286	-0.205868	-0.0194734	0.02	-0.22	0.27	0.16	-0.21	0.5	-0.19	0.18	0.34	-0.12	0.0988213	-0.013448	-0.01	0.0670704	-0.53321
pyrophosphate	0.17	-0.305273	-0.501235	-0.0349263	0.930764	-0.926301	0.668445	0.4399	0.492086	0.794596	0.42	-0.17	-0.41	-0.07	-0.17	-2.59	-0.22	1.57	0.31	-1.21	0.575191	-0.185578	-0.99	-0.112234	0.381501
pyruvate	-0.96	-0.763797	-0.921798	-0.317523	-0.689721	-0.619157	-0.377599	-0.185972	-0.429355	-0.516164	0.16	-0.5	0.45	0.74	-0.4	-1	-0.02	0.46	0.93	-0.24	0.576229	0.697645	-0.06	-0.326103	-0.690545
ribose-phosphate	0.22	-0.373147	-0.280854	0.017059	-0.533079	-0.221126	-0.301318	-0.469903	-0.0593485	-0.195866	-0.31	0.4	0.64	0.35	-0.99	-0.95	-0.15	-1.57	1.53	0.69	0.116319	-0.186496	0.2	0.23229	-0.644014
S-adenosyl-L-homocysteine	0.29	-0.0824723	0.138504	0.00316008	-0.0987037	-0.0970779	-0.0110934	0.0274589	0.000401851	0.12623	0.03	0.16	0.35	0.54	-0.01	-0.44	0.03	0.32	-0.05	0.21	-0.152786	-0.165565	-0.25	0.0348306	-0.0508478
S-methyl-5-thioadenosine	0.15	0.131319	0.164407	0.0148384	-0.247754	-0.00598292	-0.0840803	0.0491977	-0.0145533	0.0869862	0.01	1.64	0.4	0.49	0.79	0.09	-0.3	-0.91	0.01	-0.24	0.473977	0.45787	0.1	0.303675	0.565282
alanine/sarcosine	-0.3	-0.601498	-0.28523	0.118604	-0.38947	-0.32065	-0.212941	-0.12478	-0.117326	-0.182515	-0.17	-0.88	-0.4	-0.09	-0.42	-2.96	0.01	-0.55	-1.33	-0.51	-0.135295	-0.00820428	-0.1	0.345431	1.23084
SD	0.44	-1.19745	-0.0273408	0.0911077	-0.355366	-0.22672	-0.108199	0.15689	0.237467	0.372811	-0.41	-1.43	0.1	-0.79	-3.36	-1.65	0.01	-1.28	-1.07	0.22	-0.417968	-0.138844	0.08	1.03295	-0.381419
sedoheptulose bisphosphate	-0.23	-0.202152	-0.422842	-0.129376	-0.544782	-0.61184	-0.123696	-0.475743	-0.114536	0.232739	-0.25	-0.11	-0.4	0.45	-0.26	-1.73	-0.08	-0.34	-0.15	-0.84	0.213445	0.00307248	0.01	0.0789226	-0.125375
sn-glycerol-3-phosphate	0.64	-0.428154	-0.0264504	-0.222653	0.0682157	0.194345	-0.153557	0.0468699	0.100266	0.0875017	-0.25	0.51	0.18	0.53	-0.37	0.02	-0.15	0.8	-0.17	-0.78	0.117883	-0.148521	0.06	0.417989	-0.486026
succinate/methylmalonic acid	-1.02	-0.207366	0.186113	0.0180265	0.378821	-0.298585	-0.083199	0.0549408	0.116475	0.14469	-0.13	-1.22	0.01	-0.07	0.34	0.44	0.21	0.24	0.39	0.1	-0.592428	-0.468672	0.15	0.0861961	-0.311182
thymidine	-0.88	-0.678006	-0.319919	-1.07937	0.31485	-0.702166	-0.298446	-0.266053	-0.313979	-0.246584	-2.52	0	-1.56	0.85	-2.39	-1.77	0	0.08	0	-1.81	0.750466	0.255541	-0.13	0	2.14177
thymine	-0.17	-0.226199	-0.116932	-0.407038	0.274129	0.263046	0.41503	0.224387	0.156538	0.652086	-0.31	-1.46	-0.39	1.53	-0.22	-1.7	-0.06	0.65	0.35	-0.5	-0.580135	-0.588334	-0.09	0.815859	0.579969
UDP	-0.69	0.15038	0.376521	0.417458	-0.107647	-0.609127	-0.191393	0.677261	-0.0800279	-0.244861	0.04	0.1	-0.7	0.49	0.2	-1.45	0.07	-0.12	-0.47	-0.65	-0.387204	0.217706	-0.4	-0.064895	0.182463
UDP-D-glucose	-0.15	0.124753	0.081252	0.0118514	0.328081	0.0484385	0.00218017	0.0859429	0.150707	0.238591	0.02	0.32	0.08	0.29	-0.02	0.04	0.06	-0.03	0.09	0.08	-0.00665027	0.0661729	0.08	0.059274	0.0270309
UDP-D-glucuronate	-0.07	-0.01677	0.026638	-0.0473301	0.181876	-0.31361	-0.203526	0.0599909	0.023569	0.12407	0.03	-0.05	-0.07	0.26	-0.06	-0.43	-0.14	0.05	0.03	-0.07	0.247113	0.0970071	0.11	0.0700281	-0.0109895
UDP-N-acetyl-glucosamine	-0.47	0.10163	-0.00473654	-0.0540987	0.248919	-0.213556	-0.0144551	-0.070568	0.0072634	0.177187	-0.01	0.58	-0.07	0.38	0.06	-0.24	0.07	-0.09	-0.09	0.11	-0.0718596	-0.0161498	0.1	-0.0557488	-0.180226
UMP	-0.84	-0.597378	-0.268388	-0.228703	0.15794	0.0629809	-0.371698	0.582908	0.111864	0.27332	0	-0.66	-0.33	0.46	-0.13	-0.11	0.45	0.01	-0.59	1.15	-0.849562	0.408007	-0.24	-0.377554	-0.625701
uridine	-0.44	0.0176404	-0.126767	0.154467	0.41403	-0.831083	-0.351668	0.0846036	-0.294129	0.0628914	0.72	-0.58	0.7	0.59	-0.17	-0.58	0.05	0.38	0.27	0.19	-0.153868	0.0863716	-0.02	-0.347877	-0.120423
UTP	-0.82	-0.156186	-0.17766	0.166513	0.334655	-1.45174	-0.233491	0.0848539	-0.193022	-0.400333	0.14	-1.9	-0.49	0.41	-0.13	-1.85	-0.21	0.1	-0.4	-0.46	0.391522	0.064509	0.02	0.236559	-0.159026
VD	0.77	-1.20154	0.104487	0.0875257	0.183981	1.0412	0.38993	1.05702	0.80339	0.921961	0.15	-0.83	0.11	0.88	-1.84	0.86	-0.12	-1.57	0.15	-0.67	-0.447667	-0.106004	0.1	1.36332	0.254383
xanthine	0.84	0.32761	0.0848505	0.0963055	0.244863	-0.331475	-0.02514	-0.655683	-0.105666	0.18213	-0.58	-0.51	0.8	0.95	0.83	-1.25	-0.02	0.93	0.16	-0.9	-0.492677	-0.794124	-0.29	-0.372651	0.767254
xanthosine	0.05	-0.419487	0.0150041	0.169046	-0.684553	-0.594216	-0.3712	-0.413802	-0.0766503	-0.783458	-0.24	-0.78	0.4	-0.09	-0.11	-0.29	-0.09	0.73	-0.23	0.56	0.378282	0.251661	-0.38	-0.342394	-0.0889229
xanthosine-5-phosphate	-0.09	-0.212681	0.271506	-0.128736	1.05793	-0.453336	-0.074009	-0.156003	0.148584	0.768644	-0.21	-0.97	-1.17	0	0.01	1.74	-0.03	-0.31	-1.03	-1.06	0.208197	0.356186	-0.21	0.0225307	0.494444
dGDP/ADP	-0.18	0.253569	0.246098	0.132531	-0.331176	-0.412252	-0.253516	0.562418	0.0543429	-0.25162	0.09	-1.11	0.05	0.53	0.05	-1.98	-0.01	1.07	-0.15	0	0.479487	0.307106	-0.17	-0.0147541	0.310178
