# Supplementary material for: Mapping the malaria parasite druggable genome by using in vitro evolution and chemogenomics
Source: Science. 2018 Jan 12;359(6372):191–9. doi: 10.1126/science.aan4472 (PMC5925756; doi:10.1126/science.aan4472)
Supplement: Mapping the malaria parasite druggable genome by using in vitro evolution and chemogenomics [file Science-359-191-s002.zip › aan4472_Cowell_SM_table_S2.xlsx]

## Sheet: Lifecycle_Activity
Table S2. Compound concentration that results in half-maximal response (EC50) for the 37 compounds used to generate resistance in three P. falciparum life cycle stages: asexual blood stage, liver stage, and the transmission stage (stage V gametocytes).
Compound	Asexual Blood Stage (ASB) EC50 (µM)	Liver Stage EC50 (µM)	Stage 5 Gametocyte EC50 (µM)	Lifecycle activity		#EC50 cutoffs to define whether a compound is active at a stage
MMV006767	0.96	>50	>12.5	ASB		Stage	EC50 (µM)
MMV007224	0.222	0.5144	2.52	ASB, liver		Asexual blood stage	≤ 1.25
MMV007564	0.58	1.51	2.21	ASB		Liver	≤ 1
MMV008149	0.77	0.8824	>1.25	ASB, liver		Stage 5 gametocyte	≤ 2
MMV009063	0.79	>5	>1.25	ASB
MMV009108	0.93	4.786	0.921	ASB, gametocytes
MMV011438	0.431	0.6211	0.971	ASB, liver, gametocytes
MMV011895	0.16	>50	>12.5	ASB
MMV019017	0.48	>5	>1.25	ASB
MMV019066	1.672	0.318	>1.25	liver
MMV019662	0.34	18.86	3.68	ASB
MMV019719	0.164	10.46	5.52	ASB
MMV020746	0.076	12.11	3.79	ASB
MMV023367	0.302	0.6106	6.68	ASB
MMV024114	0.265	5.937	>12.5	ASB
MMV026596	0.346	6.474	6.35	ASB
MMV027634	0.023	>50	>12.5	ASB
MMV028038	0.54	5.355	1.18	ASB
MMV029272	0.136	1.798	2.23	ASB
MMV665789	1.246	>5	>1.25	ASB
MMV665852	1.17	0.3432	>1.25	ASB, liver
MMV665882	0.0727	3.055	0.323	ASB, gametocytes
MMV665924	0.82	>5	>1.25	ASB
MMV665939	1.04	>5	>1.25	ASB
MMV668399	0.083	7.038	>12.5	ASB
BRD1095	0.04	0.08262	0.259	ASB, liver, gametocytes
MMV673482	0.0301	0.1946	N/A	ASB, liver
GNF179	0.0031	0.0045	0.0088	ASB, liver, gametocytes
ACT-451840	0.008	>50	0.004	ASB, gametocytes
GNF-Pf4492	0.0184	>50	N/A	ASB
Atovaquone	0.003	9.5	>12.5	ASB
cladosporin	0.0454	0.14	N/A	ASB, liver
NITD678	21.7	>50	N/A	ASB
primaquine	0.317	6.1	5.4	ASB
pepstatin butyl ester	0.092	N/A	N/A	ASB
GNF707	0.003	N/A	N/A	ASB
GNF452	0.004	N/A	N/A	ASB
