# Supplementary material for: Mapping the malaria parasite druggable genome by using in vitro evolution and chemogenomics
Source: Science. 2018 Jan 12;359(6372):191–9. doi: 10.1126/science.aan4472 (PMC5925756; doi:10.1126/science.aan4472)
Supplement: Mapping the malaria parasite druggable genome by using in vitro evolution and chemogenomics [file Science-359-191-s002.zip › aan4472_Cowell_SM_table_S3.xlsx]

## Sheet: SupplementalCloneNames
Table S3. Detailed description of the 262 P. falciparum clone sequences analyzed in this study.
Clone Name	Compound used for selection	Average Clone EC50 (µM)	Name of parent clone	Average parent EC50 (µM)	EC50 fold shift	Total bases sequenced	% bases with ≥10 reads	SRA accession number	Reference (for previously published clones)
ACSCB-GNF-Pf4492-R1	GNF-Pf4492	1.177	MALDA-Dd2Parent-4	0.186	6.32796	993630587	88.7	SRS498849	Flannery, E.L., McNamara, C.W., Kim, S.W., Kato, T.S., Li, F., Teng, C.H., Gagaring, K., Manary, M.J., Barboa, R., Meister, S., et al. (2015). Mutations in the P-Type Cation-Transporter ATPase 4, PfATP4, Mediate Resistance to Both Aminopyrazole and Spiroindolone Antimalarials. ACS Chem Biol 10, 413-420.
ACSCB-GNF-Pf4492-R2	GNF-Pf4492	0.919	MALDA-Dd2Parent-4	0.186	4.94086	990106536	85.9	SRS498847	Flannery, E.L., McNamara, C.W., Kim, S.W., Kato, T.S., Li, F., Teng, C.H., Gagaring, K., Manary, M.J., Barboa, R., Meister, S., et al. (2015). Mutations in the P-Type Cation-Transporter ATPase 4, PfATP4, Mediate Resistance to Both Aminopyrazole and Spiroindolone Antimalarials. ACS Chem Biol 10, 413-420.
ACSCB-GNF-Pf4492-R3	GNF-Pf4492	0.868	MALDA-Dd2Parent-4	0.186	4.66667	1299402321	91.5	SRS498833	Flannery, E.L., McNamara, C.W., Kim, S.W., Kato, T.S., Li, F., Teng, C.H., Gagaring, K., Manary, M.J., Barboa, R., Meister, S., et al. (2015). Mutations in the P-Type Cation-Transporter ATPase 4, PfATP4, Mediate Resistance to Both Aminopyrazole and Spiroindolone Antimalarials. ACS Chem Biol 10, 413-420.
BMC_KAD452_A	GNF452	0.442	BMC-Dd2Parent	0.022	20.0909	862537284	83.5	SRX118416	Manary, M.J., Singhakul, S.S., Flannery, E.L., Bopp, S.E., Corey, V.C., Bright, A.T., McNamara, C.W., Walker, J.R., and Winzeler, E.A. (2014). Identification of pathogen genomic variants through an integrated pipeline. BMC Bioinformatics 15, 63.
BMC-Dd2Parent	N/A	0.022	N/A	N/A	N/A	644945875	66.6	SRX118410	Manary, M.J., Singhakul, S.S., Flannery, E.L., Bopp, S.E., Corey, V.C., Bright, A.T., McNamara, C.W., Walker, J.R., and Winzeler, E.A. (2014). Identification of pathogen genomic variants through an integrated pipeline. BMC Bioinformatics 15, 63.
BMC-KAD707-A	GNF707	3.3	BMC-Dd2Parent	0.022	150	727804632	69.4	SRX118407	Manary, M.J., Singhakul, S.S., Flannery, E.L., Bopp, S.E., Corey, V.C., Bright, A.T., McNamara, C.W., Walker, J.R., and Winzeler, E.A. (2014). Identification of pathogen genomic variants through an integrated pipeline. BMC Bioinformatics 15, 63.
BMC-KAD707-B	GNF707	16.1	BMC-Dd2Parent	0.022	731.818	574784140	63.1	SRX118408	Manary, M.J., Singhakul, S.S., Flannery, E.L., Bopp, S.E., Corey, V.C., Bright, A.T., McNamara, C.W., Walker, J.R., and Winzeler, E.A. (2014). Identification of pathogen genomic variants through an integrated pipeline. BMC Bioinformatics 15, 63.
BMC-KAD707-C	GNF707	42	BMC-Dd2Parent	0.022	1909.09	567312489	63.4	SRX118409	Manary, M.J., Singhakul, S.S., Flannery, E.L., Bopp, S.E., Corey, V.C., Bright, A.T., McNamara, C.W., Walker, J.R., and Winzeler, E.A. (2014). Identification of pathogen genomic variants through an integrated pipeline. BMC Bioinformatics 15, 63.
BMC-NITD678-A	NITD678	0.193	BMC-Dd2Parent	0.0219	8.81279	329704945	57.1	SRX2479345	Manary, M.J., Singhakul, S.S., Flannery, E.L., Bopp, S.E., Corey, V.C., Bright, A.T., McNamara, C.W., Walker, J.R., and Winzeler, E.A. (2014). Identification of pathogen genomic variants through an integrated pipeline. BMC Bioinformatics 15, 63.
BMC-NITD678-B	NITD678	0.162	BMC-Dd2Parent	0.0219	7.39726	884998633	90.2	SRX2479279	Manary, M.J., Singhakul, S.S., Flannery, E.L., Bopp, S.E., Corey, V.C., Bright, A.T., McNamara, C.W., Walker, J.R., and Winzeler, E.A. (2014). Identification of pathogen genomic variants through an integrated pipeline. BMC Bioinformatics 15, 63.
BMC-NITD678-C	NITD678	0.2411	BMC-Dd2Parent	0.0219	11.0091	979519300	92.7	SRX2479397	Manary, M.J., Singhakul, S.S., Flannery, E.L., Bopp, S.E., Corey, V.C., Bright, A.T., McNamara, C.W., Walker, J.R., and Winzeler, E.A. (2014). Identification of pathogen genomic variants through an integrated pipeline. BMC Bioinformatics 15, 63.
CHM-Cladosporin-A	cladosporin	3.771	MALDA-Dd2Parent-6	0.0625	60.336	1283071041	94.3	SRX2479289	Hoepfner, D., McNamara, C.W., Lim, C.S., Studer, C., Riedl, R., Aust, T., McCormack, S.L., Plouffe, D.M., Meister, S., Schuierer, S., et al. (2012). Selective and specific inhibition of the plasmodium falciparum lysyl-tRNA synthetase by the fungal secondary metabolite cladosporin. Cell Host Microbe 11, 654-663.
CHM-Cladosporin-B	cladosporin	0.39	MALDA-Dd2Parent-6	0.0625	6.24	1865807082	95.1	SRX2479338	Hoepfner, D., McNamara, C.W., Lim, C.S., Studer, C., Riedl, R., Aust, T., McCormack, S.L., Plouffe, D.M., Meister, S., Schuierer, S., et al. (2012). Selective and specific inhibition of the plasmodium falciparum lysyl-tRNA synthetase by the fungal secondary metabolite cladosporin. Cell Host Microbe 11, 654-663.
CHM-Cladosporin-C	cladosporin	0.375	MALDA-Dd2Parent-6	0.0625	6	2323632171	95.9	SRX2479378	Hoepfner, D., McNamara, C.W., Lim, C.S., Studer, C., Riedl, R., Aust, T., McCormack, S.L., Plouffe, D.M., Meister, S., Schuierer, S., et al. (2012). Selective and specific inhibition of the plasmodium falciparum lysyl-tRNA synthetase by the fungal secondary metabolite cladosporin. Cell Host Microbe 11, 654-663.
MALDA-3D7Parent-1	N/A	0.101	N/A	N/A	N/A	2051250347	93.4	SRX2479354
MALDA-3D7Parent-10	N/A	0.63	N/A	N/A	N/A	1832981948	97.3	SRX2479284
MALDA-3D7Parent-12	N/A	0.064	N/A	N/A	N/A	2766711967	97.8	SRX2479249
MALDA-3D7Parent-15	N/A	0.291	N/A	N/A	N/A	1941344701	97.1	SRX2479243
MALDA-3D7Parent-16	N/A	0.002	N/A	N/A	N/A	1334809614	89	SRX2479305
MALDA-3D7Parent-17	N/A	0.696	N/A	N/A	N/A	3304945551	97.9	SRX2479380
MALDA-3D7Parent-18	N/A	0.133	N/A	N/A	N/A	1202258710	88.6	SRX2479200
MALDA-3D7Parent-2	N/A	0.326	N/A	N/A	N/A	2057640953	96.7	SRX2479245
MALDA-3D7Parent-20	N/A	0.068	N/A	N/A	N/A	2674046064	97.5	SRX2479270
MALDA-3D7Parent-3	N/A	0.088	N/A	N/A	N/A	2684405185	97.2	SRS1526683	Istvan, E., Mallari, J.P., Corey, V.V., Dharia, N.V., Marshal, G.R, Winzeler, E.A., Goldberg, D.E. (2017). Esterase mutation is a mechanism of resistance to antimalarial compounds. Nature Communications.
MALDA-3D7Parent-4	N/A	0.146	N/A	N/A	N/A	1342384139	94.5	SRX2479277
MALDA-3D7Parent-5	N/A	0.172	N/A	N/A	N/A	2326479385	97.9	SRX2479202
MALDA-3D7Parent-6	N/A	0.323	N/A	N/A	N/A	2084766138	96.9	SRX2479364
MALDA-3D7Parent-7	N/A	0.112	N/A	N/A	N/A	1864325451	98.3	SRX2479383
MALDA-BRD1095-5G9	BRD1095	1.263	MALDA-Dd2Parent-3	0.0753	16.7729	1805167662	94.5	SRX2479388
MALDA-BRD1095-5H1	BRD1095	1.263	MALDA-Dd2Parent-3	0.0753	16.7729	1911456523	94.7	SRX2479240
MALDA-BRD1095-7E3	BRD1095	0.065	MALDA-Dd2Parent-3	0.0753	0.863214	1776541371	94.7	SRX2479250
MALDA-BRD1095-7E9	BRD1095	0.059	MALDA-Dd2Parent-3	0.0753	0.783533	1711728105	94.8	SRX2479253
MALDA-BRD1095-8E7	BRD1095	0.376	MALDA-Dd2Parent-3	0.0753	4.99336	1776751473	93.8	SRX2479297
MALDA-BRD1095-8F6	BRD1095	0.138	MALDA-Dd2Parent-3	0.0753	1.83267	2071016291	94.1	SRX2479220
MALDA-BRD1095-8F7	BRD1095	0.168	MALDA-Dd2Parent-3	0.0753	2.23108	1441748191	94.3	SRX2479353
MALDA-BRD3842-F10-E6	BRD3842	1.483	MALDA-Dd2Parent-3	0.0753	19.6946	1590267070	91.7	SRX2479332
MALDA-BRD3842-F10-F1	BRD3842	0.817	MALDA-Dd2Parent-3	0.0753	10.8499	2515560503	96.4	SRX2479370
MALDA-BRD3842-F11-G2	BRD3842	0.56	MALDA-Dd2Parent-3	0.0753	7.43692	2103679483	93.7	SRX2479315
MALDA-BRD3842-F11-G6	BRD3842	0.511	MALDA-Dd2Parent-3	0.0753	6.78619	1684051040	92.5	SRX2479212
MALDA-Dd2Parent-1	N/A	0.485	N/A	N/A	N/A	2307061768	96.5	SRX2479205	Corey, V.C., Lukens, A.K., Istvan, E.S., Lee, M.C., Franco, V., Magistrado, P., Coburn-Flynn, O., Sakata-Kato, T., Fuchs, O., and Gnädig, N.F. (2016). A broad analysis of resistance development in the malaria parasite. Nature communications 7.
MALDA-Dd2Parent-2	N/A	0.561	N/A	N/A	N/A	2032191264	93.4	SRS1526689
MALDA-Dd2Parent-3	N/A	0.075	N/A	N/A	N/A	1887267374	94.5	SRX2479324
MALDA-Dd2Parent-4	N/A	0.186	N/A	N/A	N/A	805356283	87.8	SRS498848	Flannery, E.L., McNamara, C.W., Kim, S.W., Kato, T.S., Li, F., Teng, C.H., Gagaring, K., Manary, M.J., Barboa, R., Meister, S., et al. (2015). Mutations in the P-Type Cation-Transporter ATPase 4, PfATP4, Mediate Resistance to Both Aminopyrazole and Spiroindolone Antimalarials. ACS Chem Biol 10, 413-420.
MALDA-Dd2Parent-6	N/A	0.063	N/A	N/A	N/A	1299115933	90.7	SRX2479309	Hoepfner, D., McNamara, C.W., Lim, C.S., Studer, C., Riedl, R., Aust, T., McCormack, S.L., Plouffe, D.M., Meister, S., Schuierer, S., et al. (2012). Selective and specific inhibition of the plasmodium falciparum lysyl-tRNA synthetase by the fungal secondary metabolite cladosporin. Cell Host Microbe 11, 654-663.
MALDA-Dd2Parent-8	N/A	0.006	N/A	N/A	N/A	1308000000	93.8	SRS1239547	Lim, M.Y.-X., LaMonte, G., Lee, M.C.S., Reimer, C., Tan, B.H., Corey, V., Tjahjadi, B.F., Chua, A., Nachon, M., Wintjens, R., et al. (2016). UDP-galactose and acetyl-CoA transporters as Plasmodium multidrug resistance genes. Nature Microbiology 1, 16166.
MALDA-Dd2Parent-9	N/A	0.386	N/A	N/A	N/A	880196383	65.5	SRX2479263
MALDA-GNF179-Rnd1-F1-1	GNF179	0.108	NMicro-Dd2Parent-1	0.0028	38.5714	1597116594	86.2	SRX2479304
MALDA-GNF179-Rnd1-F1-2	GNF179	0.125	NMicro-Dd2Parent-1	0.0028	44.6429	1869144359	91.6	SRX2479276
MALDA-GNF179-Rnd1-F2-1	GNF179	0.094	NMicro-Dd2Parent-1	0.0028	33.5714	1697499069	88	SRX2479267
MALDA-GNF179-Rnd1-F2-2	GNF179	0.094	NMicro-Dd2Parent-1	0.0028	33.5714	2422259654	91.9	SRX2479215
MALDA-GNF179-Rnd2-F1-1E4	GNF179	2.04	NMicro-Dd2Parent-1	0.0028	728.571	1857484783	92	SRX2479210
MALDA-GNF179-Rnd2-F1-1G8	GNF179	3.16	NMicro-Dd2Parent-1	0.0028	1128.57	1445267580	91.1	SRX2479295
MALDA-GNF179-Rnd2-F1-2E7	GNF179	1.04	NMicro-Dd2Parent-1	0.0028	371.429	1581011033	93.9	SRX2479394
MALDA-GNF179-Rnd2-F2-1A11	GNF179	1.86	NMicro-Dd2Parent-1	0.0028	664.286	2023070885	93.5	SRX2479373
MALDA-GNF179-Rnd2-F2-2B6	GNF179	0.602	NMicro-Dd2Parent-1	0.0028	215	2049180854	94.3	SRX2479225
MALDA-MMV006767-3-3D6	MMV006767	1.542	MALDA-3D7Parent-17	0.696	2.21552	1616343852	96.7	SRX2479278
MALDA-MMV006767-32H5	MMV006767	2.194	MALDA-3D7Parent-17	0.696	3.1523	1613685504	95.9	SRX2479391
MALDA-MMV006767-D6	MMV006767	2.389	MALDA-3D7Parent-17	0.696	3.43247	1759937508	97.3	SRX2479216
MALDA-MMV006767-E3	MMV006767	2.477	MALDA-3D7Parent-17	0.696	3.55891	1661565299	96.9	SRX2479266
MALDA-MMV006767-F4	MMV006767	3.18	MALDA-3D7Parent-17	0.696	4.56897	1864137988	97.3	SRX2479336
MALDA-MMV007224-1C1	MMV007224	0.66	MALDA-3D7Parent-2	0.326	2.02454	1372483664	94.3	SRX2479269
MALDA-MMV007224-2A2	MMV007224	0.636	MALDA-3D7Parent-2	0.326	1.95092	2489833146	97.8	SRX2479356
MALDA-MMV007224-3B11	MMV007224	0.635	MALDA-3D7Parent-2	0.326	1.94785	1430722566	95.5	SRX2479261
MALDA-MMV007564 F2E5	MMV007564	5.355	MALDA-3D7Parent-17	0.696	7.69397	2492070530	98.2	SRX2479291
MALDA-MMV007564-F3E2	MMV007564	7.319	MALDA-3D7Parent-17	0.696	10.5158	2009510748	97.8	SRX2479379
MALDA-MMV007564F1-A3	MMV007564	6.059	MALDA-3D7Parent-17	0.696	8.70546	2591400031	98.2	SRX2479366
MALDA-MMV007564P-P2-F1	MMV007564	4.381	MALDA-3D7Parent-17	0.696	6.29454	1520048688	97.3	SRX2479346
MALDA-MMV007564P-P2-F2	MMV007564	5.074	MALDA-3D7Parent-17	0.696	7.29023	2391063069	97.8	SRX2479389
MALDA-MMV007564P-P2-F3	MMV007564	3.821	MALDA-3D7Parent-17	0.696	5.48994	1635687218	97.4	SRX2479246
MALDA-MMV008149-1B2	MMV008149	10.066	MALDA-Dd2Parent-1	0.485	20.7546	1963057768	96.8	SRX1561330	Corey, V.C., Lukens, A.K., Istvan, E.S., Lee, M.C., Franco, V., Magistrado, P., Coburn-Flynn, O., Sakata-Kato, T., Fuchs, O., and Gnädig, N.F. (2016). A broad analysis of resistance development in the malaria parasite. Nature communications 7.
MALDA-MMV008149-1B7	MMV008149	8.966	MALDA-Dd2Parent-1	0.485	18.4866	1903038154	96.7	SRX1561331	Corey, V.C., Lukens, A.K., Istvan, E.S., Lee, M.C., Franco, V., Magistrado, P., Coburn-Flynn, O., Sakata-Kato, T., Fuchs, O., and Gnädig, N.F. (2016). A broad analysis of resistance development in the malaria parasite. Nature communications 7.
MALDA-MMV008149-2E2	MMV008149	2.873	MALDA-Dd2Parent-1	0.485	5.92371	1745491132	96.8	SRX1561332	Corey, V.C., Lukens, A.K., Istvan, E.S., Lee, M.C., Franco, V., Magistrado, P., Coburn-Flynn, O., Sakata-Kato, T., Fuchs, O., and Gnädig, N.F. (2016). A broad analysis of resistance development in the malaria parasite. Nature communications 7.
MALDA-MMV008149-2E3	MMV008149	1.672	MALDA-Dd2Parent-1	0.485	3.44742	2121657353	96.9	SRX1561333	Corey, V.C., Lukens, A.K., Istvan, E.S., Lee, M.C., Franco, V., Magistrado, P., Coburn-Flynn, O., Sakata-Kato, T., Fuchs, O., and Gnädig, N.F. (2016). A broad analysis of resistance development in the malaria parasite. Nature communications 7.
MALDA-MMV008149-3B1	MMV008149	9.998	MALDA-Dd2Parent-1	0.485	20.6144	1930385056	97	SRX1561334	Corey, V.C., Lukens, A.K., Istvan, E.S., Lee, M.C., Franco, V., Magistrado, P., Coburn-Flynn, O., Sakata-Kato, T., Fuchs, O., and Gnädig, N.F. (2016). A broad analysis of resistance development in the malaria parasite. Nature communications 7.
MALDA-MMV008149-3C10	MMV008149	2.519	MALDA-Dd2Parent-1	0.485	5.19381	1701589966	96.6	SRX1561335	Corey, V.C., Lukens, A.K., Istvan, E.S., Lee, M.C., Franco, V., Magistrado, P., Coburn-Flynn, O., Sakata-Kato, T., Fuchs, O., and Gnädig, N.F. (2016). A broad analysis of resistance development in the malaria parasite. Nature communications 7.
MALDA-MMV009063-2B10	MMV009063	0.278	MALDA-3D7Parent-5	0.172	1.61628	1490229523	91.1	SRX2479259
MALDA-MMV009063-2D1	MMV009063	0.297	MALDA-3D7Parent-5	0.172	1.72674	1226178017	84.6	SRX2479302
MALDA-MMV009063-2E3	MMV009063	0.503	MALDA-3D7Parent-5	0.172	2.92442	1089109358	88.1	SRX2479285
MALDA-MMV009063-3B3	MMV009063	0.326	MALDA-3D7Parent-5	0.172	1.89535	880790108	76.1	SRX2479350
MALDA-MMV009063-3H3	MMV009063	0.324	MALDA-3D7Parent-5	0.172	1.88372	1608439717	88.5	SRX2479286
MALDA-MMV009063-4B8	MMV009063	0.391	MALDA-3D7Parent-5	0.172	2.27326	897084997	76.9	SRX2479342
MALDA-MMV009063-4C3	MMV009063	0.326	MALDA-3D7Parent-5	0.172	1.89535	1412260609	89.3	SRX2479281
MALDA-MMV009063-4C7	MMV009063	0.365	MALDA-3D7Parent-5	0.172	2.12209	1244968474	89.6	SRX2479293
MALDA-MMV009108-4B4	MMV009108	4.78	MALDA-3D7Parent-5	0.172	27.7907	2361873254	89.5	SRX2479400
MALDA-MMV009108-4C12	MMV009108	4.85	MALDA-3D7Parent-5	0.172	28.1977	1881165956	94.8	SRX2479217
MALDA-MMV009108-5A12	MMV009108	2.7	MALDA-3D7Parent-5	0.172	15.6977	2145394881	88	SRX2479203
MALDA-MMV009108-5E1	MMV009108	4.6	MALDA-3D7Parent-5	0.172	26.7442	2498588722	93.5	SRX2479341
MALDA-MMV009108-6F6	MMV009108	4.27	MALDA-3D7Parent-5	0.172	24.8256	1601888170	88.8	SRX2479368
MALDA-MMV0091086-B10	MMV009108	5.24	MALDA-3D7Parent-5	0.172	30.4651	1718049428	90.6	SRX2479334
MALDA-MMV011438-1F11	MMV011438	1.625	MALDA-Dd2Parent-2	0.5613	2.89507	1746765103	95.5	SRX2479318
MALDA-MMV011438-1H3	MMV011438	1.859	MALDA-Dd2Parent-2	0.5613	3.31195	1403040546	94.1	SRX2479311
MALDA-MMV011438-2D5	MMV011438	1.593	MALDA-Dd2Parent-2	0.5613	2.83805	1957526989	95	SRX2479228
MALDA-MMV011438-2G1	MMV011438	2.167	MALDA-Dd2Parent-2	0.5613	3.86068	1830443396	94.1	SRS1526718
MALDA-MMV019017-A1	MMV019017	0.7	MALDA-3D7Parent-2	0.326	2.14724	1618287151	96	SRX2479344
MALDA-MMV019017-A12	MMV019017	0.905	MALDA-3D7Parent-2	0.326	2.77607	1583913644	96	SRX2479328
MALDA-MMV019017-G2	MMV019017	1.04	MALDA-3D7Parent-2	0.326	3.19018	1785694040	96.7	SRX2479208
MALDA-MMV019017-H9	MMV019017	0.78	MALDA-3D7Parent-2	0.326	2.39264	2030156229	97.2	SRX2479201
MALDA-MMV019066-1D6	MMV019066	35.867	MALDA-3D7Parent-10	0.630333	56.9016	2015883024	97.6	SRX2479326
MALDA-MMV019066-1H11	MMV019066	50	MALDA-3D7Parent-10	0.630333	79.3231	1714495997	94.1	SRX2479310
MALDA-MMV019066-2D11	MMV019066	50	MALDA-3D7Parent-10	0.630333	79.3231	4205399631	98.3	SRX2479387
MALDA-MMV019662-1-E4	MMV019662	10	MALDA-3D7Parent-15	0.291	34.3643	2340217367	96.9	SRX2479231
MALDA-MMV019662-1C4	MMV019662	10	MALDA-3D7Parent-15	0.291	34.3643	2009186306	95.5	SRX2479223
MALDA-MMV019662-1F4	MMV019662	5.009	MALDA-3D7Parent-15	0.291	17.2131	1976854781	97.6	SRX2479340
MALDA-MMV019662-1F9	MMV019662	4.798	MALDA-3D7Parent-15	0.291	16.488	3073405817	97.8	SRX2479347
MALDA-MMV019662-2B6	MMV019662	6.791	MALDA-3D7Parent-15	0.291	23.3368	2116733443	97.7	SRX2479224
MALDA-MMV019662-2D6	MMV019662	6.466	MALDA-3D7Parent-15	0.291	22.2199	1972178133	97.6	SRX2479372
MALDA-MMV019662-2F6	MMV019662	5.783	MALDA-3D7Parent-15	0.291	19.8729	2432217195	98.2	SRX2479226
MALDA-MMV019662-2G6	MMV019662	7.984	MALDA-3D7Parent-15	0.291	27.4364	1865585188	97.9	SRX2479399
MALDA-MMV019662-2G9	MMV019662	7.877	MALDA-3D7Parent-15	0.291	27.0687	1443748471	96	SRX2479357
MALDA-MMV019662-3-G6	MMV019662	9.038	MALDA-3D7Parent-15	0.291	31.0584	2027722879	98	SRX2479265
MALDA-MMV019662-33XC3	MMV019662	395.9	MALDA-3D7Parent-15	0.291	1360.48	1861430432	97.6	SRX2479331
MALDA-MMV019662-3B6	MMV019662	2.26	MALDA-3D7Parent-15	0.291	7.76632	1477643195	96.5	SRX2479268
MALDA-MMV019662-3C3	MMV019662	6.124	MALDA-3D7Parent-15	0.291	21.0447	2261711036	93.8	SRX2479355
MALDA-MMV019662-3F10	MMV019662	7.243	MALDA-3D7Parent-15	0.291	24.89	2016124234	96.9	SRX2479219
MALDA-MMV019662-F7	MMV019662	2.907	MALDA-3D7Parent-15	0.291	9.98969	2588245916	98.2	SRX2479256
MALDA-MMV019719-1C4	MMV019719	0.179	MALDA-3D7Parent-12	0.0641333	2.79106	2433394483	97.9	SRX2479325
MALDA-MMV019719-1D6	MMV019719	0.202	MALDA-3D7Parent-12	0.0641333	3.14969	1600614787	96.7	SRX2479275
MALDA-MMV019719-2E4	MMV019719	0.19	MALDA-3D7Parent-12	0.0641333	2.96258	1945690293	98	SRX2479330
MALDA-MMV019719-2F8	MMV019719	0.182	MALDA-3D7Parent-12	0.0641333	2.83784	2537864439	97.8	SRX2479320
MALDA-MMV019719-3D5	MMV019719	0.178	MALDA-3D7Parent-12	0.0641333	2.77547	1868219301	97.5	SRX2479322
MALDA-MMV019719-3E8	MMV019719	0.181	MALDA-3D7Parent-12	0.0641333	2.82225	2357210719	96	SRX2479283
MALDA-MMV020746-1H1	MMV020746	2.183	MALDA-3D7Parent-7	0.111667	19.5493	1865632174	96.3	SRX2479229
MALDA-MMV020746-2A3	MMV020746	1.706	MALDA-3D7Parent-7	0.111667	15.2776	1295544880	94.4	SRX2479367
MALDA-MMV020746-3C12	MMV020746	0.676	MALDA-3D7Parent-7	0.111667	6.05373	2141571804	92.6	SRX2479382
MALDA-MMV023367-1B1	MMV023367	1.571	MALDA-none-Dd2exo1	0.5525	2.84344	1554805363	89.6	SRX2479362
MALDA-MMV023367-1F11	MMV023367	1.618	MALDA-none-Dd2exo1	0.5525	2.92851	1335333594	87.3	SRX2479385
MALDA-MMV023367-1G6	MMV023367	1.682	MALDA-none-Dd2exo1	0.5525	3.04434	1364648451	88.2	SRX2479300
MALDA-MMV023367-2E4	MMV023367	1.704	MALDA-none-Dd2exo1	0.5525	3.08416	1411205333	88.9	SRX2479317
MALDA-MMV023367-3D5	MMV023367	0.58	MALDA-none-Dd2exo1	0.5525	1.04977	1554515536	87.7	SRX2479303
MALDA-MMV024114-1A8	MMV024114	0.647	MALDA-3D7Parent-17	0.696	0.929598	2023261621	97.8	SRX2479251
MALDA-MMV024114-1B1	MMV024114	0.76	MALDA-3D7Parent-17	0.696	1.09195	2183040162	97.9	SRX2479294
MALDA-MMV024114-1B12	MMV024114	0.728	MALDA-3D7Parent-17	0.696	1.04598	1523388305	96.7	SRX2479255
MALDA-MMV024114-2E2	MMV024114	0.926	MALDA-3D7Parent-17	0.696	1.33046	1968517974	97.5	SRX2479239
MALDA-MMV024114-2E7	MMV024114	0.875	MALDA-3D7Parent-17	0.696	1.25718	1800447315	96.9	SRX2479337
MALDA-MMV024114-2H12	MMV024114	0.668	MALDA-3D7Parent-17	0.696	0.95977	1923554382	97.3	SRX2479386
MALDA-MMV024114-3A3	MMV024114	0.767	MALDA-3D7Parent-17	0.696	1.10201	1818252689	97.2	SRX2479262
MALDA-MMV024114-3A7	MMV024114	0.834	MALDA-3D7Parent-17	0.696	1.19828	2253454799	96.5	SRX2479198
MALDA-MMV024114-3B7	MMV024114	0.728	MALDA-3D7Parent-17	0.696	1.04598	2112625386	97	SRX2479237
MALDA-MMV026596-F4E12	MMV026596	0.548	MALDA-3D7Parent-17	0.402	1.36318	2045413489	97.5	SRX2479264
MALDA-MMV026596-F4E4	MMV026596	0.461	MALDA-3D7Parent-17	0.402	1.14677	1994960716	97.8	SRX2479232
MALDA-MMV026596-F4F10	MMV026596	0.485	MALDA-3D7Parent-17	0.402	1.20647	2132114243	97.1	SRX2479369
MALDA-MMV027634-1C6	MMV027634	6.855	MALDA-3D7Parent-9	0.0445	154.045	1596047536	95.6	SRX2479339
MALDA-MMV027634-2C2	MMV027634	19.1	MALDA-3D7Parent-9	0.0445	429.213	1416155055	97	SRX2479327
MALDA-MMV027634-3B3	MMV027634	5.39	MALDA-3D7Parent-9	0.0445	121.124	1684081083	96.8	SRX2479333
MALDA-MMV028038-1E10	MMV028038	15.996	MALDA-3D7Parent-15	0.291	54.9691	2124561736	97	SRX2479244
MALDA-MMV028038-1E3	MMV028038	15.015	MALDA-3D7Parent-15	0.291	51.5979	2485417464	97.5	SRX2479242
MALDA-MMV028038-2E3	MMV028038	3.152	MALDA-3D7Parent-15	0.291	10.8316	2034414497	97.9	SRX2479393
MALDA-MMV028038-2F10	MMV028038	8.473	MALDA-3D7Parent-15	0.291	29.1168	2207596586	98	SRX2479204
MALDA-MMV028038-3E9	MMV028038	2.208	MALDA-3D7Parent-15	0.291	7.58763	2394489743	98	SRX2479235
MALDA-MMV028038-3F5	MMV028038	2.718	MALDA-3D7Parent-15	0.291	9.34021	2669659441	98.1	SRX2479392
MALDA-MMV029272-R1A3	MMV029272	0.689	MALDA-3D7Parent-1	0.100879	6.82996	1936406384	89.1	SRX2479222
MALDA-MMV029272-R1D2	MMV029272	0.694	MALDA-3D7Parent-1	0.1008	6.88492	1898419015	91.5	SRX2479296
MALDA-MMV029272-R2B2	MMV029272	0.644	MALDA-3D7Parent-1	0.1008	6.38889	2077222570	92.6	SRX2479359
MALDA-MMV029272-R2C9	MMV029272	0.807	MALDA-3D7Parent-1	0.1008	8.00595	1902458338	91.1	SRX2479247
MALDA-MMV029272-R3E7	MMV029272	0.878	MALDA-3D7Parent-1	0.1008	8.71032	2024678811	94.4	SRX2479252
MALDA-MMV029272-R3F10	MMV029272	0.805	MALDA-3D7Parent-1	0.1008	7.98611	2588673118	94.9	SRX2479375
MALDA-MMV665789-4A10	MMV665789	1.944	MALDA-3D7Parent-5	0.172	11.3023	2869195111	97.8	SRX2479298
MALDA-MMV665789-4B2	MMV665789	1.428	MALDA-3D7Parent-5	0.172	8.30233	2322444787	97.3	SRX2479374
MALDA-MMV665789-4E3	MMV665789	2.082	MALDA-3D7Parent-5	0.172	12.1047	2699863481	97.9	SRX2479207
MALDA-MMV665789-4H3	MMV665789	1.608	MALDA-3D7Parent-5	0.172	9.34884	2833343199	98	SRX2479230
MALDA-MMV665789-C1	MMV665789	1.33	MALDA-3D7Parent-6	0.323	4.11765	1821413995	96	SRX2479361
MALDA-MMV665789-D8	MMV665789	0.989	MALDA-3D7Parent-6	0.323	3.06192	2007755561	97.6	SRX2479377
MALDA-MMV665789-H7	MMV665789	1.01	MALDA-3D7Parent-6	0.323	3.12693	2116458569	96.9	SRX2479343
MALDA-MMV665852-1A1	MMV665852	6.874	MALDA-3D7Parent-2	0.326	21.0859	1925252123	97.9	SRX2479236
MALDA-MMV665852-2A1	MMV665852	5.734	MALDA-3D7Parent-2	0.326	17.589	1505441530	92.3	SRX2479299
MALDA-MMV665852-3A2	MMV665852	6.25	MALDA-3D7Parent-2	0.326	19.1718	1943536233	97.1	SRX2479335
MALDA-MMV665882-1B5	MMV665882	0.012	MALDA-3D7Parent-16	0.001965	6.10687	1590308792	97.3	SRX2479234
MALDA-MMV665882-1C3	MMV665882	0.003	MALDA-3D7Parent-16	0.001965	1.52672	1538678114	97.3	SRX2479282
MALDA-MMV665882-2D7	MMV665882	0.013	MALDA-3D7Parent-16	0.001965	6.61578	1641959733	96.4	SRX2479363
MALDA-MMV665882-2D9	MMV665882	0.006	MALDA-3D7Parent-16	0.001965	3.05344	1334556555	92.4	SRX2479396
MALDA-MMV665882-3E4	MMV665882	0.007	MALDA-3D7Parent-16	0.001965	3.56234	1720838019	93.3	SRX2479211
MALDA-MMV665924-1C5	MMV665924	7.472	MALDA-3D7Parent-10	0.630333	11.854	2080411340	95.9	SRX2479213
MALDA-MMV665924-2G11	MMV665924	3.748	MALDA-3D7Parent-10	0.630333	5.94606	1956730914	97.7	SRX2479248
MALDA-MMV665924-3H1	MMV665924	5.157	MALDA-3D7Parent-10	0.630333	8.18139	2067798500	96.3	SRX2479260
MALDA-MMV665939-1A3	MMV665939	0.72	MALDA-3D7Parent-5	0.172	4.18605	2376385704	92.7	SRX2479241
MALDA-MMV665939-1C3	MMV665939	1.66	MALDA-3D7Parent-5	0.172	9.65116	1256834577	80.1	SRX2479233
MALDA-MMV665939-2B1	MMV665939	1.05	MALDA-3D7Parent-5	0.172	6.10465	1528810704	87.4	SRX2479254
MALDA-MMV665939-2D1	MMV665939	1.09	MALDA-3D7Parent-5	0.172	6.33721	1683230607	89.6	SRX2479197
MALDA-MMV665939-3A3	MMV665939	0.712	MALDA-3D7Parent-5	0.172	4.13953	1826790174	91.6	SRX2479348
MALDA-MMV665939-3F9	MMV665939	0.725	MALDA-3D7Parent-5	0.172	4.21512	2019283079	93.8	SRX2479218
MALDA-MMV668399-1E8	MMV668399	0.207	MALDA-3D7Parent-17	0.06	3.45	1226947542	81	SRX2479238
MALDA-MMV668399-1G8	MMV668399	0.22	MALDA-3D7Parent-17	0.06	3.66667	1015426939	83.2	SRX2479365
MALDA-MMV668399-2F2	MMV668399	0.123	MALDA-3D7Parent-17	0.06	2.05	1355605645	89.9	SRX2479274
MALDA-MMV668399-2G12	MMV668399	0.15	MALDA-3D7Parent-17	0.06	2.5	1328188508	83.6	SRX2479290
MALDA-MMV668399-3E9	MMV668399	0.251	MALDA-3D7Parent-17	0.06	4.18333	1516713247	91.8	SRX2479307
MALDA-MMV668399-3F6	MMV668399	0.212	MALDA-3D7Parent-17	0.06	3.53333	1542585317	96.6	SRX2479398
MALDA-pepstatin butyl ester-DR1	pepstatin butyl ester	100	MALDA-3D7Parent-3	0.0875	1142.86	3275150377	97.2	SRS1526684	Istvan, E., Mallari, J.P., Corey, V.V., Dharia, N.V., Marshal, G.R, Winzeler, E.A., Goldberg, D.E. (2017). Esterase mutation is a mechanism of resistance to antimalarial compounds. Nature Communications.
MALDA-pepstatin butyl ester-DR2	pepstatin butyl ester	100	MALDA-3D7Parent-3	0.0875	1142.86	2687866913	96.3	SRS1526686	Istvan, E., Mallari, J.P., Corey, V.V., Dharia, N.V., Marshal, G.R, Winzeler, E.A., Goldberg, D.E. (2017). Esterase mutation is a mechanism of resistance to antimalarial compounds. Nature Communications.
MALDA-pepstatin butyl ester-DR3	pepstatin butyl ester	100	MALDA-3D7Parent-3	0.0875	1142.86	2779103341	96	SRS1526687	Istvan, E., Mallari, J.P., Corey, V.V., Dharia, N.V., Marshal, G.R, Winzeler, E.A., Goldberg, D.E. (2017). Esterase mutation is a mechanism of resistance to antimalarial compounds. Nature Communications.
MALDA-pepstatin butyl ester-DR4	pepstatin butyl ester	100	MALDA-3D7Parent-3	0.0875	1142.86	3060762078	95.8	SRS1526688	Istvan, E., Mallari, J.P., Corey, V.V., Dharia, N.V., Marshal, G.R, Winzeler, E.A., Goldberg, D.E. (2017). Esterase mutation is a mechanism of resistance to antimalarial compounds. Nature Communications.
MALDA-Primaquine-29A	primaquine	0.421	MALDA-Dd2Parent-9	0.385833	1.09114	2458119678	95.1	SRX2479358
MALDA-Primaquine-29D	primaquine	0.672	MALDA-Dd2Parent-9	0.385833	1.74168	1769734561	93.4	SRX2479381
MALDA-Primaquine-39A	primaquine	0.475	MALDA-Dd2Parent-9	0.385833	1.2311	2364837805	95.2	SRX2479371
MALDA-Primaquine-39E	primaquine	1.097	MALDA-Dd2Parent-9	0.385833	2.8432	1919526384	93.4	SRX2479199
MALDA-Primaquine-PQA11	Primaquine	1.027	MALDA-Dd2Parent-9	0.385833	2.66177	1093762134	91.1	SRX2479288
MALDA-Primaquine-PQD11	Primaquine	2.241	MALDA-Dd2Parent-9	0.385833	5.80821	930300025	87.9	SRX2479271
MALDA-Primaquine-PQE12	Primaquine	1.173	MALDA-Dd2Parent-9	0.385833	3.04017	1165415269	90.5	SRX2479206
MALDA-Primaquine-PQG10	Primaquine	1.275	MALDA-Dd2Parent-9	0.385833	3.30454	1140130774	90.5	SRX2479312
MALDA-Wirth-11895-2C3	MMV011895	0.353	MALDA-3D7Parent-18	0.133023	2.65367	1295250973	97.2	SRX2479384
MALDA-Wirth-11895-2F4	MMV011895	0.301	MALDA-3D7Parent-18	0.133023	2.26276	883888472	93.3	SRX2479306
MALDA-Wirth-11895-3E7	MMV011895	0.348	MALDA-3D7Parent-18	0.133023	2.61608	1040874297	85.9	SRX2479376
MALDA-Wirth-11895-3G8	MMV011895	0.323	MALDA-3D7Parent-18	0.133023	2.42815	1201616450	91.5	SRX2479209
MALDA-Wirth-668399-F1F11	MMV668399	0.104	MALDA-3D7Parent-20	0.067845	1.53291	1785526996	92.8	SRX2479360
MALDA-Wirth-668399-F1F6	MMV668399	0.11	MALDA-3D7Parent-20	0.067845	1.62134	2629333699	97.5	SRX2479352
MALDA-Wirth-668399-F1G4	MMV668399	0.1	MALDA-3D7Parent-20	0.067845	1.47395	2285742018	96.7	SRX2479316
MALDA-Wirth-668399-F2F10	MMV668399	0.11	MALDA-3D7Parent-20	0.067845	1.62134	2019830696	97	SRX2479313
MALDA-Wirth-668399-F2F9	MMV668399	0.111	MALDA-3D7Parent-20	0.067845	1.63608	2653805296	97.6	SRX2479227
MALDA-Wirth-668399-F3F6	MMV668399	0.103	MALDA-3D7Parent-20	0.067845	1.51817	3044459119	98.1	SRX2479292
MolMicro-7ACT451840-2cl2	ACT-451840	0.007	MolMicro-7G8Parent	0.0003	23.3333	1116562976	86.6	SRX2479321	Ng, C.L., Siciliano, G., Lee, M.C., de Almeida, M.J., Corey, V.C., Bopp, S.E., Bertuccini, L., Wittlin, S., Kasdin, R.G., Le Bihan, A., et al. (2016). CRISPR-Cas9-modified pfmdr1 protects Plasmodium falciparum asexual blood stages and gametocytes against a class of piperazine-containing compounds but potentiates artemisinin-based combination therapy partner drugs. Mol Microbiol.
MolMicro-7G8Parent	N/A	0.000297	N/A	N/A	N/A	500887042	56.9	SRX2479257	Ng, C.L., Siciliano, G., Lee, M.C., de Almeida, M.J., Corey, V.C., Bopp, S.E., Bertuccini, L., Wittlin, S., Kasdin, R.G., Le Bihan, A., et al. (2016). CRISPR-Cas9-modified pfmdr1 protects Plasmodium falciparum asexual blood stages and gametocytes against a class of piperazine-containing compounds but potentiates artemisinin-based combination therapy partner drugs. Mol Microbiol.
MolMicro-ACT451840-1cl1	ACT-451840	0.007	MolMicro-7G8Parent	0.000297	23.569	900932256	67.2	SRX2479349	Ng, C.L., Siciliano, G., Lee, M.C., de Almeida, M.J., Corey, V.C., Bopp, S.E., Bertuccini, L., Wittlin, S., Kasdin, R.G., Le Bihan, A., et al. (2016). CRISPR-Cas9-modified pfmdr1 protects Plasmodium falciparum asexual blood stages and gametocytes against a class of piperazine-containing compounds but potentiates artemisinin-based combination therapy partner drugs. Mol Microbiol.
MolMicro-ACT451840-5cl1	ACT-451840	0.006	MolMicro-7G8Parent	0.000297	20.202	535380912	57	SRX2479258	Ng, C.L., Siciliano, G., Lee, M.C., de Almeida, M.J., Corey, V.C., Bopp, S.E., Bertuccini, L., Wittlin, S., Kasdin, R.G., Le Bihan, A., et al. (2016). CRISPR-Cas9-modified pfmdr1 protects Plasmodium falciparum asexual blood stages and gametocytes against a class of piperazine-containing compounds but potentiates artemisinin-based combination therapy partner drugs. Mol Microbiol.
MolMicro-ACT451840-6cl2	ACT-451840	0.012	MolMicro-7G8Parent	0.000297	40.404	402875293	52.1	SRX2479214	Ng, C.L., Siciliano, G., Lee, M.C., de Almeida, M.J., Corey, V.C., Bopp, S.E., Bertuccini, L., Wittlin, S., Kasdin, R.G., Le Bihan, A., et al. (2016). CRISPR-Cas9-modified pfmdr1 protects Plasmodium falciparum asexual blood stages and gametocytes against a class of piperazine-containing compounds but potentiates artemisinin-based combination therapy partner drugs. Mol Microbiol.
NMicro-3D7Parent-1	N/A	0.0043	N/A	N/A	N/A	1762961575	95.4	SRX1642379
NMicro-3D7Parent-2	N/A	0.005	N/A	N/A	N/A	2475200265	95.2	SRX1643155
NMicro-Dd2Parent-1	N/A	0.0026	N/A	N/A	N/A	2133695561	90.5	SRX1643291
NMicro-GNF179-Mut1	GNF179	2.89	MALDA-Dd2Parent-8	0.00631	458.003	527523950	82.7	SRS1239535	Lim, M.Y.-X., LaMonte, G., Lee, M.C.S., Reimer, C., Tan, B.H., Corey, V., Tjahjadi, B.F., Chua, A., Nachon, M., Wintjens, R., et al. (2016). UDP-galactose and acetyl-CoA transporters as Plasmodium multidrug resistance genes. Nature Microbiology 1, 16166.
NMicro-GNF179-Mut10	GNF179	3.36	MALDA-Dd2Parent-8	0.00631	532.488	1564982087	95.7	SRS1239544	Lim, M.Y.-X., LaMonte, G., Lee, M.C.S., Reimer, C., Tan, B.H., Corey, V., Tjahjadi, B.F., Chua, A., Nachon, M., Wintjens, R., et al. (2016). UDP-galactose and acetyl-CoA transporters as Plasmodium multidrug resistance genes. Nature Microbiology 1, 16166.
NMicro-GNF179-Mut11	GNF179	2.12	MALDA-Dd2Parent-8	0.00631	335.975	1672011297	95.7	SRS1239545	Lim, M.Y.-X., LaMonte, G., Lee, M.C.S., Reimer, C., Tan, B.H., Corey, V., Tjahjadi, B.F., Chua, A., Nachon, M., Wintjens, R., et al. (2016). UDP-galactose and acetyl-CoA transporters as Plasmodium multidrug resistance genes. Nature Microbiology 1, 16166.
NMicro-GNF179-Mut12	GNF179	1.91	MALDA-Dd2Parent-8	0.00631	302.694	1564689151	96	SRS1239546	Lim, M.Y.-X., LaMonte, G., Lee, M.C.S., Reimer, C., Tan, B.H., Corey, V., Tjahjadi, B.F., Chua, A., Nachon, M., Wintjens, R., et al. (2016). UDP-galactose and acetyl-CoA transporters as Plasmodium multidrug resistance genes. Nature Microbiology 1, 16166.
NMicro-GNF179-Mut2	GNF179	2.66	MALDA-Dd2Parent-8	0.00631	421.553	1812286002	96.2	SRS1239536	Lim, M.Y.-X., LaMonte, G., Lee, M.C.S., Reimer, C., Tan, B.H., Corey, V., Tjahjadi, B.F., Chua, A., Nachon, M., Wintjens, R., et al. (2016). UDP-galactose and acetyl-CoA transporters as Plasmodium multidrug resistance genes. Nature Microbiology 1, 16166.
NMicro-GNF179-Mut3	GNF179	2.52	MALDA-Dd2Parent-8	0.00631	399.366	1693802510	96	SRS1239537	Lim, M.Y.-X., LaMonte, G., Lee, M.C.S., Reimer, C., Tan, B.H., Corey, V., Tjahjadi, B.F., Chua, A., Nachon, M., Wintjens, R., et al. (2016). UDP-galactose and acetyl-CoA transporters as Plasmodium multidrug resistance genes. Nature Microbiology 1, 16166.
NMicro-GNF179-Mut4	GNF179	0.226	MALDA-Dd2Parent-8	0.00631	35.8162	1460867767	94.3	SRS1239538	Lim, M.Y.-X., LaMonte, G., Lee, M.C.S., Reimer, C., Tan, B.H., Corey, V., Tjahjadi, B.F., Chua, A., Nachon, M., Wintjens, R., et al. (2016). UDP-galactose and acetyl-CoA transporters as Plasmodium multidrug resistance genes. Nature Microbiology 1, 16166.
NMicro-GNF179-Mut5	GNF179	2.17	MALDA-Dd2Parent-8	0.00631	343.899	805684844	89	SRS1239539	Lim, M.Y.-X., LaMonte, G., Lee, M.C.S., Reimer, C., Tan, B.H., Corey, V., Tjahjadi, B.F., Chua, A., Nachon, M., Wintjens, R., et al. (2016). UDP-galactose and acetyl-CoA transporters as Plasmodium multidrug resistance genes. Nature Microbiology 1, 16166.
NMicro-GNF179-Mut6	GNF179	0.384	MALDA-Dd2Parent-8	0.00631	60.8558	1709741355	95.6	SRS1239540	Lim, M.Y.-X., LaMonte, G., Lee, M.C.S., Reimer, C., Tan, B.H., Corey, V., Tjahjadi, B.F., Chua, A., Nachon, M., Wintjens, R., et al. (2016). UDP-galactose and acetyl-CoA transporters as Plasmodium multidrug resistance genes. Nature Microbiology 1, 16166.
NMicro-GNF179-Mut7	GNF179	2.91	MALDA-Dd2Parent-8	0.00631	461.173	1366527391	94.6	SRS1239541	Lim, M.Y.-X., LaMonte, G., Lee, M.C.S., Reimer, C., Tan, B.H., Corey, V., Tjahjadi, B.F., Chua, A., Nachon, M., Wintjens, R., et al. (2016). UDP-galactose and acetyl-CoA transporters as Plasmodium multidrug resistance genes. Nature Microbiology 1, 16166.
NMicro-GNF179-Mut8	GNF179	2.5	MALDA-Dd2Parent-8	0.00631	396.197	1151284620	92.4	SRS1239542	Lim, M.Y.-X., LaMonte, G., Lee, M.C.S., Reimer, C., Tan, B.H., Corey, V., Tjahjadi, B.F., Chua, A., Nachon, M., Wintjens, R., et al. (2016). UDP-galactose and acetyl-CoA transporters as Plasmodium multidrug resistance genes. Nature Microbiology 1, 16166.
NMicro-GNF179-Mut9	GNF179	2.56	MALDA-Dd2Parent-8	0.00631	405.705	1403402101	95.1	SRS1239543	Lim, M.Y.-X., LaMonte, G., Lee, M.C.S., Reimer, C., Tan, B.H., Corey, V., Tjahjadi, B.F., Chua, A., Nachon, M., Wintjens, R., et al. (2016). UDP-galactose and acetyl-CoA transporters as Plasmodium multidrug resistance genes. Nature Microbiology 1, 16166.
NMicro-GNF179-S1-3D7-1B	GNF179	0.869	NMicro-3D7Parent-1	0.0043	202.093	1930209954	95.6	SRX1643094	Lim, M.Y.-X., LaMonte, G., Lee, M.C.S., Reimer, C., Tan, B.H., Corey, V., Tjahjadi, B.F., Chua, A., Nachon, M., Wintjens, R., et al. (2016). UDP-galactose and acetyl-CoA transporters as Plasmodium multidrug resistance genes. Nature Microbiology 1, 16166.
NMicro-GNF179-S1-3D7-2A	GNF179	0.693	NMicro-3D7Parent-1	0.0043	161.163	1678887529	94	SRX1643120	Lim, M.Y.-X., LaMonte, G., Lee, M.C.S., Reimer, C., Tan, B.H., Corey, V., Tjahjadi, B.F., Chua, A., Nachon, M., Wintjens, R., et al. (2016). UDP-galactose and acetyl-CoA transporters as Plasmodium multidrug resistance genes. Nature Microbiology 1, 16166.
NMicro-GNF179-S1-3D7-3A	GNF179	0.285	NMicro-3D7Parent-1	0.0043	66.2791	2163769428	96.2	SRX1643141	Lim, M.Y.-X., LaMonte, G., Lee, M.C.S., Reimer, C., Tan, B.H., Corey, V., Tjahjadi, B.F., Chua, A., Nachon, M., Wintjens, R., et al. (2016). UDP-galactose and acetyl-CoA transporters as Plasmodium multidrug resistance genes. Nature Microbiology 1, 16166.
NMicro-GNF179-S1-3D7-3B	GNF179	3.57	NMicro-3D7Parent-1	0.0043	830.233	2285862377	95.9	SRX1643153	Lim, M.Y.-X., LaMonte, G., Lee, M.C.S., Reimer, C., Tan, B.H., Corey, V., Tjahjadi, B.F., Chua, A., Nachon, M., Wintjens, R., et al. (2016). UDP-galactose and acetyl-CoA transporters as Plasmodium multidrug resistance genes. Nature Microbiology 1, 16166.
NMicro-GNF179-S1-3D7-3C	GNF179	0.834	NMicro-3D7Parent-1	0.0043	193.953	2041985159	92.9	SRX1643154	Lim, M.Y.-X., LaMonte, G., Lee, M.C.S., Reimer, C., Tan, B.H., Corey, V., Tjahjadi, B.F., Chua, A., Nachon, M., Wintjens, R., et al. (2016). UDP-galactose and acetyl-CoA transporters as Plasmodium multidrug resistance genes. Nature Microbiology 1, 16166.
NMicro-GNF179-S1-3D7-4A	GNF179	3.14	NMicro-3D7Parent-1	0.0043	730.233	2154093687	95.7	SRX1643354	Lim, M.Y.-X., LaMonte, G., Lee, M.C.S., Reimer, C., Tan, B.H., Corey, V., Tjahjadi, B.F., Chua, A., Nachon, M., Wintjens, R., et al. (2016). UDP-galactose and acetyl-CoA transporters as Plasmodium multidrug resistance genes. Nature Microbiology 1, 16166.
NMicro-GNF179-S1-Dd2-1A	GNF179	1.89	NMicro-Dd2Parent-1	0.0026	726.923	2129647325	93	SRX1643307	Lim, M.Y.-X., LaMonte, G., Lee, M.C.S., Reimer, C., Tan, B.H., Corey, V., Tjahjadi, B.F., Chua, A., Nachon, M., Wintjens, R., et al. (2016). UDP-galactose and acetyl-CoA transporters as Plasmodium multidrug resistance genes. Nature Microbiology 1, 16166.
NMicro-GNF179-S1-Dd2-1B	GNF179	1.09	NMicro-Dd2Parent-1	0.0026	419.231	2053027832	94	SRX1643319	Lim, M.Y.-X., LaMonte, G., Lee, M.C.S., Reimer, C., Tan, B.H., Corey, V., Tjahjadi, B.F., Chua, A., Nachon, M., Wintjens, R., et al. (2016). UDP-galactose and acetyl-CoA transporters as Plasmodium multidrug resistance genes. Nature Microbiology 1, 16166.
NMicro-GNF179-S1-Dd2-2A	GNF179	0.358	NMicro-Dd2Parent-1	0.0026	137.692	1822099424	90.2	SRX1643332	Lim, M.Y.-X., LaMonte, G., Lee, M.C.S., Reimer, C., Tan, B.H., Corey, V., Tjahjadi, B.F., Chua, A., Nachon, M., Wintjens, R., et al. (2016). UDP-galactose and acetyl-CoA transporters as Plasmodium multidrug resistance genes. Nature Microbiology 1, 16166.
NMicro-GNF179-S1-Dd2-2B	GNF179	0.154	NMicro-Dd2Parent-1	0.0026	59.2308	2009448784	94.3	SRX1643344	Lim, M.Y.-X., LaMonte, G., Lee, M.C.S., Reimer, C., Tan, B.H., Corey, V., Tjahjadi, B.F., Chua, A., Nachon, M., Wintjens, R., et al. (2016). UDP-galactose and acetyl-CoA transporters as Plasmodium multidrug resistance genes. Nature Microbiology 1, 16166.
NMicro-GNF179-S2-3D7-1B	GNF179	7.962	NMicro-3D7Parent-2	0.005	1592.4	1938176689	93.4	SRX1643156	Lim, M.Y.-X., LaMonte, G., Lee, M.C.S., Reimer, C., Tan, B.H., Corey, V., Tjahjadi, B.F., Chua, A., Nachon, M., Wintjens, R., et al. (2016). UDP-galactose and acetyl-CoA transporters as Plasmodium multidrug resistance genes. Nature Microbiology 1, 16166.
NMicro-GNF179-S2-3D7-1C	GNF179	0.009	NMicro-3D7Parent-2	0.005	1.8	1842907661	92.3	SRX1643158	Lim, M.Y.-X., LaMonte, G., Lee, M.C.S., Reimer, C., Tan, B.H., Corey, V., Tjahjadi, B.F., Chua, A., Nachon, M., Wintjens, R., et al. (2016). UDP-galactose and acetyl-CoA transporters as Plasmodium multidrug resistance genes. Nature Microbiology 1, 16166.
NMicro-GNF179-S2-3D7-1D	GNF179	2.31	NMicro-3D7Parent-2	0.005	462	2662660796	94	SRX2479272	Lim, M.Y.-X., LaMonte, G., Lee, M.C.S., Reimer, C., Tan, B.H., Corey, V., Tjahjadi, B.F., Chua, A., Nachon, M., Wintjens, R., et al. (2016). UDP-galactose and acetyl-CoA transporters as Plasmodium multidrug resistance genes. Nature Microbiology 1, 16166.
NMicro-GNF179-S2-3D7-2A	GNF179	0.896	NMicro-3D7Parent-2	0.005	179.2	2270024265	94.5	SRX1643222	Lim, M.Y.-X., LaMonte, G., Lee, M.C.S., Reimer, C., Tan, B.H., Corey, V., Tjahjadi, B.F., Chua, A., Nachon, M., Wintjens, R., et al. (2016). UDP-galactose and acetyl-CoA transporters as Plasmodium multidrug resistance genes. Nature Microbiology 1, 16166.
NMicro-GNF179-S2-3D7-2C	GNF179	3.63	NMicro-3D7Parent-2	0.005	726	1969122404	90.2	SRX1643237	Lim, M.Y.-X., LaMonte, G., Lee, M.C.S., Reimer, C., Tan, B.H., Corey, V., Tjahjadi, B.F., Chua, A., Nachon, M., Wintjens, R., et al. (2016). UDP-galactose and acetyl-CoA transporters as Plasmodium multidrug resistance genes. Nature Microbiology 1, 16166.
NMicro-GNF179-S2-3D7-3A	GNF179	1.61	NMicro-3D7Parent-2	0.005	322	1878849975	87.9	SRX1643261	Lim, M.Y.-X., LaMonte, G., Lee, M.C.S., Reimer, C., Tan, B.H., Corey, V., Tjahjadi, B.F., Chua, A., Nachon, M., Wintjens, R., et al. (2016). UDP-galactose and acetyl-CoA transporters as Plasmodium multidrug resistance genes. Nature Microbiology 1, 16166.
NMicro-GNF179-S2-3D7-3C	GNF179	5.19	NMicro-3D7Parent-2	0.005	1038	1840674910	88.1	SRX1643264	Lim, M.Y.-X., LaMonte, G., Lee, M.C.S., Reimer, C., Tan, B.H., Corey, V., Tjahjadi, B.F., Chua, A., Nachon, M., Wintjens, R., et al. (2016). UDP-galactose and acetyl-CoA transporters as Plasmodium multidrug resistance genes. Nature Microbiology 1, 16166.
NMicro-GNF179-S2-Dd2-1D	GNF179	2.24	NMicro-Dd2Parent-2	0.005	448	1994659463	93.4	SRX2479280	Lim, M.Y.-X., LaMonte, G., Lee, M.C.S., Reimer, C., Tan, B.H., Corey, V., Tjahjadi, B.F., Chua, A., Nachon, M., Wintjens, R., et al. (2016). UDP-galactose and acetyl-CoA transporters as Plasmodium multidrug resistance genes. Nature Microbiology 1, 16166.
NMicro-GNF179-S2-Dd2-2A	GNF179	2.33	NMicro-Dd2Parent-2	0.005	466	2149042855	94.6	SRX2479395	Lim, M.Y.-X., LaMonte, G., Lee, M.C.S., Reimer, C., Tan, B.H., Corey, V., Tjahjadi, B.F., Chua, A., Nachon, M., Wintjens, R., et al. (2016). UDP-galactose and acetyl-CoA transporters as Plasmodium multidrug resistance genes. Nature Microbiology 1, 16166.
NMicro-GNF179-S2-Dd2-3D	GNF179	2.41	NMicro-Dd2Parent-2	0.005	482	2138121615	94	SRX2479221	Lim, M.Y.-X., LaMonte, G., Lee, M.C.S., Reimer, C., Tan, B.H., Corey, V., Tjahjadi, B.F., Chua, A., Nachon, M., Wintjens, R., et al. (2016). UDP-galactose and acetyl-CoA transporters as Plasmodium multidrug resistance genes. Nature Microbiology 1, 16166.
PG-3D7Parent	N/A	0.0003	N/A	N/A	N/A	1133073529	99.1	SRS349610	Bopp, S.E., Manary, M.J., Bright, A.T., Johnston, G.L., Dharia, N.V., Luna, F.L., McCormack, S., Plouffe, D., McNamara, C.W., Walker, J.R., et al. (2013). Mitotic evolution of Plasmodium falciparum shows a stable core genome but recombination in antigen families. PLoS Genet 9, e1003293.
PG-Atovaquone-R1a	Atovaquone	0.004	PG-3D7Parent	0.0003	13.3333	545002611	87.2	SRX246492	Bopp, S.E., Manary, M.J., Bright, A.T., Johnston, G.L., Dharia, N.V., Luna, F.L., McCormack, S., Plouffe, D., McNamara, C.W., Walker, J.R., et al. (2013). Mitotic evolution of Plasmodium falciparum shows a stable core genome but recombination in antigen families. PLoS Genet 9, e1003293.
PG-Atovaquone-R1a2	Atovaquone	0.004	PG-3D7Parent	0.0003	13.3333	1554937014	96.2	SRX246493	Bopp, S.E., Manary, M.J., Bright, A.T., Johnston, G.L., Dharia, N.V., Luna, F.L., McCormack, S., Plouffe, D., McNamara, C.W., Walker, J.R., et al. (2013). Mitotic evolution of Plasmodium falciparum shows a stable core genome but recombination in antigen families. PLoS Genet 9, e1003293.
PG-Atovaquone-R1b	Atovaquone	0.003	PG-3D7Parent	0.0003	10	1200878169	97.1	SRX246494	Bopp, S.E., Manary, M.J., Bright, A.T., Johnston, G.L., Dharia, N.V., Luna, F.L., McCormack, S., Plouffe, D., McNamara, C.W., Walker, J.R., et al. (2013). Mitotic evolution of Plasmodium falciparum shows a stable core genome but recombination in antigen families. PLoS Genet 9, e1003293.
PG-Atovaquone-R1b2	Atovaquone	0.003	PG-3D7Parent	0.0003	10	1454248123	97.6	SRX246495	Bopp, S.E., Manary, M.J., Bright, A.T., Johnston, G.L., Dharia, N.V., Luna, F.L., McCormack, S., Plouffe, D., McNamara, C.W., Walker, J.R., et al. (2013). Mitotic evolution of Plasmodium falciparum shows a stable core genome but recombination in antigen families. PLoS Genet 9, e1003293.
PG-Atovaquone-R2a	Atovaquone	0.005	PG-3D7Parent	0.0003	16.6667	1038736481	98.8	SRX246496	Bopp, S.E., Manary, M.J., Bright, A.T., Johnston, G.L., Dharia, N.V., Luna, F.L., McCormack, S., Plouffe, D., McNamara, C.W., Walker, J.R., et al. (2013). Mitotic evolution of Plasmodium falciparum shows a stable core genome but recombination in antigen families. PLoS Genet 9, e1003293.
PG-Atovaquone-R2a2	Atovaquone	0.005	PG-3D7Parent	0.0003	16.6667	1341175582	98.9	SRX246497	Bopp, S.E., Manary, M.J., Bright, A.T., Johnston, G.L., Dharia, N.V., Luna, F.L., McCormack, S., Plouffe, D., McNamara, C.W., Walker, J.R., et al. (2013). Mitotic evolution of Plasmodium falciparum shows a stable core genome but recombination in antigen families. PLoS Genet 9, e1003293.
PG-Atovaquone-R2b2	Atovaquone	0.005	PG-3D7Parent	0.0003	16.6667	762042310	71.7	SRX246499	Bopp, S.E., Manary, M.J., Bright, A.T., Johnston, G.L., Dharia, N.V., Luna, F.L., McCormack, S., Plouffe, D., McNamara, C.W., Walker, J.R., et al. (2013). Mitotic evolution of Plasmodium falciparum shows a stable core genome but recombination in antigen families. PLoS Genet 9, e1003293.
PG-Atovaquone-R3a	Atovaquone	0.004	PG-3D7Parent	0.0003	13.3333	622928620	70.3	SRX246500	Bopp, S.E., Manary, M.J., Bright, A.T., Johnston, G.L., Dharia, N.V., Luna, F.L., McCormack, S., Plouffe, D., McNamara, C.W., Walker, J.R., et al. (2013). Mitotic evolution of Plasmodium falciparum shows a stable core genome but recombination in antigen families. PLoS Genet 9, e1003293.
PG-Atovaquone-R3b	Atovaquone	0.004	PG-3D7Parent	0.0003	13.3333	483709334	70	SRX246501	Bopp, S.E., Manary, M.J., Bright, A.T., Johnston, G.L., Dharia, N.V., Luna, F.L., McCormack, S., Plouffe, D., McNamara, C.W., Walker, J.R., et al. (2013). Mitotic evolution of Plasmodium falciparum shows a stable core genome but recombination in antigen families. PLoS Genet 9, e1003293.
PG-Atovaquone-R4a	Atovaquone	0.173	PG-3D7Parent	0.0003	576.667	416300457	66	SRX246502	Bopp, S.E., Manary, M.J., Bright, A.T., Johnston, G.L., Dharia, N.V., Luna, F.L., McCormack, S., Plouffe, D., McNamara, C.W., Walker, J.R., et al. (2013). Mitotic evolution of Plasmodium falciparum shows a stable core genome but recombination in antigen families. PLoS Genet 9, e1003293.
PG-Atovaquone-R4b	Atovaquone	0.2	PG-3D7Parent	0.0003	666.667	561812991	72.4	SRX246503	Bopp, S.E., Manary, M.J., Bright, A.T., Johnston, G.L., Dharia, N.V., Luna, F.L., McCormack, S., Plouffe, D., McNamara, C.W., Walker, J.R., et al. (2013). Mitotic evolution of Plasmodium falciparum shows a stable core genome but recombination in antigen families. PLoS Genet 9, e1003293.
PG-Atovaquone-R5a	Atovaquone	0.019	PG-3D7Parent	0.0003	63.3333	985075981	94.3	SRX246504	Bopp, S.E., Manary, M.J., Bright, A.T., Johnston, G.L., Dharia, N.V., Luna, F.L., McCormack, S., Plouffe, D., McNamara, C.W., Walker, J.R., et al. (2013). Mitotic evolution of Plasmodium falciparum shows a stable core genome but recombination in antigen families. PLoS Genet 9, e1003293.
PG-Atovaquone-R5b	Atovaquone	0.016	PG-3D7Parent	0.0003	53.3333	1037541390	96.7	SRX246505	Bopp, S.E., Manary, M.J., Bright, A.T., Johnston, G.L., Dharia, N.V., Luna, F.L., McCormack, S., Plouffe, D., McNamara, C.W., Walker, J.R., et al. (2013). Mitotic evolution of Plasmodium falciparum shows a stable core genome but recombination in antigen families. PLoS Genet 9, e1003293.
