# Supplementary material for: Mapping the malaria parasite druggable genome by using in vitro evolution and chemogenomics
Source: Science. 2018 Jan 12;359(6372):191–9. doi: 10.1126/science.aan4472 (PMC5925756; doi:10.1126/science.aan4472)
Supplement: Mapping the malaria parasite druggable genome by using in vitro evolution and chemogenomics [file Science-359-191-s002.zip › aan4472_Cowell_SM_table_S4.xlsx]

## Sheet: Sheet1
Table S4. Detailed information regarding the 1945 single nucleotide variants (SNVs) and insertions or deletions (indels) discovered in the set of 235 compound-resistant clones compared to their isogenic compound-sensitive parent clones.
Compound	Chromosome	Position	Gene_Name	Gene_Descrip	Type	Ref_Base	Alt_Base	Effect	Codon_Change	CodingChangeConversion
ACT-451840	Pf3D7_01_v3	620400	PF3D7_0115700	"erythrocyte membrane protein 1, PfEMP1 (VAR)"	SNP	T	C	intergenic
ACT-451840	Pf3D7_03_v3	1061656	PF3D7_0324900	"erythrocyte membrane protein 1, PfEMP1 (VAR)"	SNP	A	T	intergenic
ACT-451840	Pf3D7_04_v3	1197300	PF3D7_0426000	"erythrocyte membrane protein 1, PfEMP1 (VAR)"	SNP	G	A	intergenic
ACT-451840	Pf3D7_04_v3	1197306	PF3D7_0426000	"erythrocyte membrane protein 1, PfEMP1 (VAR)"	SNP	A	T	intergenic
ACT-451840	Pf3D7_05_v3	958835	PF3D7_0523000	multidrug+resistance+protein+%28MDR1%29	SNP	G	C	non_synonymous_coding	Ggt/Cgt	G316R
ACT-451840	Pf3D7_05_v3	960308	PF3D7_0523000	multidrug+resistance+protein+%28MDR1%29	SNP	G	A	non_synonymous_coding	Gct/Act	A807T
ACT-451840	Pf3D7_05_v3	960412	PF3D7_0523000	multidrug+resistance+protein+%28MDR1%29	SNP	G	A,T	non_synonymous_coding	atG/atA	M841I
ACT-451840	Pf3D7_07_v3	1443565	PF3D7_0733000	"erythrocyte membrane protein 1, PfEMP1 (VAR)"	SNP	T	C	intergenic
ACT-451840	Pf3D7_07_v3	1444472	PF3D7_0733000	"erythrocyte membrane protein 1, PfEMP1 (VAR)"	SNP	T	A	intergenic
ACT-451840	Pf3D7_07_v3	1444475	PF3D7_0733000	"erythrocyte membrane protein 1, PfEMP1 (VAR)"	SNP	G	A	intergenic
ACT-451840	Pf3D7_08_v3	1440344	PF3D7_0833500	erythrocyte+membrane+protein+1%2C+PfEMP1+%28VAR%29	SNP	C	G	non_synonymous_coding	Gtt/Ctt	V1036L
ACT-451840	Pf3D7_09_v3	15396	PF3D7_0900100	"erythrocyte membrane protein 1, PfEMP1 (VAR)"	SNP	C	A	intergenic
ACT-451840	Pf3D7_09_v3	15398	PF3D7_0900100	"erythrocyte membrane protein 1, PfEMP1 (VAR)"	SNP	T	G	intergenic
ACT-451840	Pf3D7_12_v3	1778278	PF3D7_1241700	replication+factor+C+subunit+4%2C+putative	SNP	G	C	non_synonymous_coding	aGt/aCt	S42T
ACT-451840	Pf3D7_12_v3	2150775	PF3D7_1252600	lysophospholipase%2C+putative	SNP	A	T	non_synonymous_coding	aaA/aaT	K74N
ACT-451840	Pf3D7_07_v3	15697	PF3D7_0700100	"erythrocyte membrane protein 1, PfEMP1 (VAR)"	INDEL	ACCTAATGTAGGT	A	intergenic
ACT-451840	Pf3D7_08_v3	1440347	PF3D7_0833500	erythrocyte+membrane+protein+1%2C+PfEMP1+%28VAR%29	INDEL	A	AGCCGTC	disruptive_inframe_insertion	gac/gaGACGGCc	D1034ETA
ACT-451840	Pf3D7_12_v3	910707	PF3D7_1222600	transcription+factor+with+AP2+domain%28s%29+%28ApiAP2%29	INDEL	AC	A	frameshift_variant	-	-1169
ACT-451840	Pf3D7_14_v3	2919153	PF3D7_1471400	"diacylglycerol kinase, putative"	INDEL	A	AT	intergenic
Atovaquone	Pf3D7_01_v3	25775	PF3D7_0100100	"erythrocyte membrane protein 1, PfEMP1 (VAR)"	SNP	G	A	intergenic		n.25775G>A
Atovaquone	Pf3D7_01_v3	25777	PF3D7_0100100	"erythrocyte membrane protein 1, PfEMP1 (VAR)"	SNP	T	A	intergenic		n.25777T>A
Atovaquone	Pf3D7_01_v3	27027	PF3D7_0100100	"erythrocyte membrane protein 1, PfEMP1 (VAR)"	SNP	A	T	intergenic		n.27027A>T
Atovaquone	Pf3D7_01_v3	33150	PF3D7_0100100	erythrocyte+membrane+protein+1%2C+PfEMP1+%28VAR%29	SNP	A	G	non_synonymous_coding	gAg/gGg	E1214G 3641A>G
Atovaquone	Pf3D7_01_v3	33921	PF3D7_0100100	erythrocyte+membrane+protein+1%2C+PfEMP1+%28VAR%29	SNP	G	C	non_synonymous_coding	gGt/gCt	G1471A 4412G>C
Atovaquone	Pf3D7_01_v3	33943	PF3D7_0100100	erythrocyte+membrane+protein+1%2C+PfEMP1+%28VAR%29	SNP	A	T	non_synonymous_coding	caA/caT	Q1478H 4434A>T
Atovaquone	Pf3D7_01_v3	33955	PF3D7_0100100	erythrocyte+membrane+protein+1%2C+PfEMP1+%28VAR%29	SNP	C	A	non_synonymous_coding	gaC/gaA	D1482E 4446C>A
Atovaquone	Pf3D7_01_v3	36343	PF3D7_0100100	erythrocyte+membrane+protein+1%2C+PfEMP1+%28VAR%29	SNP	G	T	non_synonymous_coding	aaG/aaT	K1903N 5709G>T
Atovaquone	Pf3D7_01_v3	264838	PF3D7_0106300	calcium-transporting ATPase (ATP6)	SNP	A	T	intergenic		n.264838A>T
Atovaquone	Pf3D7_02_v3	61370	PF3D7_0201100	"Plasmodium exported protein, unknown function, fragment"	SNP	T	C	intergenic		n.61370T>C
Atovaquone	Pf3D7_02_v3	715780	PF3D7_0217300	"AP-2 complex subunit sigma, putative"	SNP	T	G	intergenic		n.715780T>G
Atovaquone	Pf3D7_02_v3	734280	PF3D7_0217800	40S+ribosomal+protein+S26+%28RPS26%29	SNP	G	C	non_synonymous_coding	aaG/aaC	K3N 9G>C
Atovaquone	Pf3D7_03_v3	168757	PF3D7_0303200	"HAD superfamily protein, putative"	SNP	T	G	intergenic		n.168757T>G
Atovaquone	Pf3D7_03_v3	424230	PF3D7_0310100	calcium-dependent+protein+kinase+3+%28CDPK3%29	SNP	C	T	intron_variant		c.1471-12C>T
Atovaquone	Pf3D7_03_v3	476954	PF3D7_0311200	valine--tRNA+ligase%2C+putative	SNP	G	C	non_synonymous_coding	Gat/Cat	D658H 1972G>C
Atovaquone	Pf3D7_03_v3	566986	PF3D7_0314000	co-chaperone p23 (P23)	SNP	C	T	intergenic		n.566986C>T
Atovaquone	Pf3D7_03_v3	1057165	PF3D7_0324900	"erythrocyte membrane protein 1, PfEMP1 (VAR)"	SNP	G	T	intergenic
Atovaquone	Pf3D7_04_v3	136890	PF3D7_0402300	reticulocyte binding protein homologue 1 (RH1)	SNP	T	C	intergenic		n.136890T>C
Atovaquone	Pf3D7_04_v3	750400	PF3D7_0417300	"LETM1-like protein, putative"	SNP	G	A	intergenic		n.750400G>A
Atovaquone	Pf3D7_04_v3	914897	PF3D7_0420200	"holo-[acyl-carrier-protein] synthase, putative (ACPS)"	SNP	A	T	intergenic		n.914897A>T
Atovaquone	Pf3D7_04_v3	914902	PF3D7_0420200	"holo-[acyl-carrier-protein] synthase, putative (ACPS)"	SNP	A	T	intergenic		n.914902A>T
Atovaquone	Pf3D7_04_v3	971254	PF3D7_0421300	erythrocyte+membrane+protein+1%2C+PfEMP1+%28VAR%29	SNP	A	G	intron_variant		c.5301+37T>C
Atovaquone	Pf3D7_04_v3	971255	PF3D7_0421300	erythrocyte+membrane+protein+1%2C+PfEMP1+%28VAR%29	SNP	T	G	intron_variant		c.5301+36A>C
Atovaquone	Pf3D7_04_v3	971258	PF3D7_0421300	erythrocyte+membrane+protein+1%2C+PfEMP1+%28VAR%29	SNP	A	T	intron_variant		c.5301+33T>A
Atovaquone	Pf3D7_04_v3	971261	PF3D7_0421300	erythrocyte+membrane+protein+1%2C+PfEMP1+%28VAR%29	SNP	T	C	intron_variant		c.5301+30A>G
Atovaquone	Pf3D7_04_v3	989237	PF3D7_0421700	conserved+Plasmodium+protein%2C+unknown+function	SNP	A	G	intron_variant		c.5043+81T>C
Atovaquone	Pf3D7_04_v3	1185636	PF3D7_0426000	"erythrocyte membrane protein 1, PfEMP1 (VAR)"	SNP	A	T	intergenic
Atovaquone	Pf3D7_04_v3	1185639	PF3D7_0426000	"erythrocyte membrane protein 1, PfEMP1 (VAR)"	SNP	C	T	intergenic
Atovaquone	Pf3D7_04_v3	1185642	PF3D7_0426000	"erythrocyte membrane protein 1, PfEMP1 (VAR)"	SNP	C	G	intergenic
Atovaquone	Pf3D7_04_v3	1185643	PF3D7_0426000	"erythrocyte membrane protein 1, PfEMP1 (VAR)"	SNP	G	C	intergenic
Atovaquone	Pf3D7_05_v3	156796	PF3D7_0503900	"conserved Plasmodium protein, unknown function"	SNP	T	C	intergenic		n.156796T>C
Atovaquone	Pf3D7_05_v3	156805	PF3D7_0503900	"conserved Plasmodium protein, unknown function"	SNP	A	C	intergenic		n.156805A>C
Atovaquone	Pf3D7_05_v3	228980	PF3D7_0505100	trafficking+protein+particle+complex+subunit+8%2C+putative+%28TRS85%29	SNP	A	T	non_synonymous_coding	aaA/aaT	K2664N 7992A>T
Atovaquone	Pf3D7_05_v3	435121	PF3D7_0510200	peptidyl-prolyl cis-trans isomerase (CYP87)	SNP	T	C	intergenic		n.435121T>C
Atovaquone	Pf3D7_05_v3	604968	PF3D7_0514500	"conserved Plasmodium membrane protein, unknown function"	SNP	T	G	intergenic		n.604968T>G
Atovaquone	Pf3D7_05_v3	686101	PF3D7_0516500	"metabolite/drug transporter, putative"	SNP	C	T	intergenic		n.686101C>T
Atovaquone	Pf3D7_05_v3	686109	PF3D7_0516500	"metabolite/drug transporter, putative"	SNP	G	T	intergenic		n.686109G>T
Atovaquone	Pf3D7_05_v3	1044013	PF3D7_0525100	acyl-CoA synthetase (ACS10)	SNP	T	C	intergenic		n.1044013T>C
Atovaquone	Pf3D7_06_v3	122416	PF3D7_0603000	"conserved Plasmodium protein, unknown function"	SNP	T	A	intergenic		n.122416T>A
Atovaquone	Pf3D7_06_v3	122419	PF3D7_0603000	"conserved Plasmodium protein, unknown function"	SNP	A	G	intergenic		n.122419A>G
Atovaquone	Pf3D7_06_v3	122422	PF3D7_0603000	"conserved Plasmodium protein, unknown function"	SNP	T	A	intergenic		n.122422T>A
Atovaquone	Pf3D7_06_v3	224531	PF3D7_0605400	"calcium-binding protein, putative"	SNP	A	T	intergenic		n.224531A>T
Atovaquone	Pf3D7_06_v3	224536	PF3D7_0605400	"calcium-binding protein, putative"	SNP	A	T	intergenic		n.224536A>T
Atovaquone	Pf3D7_06_v3	224537	PF3D7_0605400	"calcium-binding protein, putative"	SNP	T	A	intergenic		n.224537T>A
Atovaquone	Pf3D7_06_v3	224543	PF3D7_0605400	"calcium-binding protein, putative"	SNP	A	C	intergenic		n.224543A>C
Atovaquone	Pf3D7_06_v3	224547	PF3D7_0605400	"calcium-binding protein, putative"	SNP	A	C	intergenic		n.224547A>C
Atovaquone	Pf3D7_06_v3	355002	PF3D7_0608600	"conserved Plasmodium protein, unknown function"	SNP	A	G	intergenic		n.355002A>G
Atovaquone	Pf3D7_06_v3	355003	PF3D7_0608600	"conserved Plasmodium protein, unknown function"	SNP	T	G	intergenic		n.355003T>G
Atovaquone	Pf3D7_06_v3	465316	PF3D7_0611000	"SNARE associated Golgi protein, putative"	SNP	T	C	intergenic		n.465316T>C
Atovaquone	Pf3D7_06_v3	465318	PF3D7_0611000	"SNARE associated Golgi protein, putative"	SNP	T	C	intergenic		n.465318T>C
Atovaquone	Pf3D7_06_v3	707203	PF3D7_0617000	"mitochondrial import receptor subunit TOM40, putative (TOM40)"	SNP	A	T	intergenic		n.707203A>T
Atovaquone	Pf3D7_06_v3	755738	PF3D7_0617900	"histone H3 variant, putative (H3.3)"	SNP	T	A	intergenic		n.755738T>A
Atovaquone	Pf3D7_07_v3	402964	PF3D7_0709000	chloroquine resistance transporter (CRT)	SNP	A	T	intergenic		n.402964A>T
Atovaquone	Pf3D7_07_v3	402965	PF3D7_0709000	chloroquine resistance transporter (CRT)	SNP	T	G	intergenic		n.402965T>G
Atovaquone	Pf3D7_07_v3	402967	PF3D7_0709000	chloroquine resistance transporter (CRT)	SNP	T	C	intergenic		n.402967T>C
Atovaquone	Pf3D7_07_v3	755425	PF3D7_0717500	calcium-dependent protein kinase 4 (CDPK4)	SNP	T	A	intergenic		n.755425T>A
Atovaquone	Pf3D7_07_v3	885397	PF3D7_0720400	ferrodoxin reductase-like protein	SNP	A	G	intergenic		n.885397A>G
Atovaquone	Pf3D7_08_v3	685559	PF3D7_0814200	DNA/RNA-binding protein Alba 1 (ALBA1)	SNP	T	A	intergenic		n.685559T>A
Atovaquone	Pf3D7_08_v3	841424	PF3D7_0818500	"zinc finger protein, putative"	SNP	A	C	intergenic		n.841424A>C
Atovaquone	Pf3D7_08_v3	881066	PF3D7_0819500	"conserved protein, unknown function"	SNP	T	C	intergenic		n.881066T>C
Atovaquone	Pf3D7_08_v3	1164927	PF3D7_0826900	conserved+Plasmodium+protein%2C+unknown+function	SNP	T	C	intron_variant		c.55-74T>C
Atovaquone	Pf3D7_08_v3	1267221	PF3D7_0829500	"conserved Plasmodium protein, unknown function"	SNP	T	A	intergenic		n.1267221T>A
Atovaquone	Pf3D7_08_v3	1267224	PF3D7_0829500	"conserved Plasmodium protein, unknown function"	SNP	A	T	intergenic		n.1267224A>T
Atovaquone	Pf3D7_08_v3	1267226	PF3D7_0829500	"conserved Plasmodium protein, unknown function"	SNP	A	T	intergenic		n.1267226A>T
Atovaquone	Pf3D7_09_v3	118177	PF3D7_0902700	"Plasmodium exported protein (PHISTb), unknown function, pseudogene"	SNP	T	G	intergenic		n.118177T>G
Atovaquone	Pf3D7_09_v3	140509	PF3D7_0903300	"conserved Plasmodium membrane protein, unknown function"	SNP	T	A	intergenic		n.140509T>A
Atovaquone	Pf3D7_09_v3	167071	PF3D7_0903500	"conserved Plasmodium protein, unknown function"	SNP	A	G	intergenic		n.167071A>G
Atovaquone	Pf3D7_09_v3	1025002	PF3D7_0925500	thioredoxin-like protein 2 (TLP2)	SNP	T	C	intergenic		n.1025002T>C
Atovaquone	Pf3D7_09_v3	1201168	PF3D7_0930300	merozoite surface protein 1 (MSP1)	SNP	T	A	intergenic		n.1201168T>A
Atovaquone	Pf3D7_09_v3	1278514	PF3D7_0932000	conserved+Plasmodium+protein%2C+unknown+function	SNP	A	G	intron_variant		c.130+76A>G
Atovaquone	Pf3D7_09_v3	1408222	PF3D7_0935700	"Plasmodium exported protein, unknown function"	SNP	A	C	intergenic		n.1408222A>C
Atovaquone	Pf3D7_09_v3	1408225	PF3D7_0935700	"Plasmodium exported protein, unknown function"	SNP	A	T	intergenic		n.1408225A>T
Atovaquone	Pf3D7_09_v3	1466003	PF3D7_0937000	Plasmodium+exported+protein+%28PHISTb%29%2C+unknown+function	SNP	T	A	intron_variant		c.69+31T>A
Atovaquone	Pf3D7_10_v3	25220	PF3D7_1000100	"erythrocyte membrane protein 1, PfEMP1 (VAR)"	SNP	T	G	intergenic		n.25220T>G
Atovaquone	Pf3D7_10_v3	25224	PF3D7_1000100	"erythrocyte membrane protein 1, PfEMP1 (VAR)"	SNP	T	G	intergenic		n.25224T>G
Atovaquone	Pf3D7_10_v3	25393	PF3D7_1000100	"erythrocyte membrane protein 1, PfEMP1 (VAR)"	SNP	A	T	intergenic		n.25393A>T
Atovaquone	Pf3D7_10_v3	25414	PF3D7_1000100	"erythrocyte membrane protein 1, PfEMP1 (VAR)"	SNP	A	C	intergenic		n.25414A>C
Atovaquone	Pf3D7_10_v3	277909	PF3D7_1006800	RNA-binding+protein%2C+putative	SNP	T	C	intron_variant		c.19-163T>C
Atovaquone	Pf3D7_10_v3	813778	PF3D7_1020000	"large subunit rRNA processing RRM protein, putative"	SNP	T	A	intergenic		n.813778T>A
Atovaquone	Pf3D7_10_v3	1362438	PF3D7_1034100	conserved+Plasmodium+protein%2C+unknown+function	SNP	T	C	intron_variant		c.259-24A>G
Atovaquone	Pf3D7_10_v3	1514562	PF3D7_1038300	"conserved Plasmodium protein, unknown function"	SNP	T	A	intergenic		n.1514562T>A
Atovaquone	Pf3D7_11_v3	10957	PF3D7_1100100	"erythrocyte membrane protein 1, PfEMP1 (VAR)"	SNP	C	G	intergenic		n.10957C>G
Atovaquone	Pf3D7_11_v3	260363	PF3D7_1106100	"apicoplast ribosomal protein S15 precursor, putative"	SNP	A	G	intergenic		n.260363A>G
Atovaquone	Pf3D7_11_v3	586576	PF3D7_1115400	cysteine proteinase falcipain 3 (FP3)	SNP	A	T	intergenic		n.586576A>T
Atovaquone	Pf3D7_11_v3	586578	PF3D7_1115400	cysteine proteinase falcipain 3 (FP3)	SNP	A	T	intergenic		n.586578A>T
Atovaquone	Pf3D7_11_v3	586580	PF3D7_1115400	cysteine proteinase falcipain 3 (FP3)	SNP	A	G	intergenic		n.586580A>G
Atovaquone	Pf3D7_11_v3	586583	PF3D7_1115400	cysteine proteinase falcipain 3 (FP3)	SNP	T	A	intergenic		n.586583T>A
Atovaquone	Pf3D7_11_v3	1312282	PF3D7_1133800	"RNA (uracil-5-)methyltransferase, putative"	SNP	T	A	intergenic		n.1312282T>A
Atovaquone	Pf3D7_11_v3	1603193	PF3D7_1140200	"conserved Plasmodium protein, unknown function"	SNP	A	G	intergenic		n.1603193A>G
Atovaquone	Pf3D7_11_v3	1603196	PF3D7_1140200	"conserved Plasmodium protein, unknown function"	SNP	T	C	intergenic		n.1603196T>C
Atovaquone	Pf3D7_11_v3	1603199	PF3D7_1140200	"conserved Plasmodium protein, unknown function"	SNP	A	T	intergenic		n.1603199A>T
Atovaquone	Pf3D7_11_v3	1733115	PF3D7_1143300	"DNA-directed RNA polymerase I, putative"	SNP	A	T	intergenic		n.1733115A>T
Atovaquone	Pf3D7_11_v3	1733117	PF3D7_1143300	"DNA-directed RNA polymerase I, putative"	SNP	A	T	intergenic		n.1733117A>T
Atovaquone	Pf3D7_12_v3	162164	PF3D7_1202900	high mobility group protein B1 (HMGB1)	SNP	T	A	intergenic		n.162164T>A
Atovaquone	Pf3D7_12_v3	241428	PF3D7_1205500	"zinc finger protein, putative"	SNP	T	C	intergenic		n.241428T>C
Atovaquone	Pf3D7_12_v3	362181	PF3D7_1208100	conserved+Plasmodium+protein%2C+unknown+function	SNP	A	C	intron_variant		c.197-50A>C
Atovaquone	Pf3D7_12_v3	362185	PF3D7_1208100	conserved+Plasmodium+protein%2C+unknown+function	SNP	T	C	intron_variant		c.197-46T>C
Atovaquone	Pf3D7_12_v3	362188	PF3D7_1208100	conserved+Plasmodium+protein%2C+unknown+function	SNP	T	C	intron_variant		c.197-43T>C
Atovaquone	Pf3D7_12_v3	362192	PF3D7_1208100	conserved+Plasmodium+protein%2C+unknown+function	SNP	T	G	intron_variant		c.197-39T>G
Atovaquone	Pf3D7_12_v3	362194	PF3D7_1208100	conserved+Plasmodium+protein%2C+unknown+function	SNP	T	G	intron_variant		c.197-37T>G
Atovaquone	Pf3D7_12_v3	594514	PF3D7_1213900	"conserved Plasmodium protein, unknown function"	SNP	A	G	intergenic		n.594514A>G
Atovaquone	Pf3D7_12_v3	594516	PF3D7_1213900	"conserved Plasmodium protein, unknown function"	SNP	A	T	intergenic		n.594516A>T
Atovaquone	Pf3D7_12_v3	594518	PF3D7_1213900	"conserved Plasmodium protein, unknown function"	SNP	A	T	intergenic		n.594518A>T
Atovaquone	Pf3D7_12_v3	692096	PF3D7_1217500	"conserved Plasmodium protein, unknown function"	SNP	T	A	intergenic		n.692096T>A
Atovaquone	Pf3D7_12_v3	692100	PF3D7_1217500	"conserved Plasmodium protein, unknown function"	SNP	T	C	intergenic		n.692100T>C
Atovaquone	Pf3D7_12_v3	980686	PF3D7_1224200	"conserved Plasmodium protein, unknown function"	SNP	A	T	intergenic		n.980686A>T
Atovaquone	Pf3D7_12_v3	980688	PF3D7_1224200	"conserved Plasmodium protein, unknown function"	SNP	A	T	intergenic		n.980688A>T
Atovaquone	Pf3D7_12_v3	1113015	PF3D7_1227400	"conserved Plasmodium protein, unknown function"	SNP	T	A	intergenic		n.1113015T>A
Atovaquone	Pf3D7_12_v3	1151713	PF3D7_1228300	NIMA related kinase 1 (NEK1)	SNP	T	A	intergenic		n.1151713T>A
Atovaquone	Pf3D7_12_v3	1198008	PF3D7_1229100	ABC+transporter%2C+%28CT+family%29+%28MRP2%29	SNP	C	G	non_synonymous_coding	Gca/Cca	A403P 1207G>C
Atovaquone	Pf3D7_12_v3	1825158	PF3D7_1243600	"translation initiation factor SUI1, putative"	SNP	T	A	intergenic		n.1825158T>A
Atovaquone	Pf3D7_12_v3	1922433	PF3D7_1246200	actin I (ACT1)	SNP	T	C,A	intergenic		n.1922433T>C
Atovaquone	Pf3D7_12_v3	1922435	PF3D7_1246200	actin I (ACT1)	SNP	T	C	intergenic		n.1922435T>C
Atovaquone	Pf3D7_12_v3	1922437	PF3D7_1246200	actin I (ACT1)	SNP	T	A	intergenic		n.1922437T>A
Atovaquone	Pf3D7_12_v3	1922439	PF3D7_1246200	actin I (ACT1)	SNP	T	C	intergenic		n.1922439T>C
Atovaquone	Pf3D7_12_v3	1993778	PF3D7_1248700	"conserved Plasmodium protein, unknown function"	SNP	A	T	intergenic		n.1993778A>T
Atovaquone	Pf3D7_12_v3	1994170	PF3D7_1248700	"conserved Plasmodium protein, unknown function"	SNP	T	A	intergenic		n.1994170T>A
Atovaquone	Pf3D7_13_v3	624288	PF3D7_1314600	lipoate-protein ligase 1 (LipL1)	SNP	T	G	intergenic		n.624288T>G
Atovaquone	Pf3D7_13_v3	624290	PF3D7_1314600	lipoate-protein ligase 1 (LipL1)	SNP	A	T	intergenic		n.624290A>T
Atovaquone	Pf3D7_13_v3	715943	PF3D7_1317100	DNA replication licensing factor MCM4 (MCM4)	SNP	A	T	intergenic		n.715943A>T
Atovaquone	Pf3D7_13_v3	954623	PF3D7_1322500	palmitoyltransferase%2C+putative+%28DHHC5%29	SNP	T	C	intron_variant		c.942+59T>C
Atovaquone	Pf3D7_13_v3	1328302	PF3D7_1332000	"syntaxin, Qa-SNARE family (SYN5)"	SNP	T	A	intergenic		n.1328302T>A
Atovaquone	Pf3D7_13_v3	1328306	PF3D7_1332000	"syntaxin, Qa-SNARE family (SYN5)"	SNP	T	A	intergenic		n.1328306T>A
Atovaquone	Pf3D7_13_v3	1328311	PF3D7_1332000	"syntaxin, Qa-SNARE family (SYN5)"	SNP	C	A	intergenic		n.1328311C>A
Atovaquone	Pf3D7_13_v3	1478966	PF3D7_1336400	RanBPM+and+CLTH-like+protein%2C+putative	SNP	T	A	intron_variant		c.358-12A>T
Atovaquone	Pf3D7_13_v3	1629516	PF3D7_1340900	sodium-dependent phosphate transporter (PiT)	SNP	T	C	intergenic		n.1629516T>C
Atovaquone	Pf3D7_13_v3	1694397	PF3D7_1342900	transcription factor with AP2 domain(s) (ApiAP2)	SNP	T	A	intergenic		n.1694397T>A
Atovaquone	Pf3D7_13_v3	1799414	PF3D7_1344800	aspartate carbamoyltransferase (ATCase)	SNP	T	G	intergenic		n.1799414T>G
Atovaquone	Pf3D7_13_v3	1799419	PF3D7_1344800	aspartate carbamoyltransferase (ATCase)	SNP	A	T	intergenic		n.1799419A>T
Atovaquone	Pf3D7_13_v3	2605274	PF3D7_1364800	"DNA-directed RNA polymerase II, putative"	SNP	C	T	intergenic		n.2605274C>T
Atovaquone	Pf3D7_13_v3	2619271	PF3D7_1365500	glycine+cleavage+T+protein%2C+putative+%28GCVT%29	SNP	T	G,C	intron_variant		c.76-151T>G
Atovaquone	Pf3D7_13_v3	2816572	PF3D7_1371600	erythrocyte+binding+like+protein+1%2C+pseudogene+%28EBL1%29	SNP	G	A	non_synonymous_coding	gGa/gAa	G1622E 4865G>A
Atovaquone	Pf3D7_14_v3	1452199	PF3D7_1435800	"GTPase Era, putative (ERA)"	SNP	A	T	intergenic		n.1452199A>T
Atovaquone	Pf3D7_14_v3	1501482	PF3D7_1436900	"histidine triad protein, putative"	SNP	A	G	intergenic		n.1501482A>G
Atovaquone	Pf3D7_14_v3	1568508	PF3D7_1438700	DNA primase small subunit	SNP	T	C	intergenic		n.1568508T>C
Atovaquone	Pf3D7_14_v3	1700426	PF3D7_1441700	"metalloprotease, putative"	SNP	G	T	intergenic		n.1700426G>T
Atovaquone	Pf3D7_14_v3	1842927	PF3D7_1444700	"conserved Plasmodium protein, unknown function"	SNP	G	A	intergenic		n.1842927G>A
Atovaquone	Pf3D7_14_v3	2083070	PF3D7_1450900	"acetyl-CoA acetyltransferase, putative"	SNP	A	T	intergenic		n.2083070A>T
Atovaquone	Pf3D7_14_v3	2151029	PF3D7_1452400	conserved+Plasmodium+protein%2C+unknown+function	SNP	C	A	non_synonymous_coding	cCa/cAa	P870Q 2609C>A
Atovaquone	Pf3D7_14_v3	2272115	PF3D7_1455600	ferlin%2C+putative	SNP	G	A	non_synonymous_coding	aCa/aTa	T1710I 5129C>T
Atovaquone	Pf3D7_14_v3	2807081	PF3D7_1468400	"zinc finger protein, putative (D13)"	SNP	A	T	intergenic		n.2807081A>T
Atovaquone	Pf3D7_14_v3	2812160	PF3D7_1468400	"zinc finger protein, putative (D13)"	SNP	A	T	intergenic		n.2812160A>T
Atovaquone	Pf3D7_14_v3	3187753	PF3D7_1477500	"Plasmodium exported protein (PHISTb), unknown function"	SNP	T	A	intergenic		n.3187753T>A
Atovaquone	M76611	3888	mal_mito_3	cytochrome+b+%28CYTB%29	SNP	A	G	non_synonymous_coding	Atg/Gtg	M133Val 397A>G
Atovaquone	M76611	3890	mal_mito_3	cytochrome+b+%28CYTB%29	SNP	G	T	non_synonymous_coding	atG/atT	M133I 399G>T
Atovaquone	M76611	3922	mal_mito_3	cytochrome+b+%28CYTB%29	SNP	T	C	non_synonymous_coding	tTg/tCg	L144S 431T>C
Atovaquone	M76611	4290	mal_mito_3	cytochrome+b+%28CYTB%29	SNP	T	G	non_synonymous_coding	Ttt/Gtt	F267Val 799T>G
Atovaquone	Pf3D7_01_v3	27021	PF3D7_0100100	"erythrocyte membrane protein 1, PfEMP1 (VAR)"	INDEL	TAA	T	intergenic		n.27022_27023delAA
Atovaquone	Pf3D7_01_v3	27025	PF3D7_0100100	"erythrocyte membrane protein 1, PfEMP1 (VAR)"	INDEL	G	GCA	intergenic		n.27025_27026insCA
Atovaquone	Pf3D7_01_v3	34650	PF3D7_0100100	erythrocyte+membrane+protein+1%2C+PfEMP1+%28VAR%29	INDEL	AC	A	frameshift_variant	cca/	P1717fs 5150delC
Atovaquone	Pf3D7_02_v3	465739	PF3D7_0211500	GAF+domain-related+protein%2C+putative	INDEL	CAATAAT	C	inframe_deletion	aataat/	N870_N871del 2608_2613delAATAAT
Atovaquone	Pf3D7_02_v3	715778	PF3D7_0217300	"AP-2 complex subunit sigma, putative"	INDEL	TA	T	intergenic		n.715779delA
Atovaquone	Pf3D7_02_v3	722077	PF3D7_0217500	calcium-dependent+protein+kinase+1+%28CDPK1%29	INDEL	TTA	T	intron_variant		c.1319-66_1319-65delTA
Atovaquone	Pf3D7_03_v3	156502	PF3D7_0302900	"exportin-1, putative"	INDEL	A	AAAGAATAATAATAATAATAACACT	intergenic		n.156502_156503insAAGAATAATAATAATAATAACACT
Atovaquone	Pf3D7_03_v3	168758	PF3D7_0303200	"HAD superfamily protein, putative"	INDEL	AT	A	intergenic		n.168759delT
Atovaquone	Pf3D7_03_v3	364579	PF3D7_0308200	T-complex protein 1 subunit eta (CCT7)	INDEL	A	AAC	intergenic		n.364579_364580insAC
Atovaquone	Pf3D7_04_v3	136892	PF3D7_0402300	reticulocyte binding protein homologue 1 (RH1)	INDEL	T	TG	intergenic		n.136892_136893insG
Atovaquone	Pf3D7_04_v3	136893	PF3D7_0402300	reticulocyte binding protein homologue 1 (RH1)	INDEL	A	ATTGAGAAAAGG	intergenic		n.136893_136894insTTGAGAAAAGG
Atovaquone	Pf3D7_04_v3	326254	PF3D7_0406100	V-type proton ATPase subunit B	INDEL	A	AC,AAATGTTCAT	intergenic		n.326254_326255insC
Atovaquone	Pf3D7_04_v3	728269	PF3D7_0416700	"CDGSH iron-sulfur domain-containing protein, putative"	INDEL	A	ACACTTC	intergenic		n.728269_728270insCACTTC
Atovaquone	Pf3D7_04_v3	750383	PF3D7_0417200	bifunctional dihydrofolate reductase-thymidylate synthase (DHFR-TS)	INDEL	ATATATATATAT	A	intergenic		n.750384_750394delTATATATATAT
Atovaquone	Pf3D7_04_v3	871037	PF3D7_0419600	ran+binding+protein+1%2C+putative	INDEL	T	TAACAACA	intron_variant		c.70-63_70-62insAACAACA
Atovaquone	Pf3D7_05_v3	142012	PF3D7_0503400	actin-depolymerizing factor 1 (ADF1)	INDEL	A	ATG	intergenic		n.142012_142013insTG
Atovaquone	Pf3D7_05_v3	156802	PF3D7_0503900	"conserved Plasmodium protein, unknown function"	INDEL	TA	T	intergenic		n.156803delA
Atovaquone	Pf3D7_05_v3	638335	PF3D7_0515400	conserved+Plasmodium+protein%2C+unknown+function	INDEL	C	CAT	intron_variant		c.316-76_316-75insAT
Atovaquone	Pf3D7_05_v3	752719	PF3D7_0518000	"conserved protein, unknown function"	INDEL	TA	T,TCCCAAATAAAGGGA	intergenic		n.752720delA
Atovaquone	Pf3D7_05_v3	899788	PF3D7_0522100	"conserved Plasmodium protein, unknown function"	INDEL	AAT	A	intergenic		n.899789_899790delAT
Atovaquone	Pf3D7_05_v3	946815	PF3D7_0522800	"G10 protein, putative"	INDEL	GA	G,GAA	intergenic		n.946816delA
Atovaquone	Pf3D7_05_v3	1162656	PF3D7_0528200	"eukaryotic translation initiation factor 3 subunit E, putative (EIF3E)"	INDEL	AAAAAAAAAAAAAAAAAAAATTGTTTTTT	A	intergenic		n.1162657_1162684delAAAAAAAAAAAAAAAAAAATTGTTTTTT
Atovaquone	Pf3D7_05_v3	1162686	PF3D7_0528200	"eukaryotic translation initiation factor 3 subunit E, putative (EIF3E)"	INDEL	ATATTATTT	A	intergenic		n.1162687_1162694delTATTATTT
Atovaquone	Pf3D7_06_v3	122414	PF3D7_0603000	"conserved Plasmodium protein, unknown function"	INDEL	T	TGCTAA	intergenic		n.122414_122415insGCTAA
Atovaquone	Pf3D7_06_v3	122424	PF3D7_0603000	"conserved Plasmodium protein, unknown function"	INDEL	T	TTA	intergenic		n.122424_122425insTA
Atovaquone	Pf3D7_06_v3	467217	PF3D7_0611200	"transcription factor with AP2 domain(s), putative (ApiAP2)"	INDEL	A	ATAT	intergenic		n.467217_467218insTAT
Atovaquone	Pf3D7_06_v3	569587	PF3D7_0613800	transcription+factor+with+AP2+domain%28s%29+%28ApiAP2%29	INDEL	GTCAAGATGGTCAAAATAA	G	inframe_deletion	ggtcaaaataatcaagat/	G1159_D1164del 3475_3492delGGTCAAAATAATCAAGAT
Atovaquone	Pf3D7_06_v3	733505	PF3D7_0617500	"rifin, pseudogene (RIF)"	INDEL	CAT	C,CATAT	intergenic		n.733506_733507delAT
Atovaquone	Pf3D7_06_v3	998944	PF3D7_0624600	"SNF2 helicase, putative (ISWI)"	INDEL	A	ACATTTACAT	intergenic		n.998944_998945insCATTTACAT
Atovaquone	Pf3D7_07_v3	102631	PF3D7_0702400	small exported membrane protein 1 (SEMP1)	INDEL	T	TACAAC	intergenic		n.102631_102632insACAAC
Atovaquone	Pf3D7_07_v3	291411	PF3D7_0705900	"ATP synthase subunit C, putative"	INDEL	T	TGCG	intergenic		n.291411_291412insGCG
Atovaquone	Pf3D7_07_v3	387313	PF3D7_0708500	heat+shock+protein+86+family+protein	INDEL	C	CATT	inframe_insertion	aat/aatAAT	N336dup 1006_1008dupAAT
Atovaquone	Pf3D7_07_v3	885405	PF3D7_0720400	ferrodoxin reductase-like protein	INDEL	A	ACG	intergenic		n.885405_885406insCG
Atovaquone	Pf3D7_07_v3	1121819	PF3D7_0726400	conserved+Plasmodium+membrane+protein%2C+unknown+function	INDEL	TA	T	splice_region_variant+intron_variant		c.2134-3delT
Atovaquone	Pf3D7_07_v3	1164323	PF3D7_0727500	"conserved Plasmodium protein, unknown function"	INDEL	T	TTAAAA	intergenic		n.1164323_1164324insTAAAA
Atovaquone	Pf3D7_08_v3	252038	PF3D7_0804500	conserved+Plasmodium+membrane+protein%2C+unknown+function	INDEL	CGATCATAATAATGATCTTAATAATGATCATAATAAT	C	inframe_deletion	gatcttaataatgatcataataatgatcataataat/	D657_N668del 1969_2004delGATCTTAATAATGATCATAATAATGATCATAATAAT
Atovaquone	Pf3D7_08_v3	536905	PF3D7_0810500	"protein phosphatase PPM7, putative (PPM7)"	INDEL	T	TTG	intergenic		n.536905_536906insTG
Atovaquone	Pf3D7_08_v3	630564	PF3D7_0812600	"ubiquitin-conjugating enzyme, putative"	INDEL	TA	T,TAA	intergenic		n.630565delA
Atovaquone	Pf3D7_08_v3	776852	PF3D7_0817100	"GTPase, putative"	INDEL	CAT	C,CATAT	intergenic		n.776853_776854delAT
Atovaquone	Pf3D7_08_v3	841425	PF3D7_0818500	"zinc finger protein, putative"	INDEL	A	ATATATTTGT	intergenic		n.841425_841426insTATATTTGT
Atovaquone	Pf3D7_08_v3	881068	PF3D7_0819500	"conserved protein, unknown function"	INDEL	T	TTAAAAAGAGC	intergenic		n.881068_881069insTAAAAAGAGC
Atovaquone	Pf3D7_08_v3	1046094	PF3D7_0823800	"DnaJ protein, putative"	INDEL	T	TA	intergenic		n.1046094_1046095insA
Atovaquone	Pf3D7_08_v3	1046096	PF3D7_0823800	"DnaJ protein, putative"	INDEL	T	TAAAAC	intergenic		n.1046096_1046097insAAAAC
Atovaquone	Pf3D7_08_v3	1276960	PF3D7_0829900	unspecified+product	INDEL	T	TGTTTCC	non_coding_exon_variant		n.1336_1337insGTTTCC
Atovaquone	Pf3D7_09_v3	118174	PF3D7_0902700	"Plasmodium exported protein (PHISTb), unknown function, pseudogene"	INDEL	A	AGTCCC	intergenic		n.118174_118175insGTCCC
Atovaquone	Pf3D7_09_v3	140506	PF3D7_0903300	"conserved Plasmodium membrane protein, unknown function"	INDEL	T	TTGAC	intergenic		n.140506_140507insTGAC
Atovaquone	Pf3D7_09_v3	140508	PF3D7_0903300	"conserved Plasmodium membrane protein, unknown function"	INDEL	T	TAA	intergenic		n.140508_140509insAA
Atovaquone	Pf3D7_09_v3	239562	PF3D7_0905100	nucleoporin+NUP100%2FNSP100%2C+putative+%28NUP100%29	INDEL	TTGATCATTGTTATAATCACTC	T	disruptive_inframe_deletion	cagagtgattataacaatgatcaa/caa	S1130_Q1136del 3387_3407delGAGTGATTATAACAATGATCA
Atovaquone	Pf3D7_09_v3	528788	PF3D7_0911500.1	"conserved Plasmodium protein, unknown function"	INDEL	A	AAAC	intergenic		n.528788_528789insAAC
Atovaquone	Pf3D7_09_v3	638948	PF3D7_0914900	"BSD-domain protein, putative"	INDEL	TA	T	intergenic		n.638949delA
Atovaquone	Pf3D7_09_v3	737002	PF3D7_0917900	heat shock protein 70 (HSP70-2)	INDEL	A	ATATT	intergenic		n.737002_737003insTATT
Atovaquone	Pf3D7_09_v3	737007	PF3D7_0917900	heat shock protein 70 (HSP70-2)	INDEL	A	AT	intergenic		n.737007_737008insT
Atovaquone	Pf3D7_09_v3	737008	PF3D7_0917900	heat shock protein 70 (HSP70-2)	INDEL	A	ATATGC	intergenic		n.737008_737009insTATGC
Atovaquone	Pf3D7_09_v3	768693	PF3D7_0918700	"conserved Plasmodium protein, unknown function"	INDEL	T	TAGATAAAAA	intergenic		n.768693_768694insAGATAAAAA
Atovaquone	Pf3D7_09_v3	1124568	PF3D7_0927600	conserved+Plasmodium+protein%2C+unknown+function	INDEL	A	AAATAAT	disruptive_inframe_insertion	aaa/aaTAATAAa	N174_N175dup 522_527dupTAATAA
Atovaquone	Pf3D7_09_v3	1408220	PF3D7_0935700	"Plasmodium exported protein, unknown function"	INDEL	A	ACTCT	intergenic		n.1408220_1408221insCTCT
Atovaquone	Pf3D7_09_v3	1466006	PF3D7_0937000	Plasmodium+exported+protein+%28PHISTb%29%2C+unknown+function	INDEL	A	AAC	intron_variant		c.69+34_69+35insAC
Atovaquone	Pf3D7_10_v3	25420	PF3D7_1000100	"erythrocyte membrane protein 1, PfEMP1 (VAR)"	INDEL	TGTG	T	intergenic		n.25421_25423delGTG
Atovaquone	Pf3D7_10_v3	25423	PF3D7_1000100	"erythrocyte membrane protein 1, PfEMP1 (VAR)"	INDEL	G	GAC	intergenic		n.25423_25424insAC
Atovaquone	Pf3D7_10_v3	132882	PF3D7_1002800	"DnaJ protein, putative"	INDEL	T	TAAAA	intergenic		n.132882_132883insAAAA
Atovaquone	Pf3D7_10_v3	172161	PF3D7_1003800	"U5 small nuclear ribonuclear protein, putative"	INDEL	T	TGCCCTC	intergenic		n.172161_172162insGCCCTC
Atovaquone	Pf3D7_10_v3	1211549	PF3D7_1029800	"RAP protein, putative"	INDEL	CAT	C	intergenic		n.1211550_1211551delAT
Atovaquone	Pf3D7_10_v3	1362440	PF3D7_1034100	conserved+Plasmodium+protein%2C+unknown+function	INDEL	TA	T	intron_variant		c.259-27delT
Atovaquone	Pf3D7_10_v3	1362445	PF3D7_1034100	conserved+Plasmodium+protein%2C+unknown+function	INDEL	AT	A	intron_variant		c.259-32delA
Atovaquone	Pf3D7_10_v3	1364141	PF3D7_1034200	"apicoplast ribosomal protein L27 precursor, putative"	INDEL	G	GT	intergenic		n.1364141_1364142insT
Atovaquone	Pf3D7_11_v3	307284	PF3D7_1107300	polyadenylate-binding+protein-interacting+protein+1%2C+putative+%28PAIP1%29	INDEL	TCTTTTC	T	disruptive_inframe_deletion	ggaaaagaa/gaa	G1333_K1334del 3998_4003delGAAAAG
Atovaquone	Pf3D7_11_v3	587076	PF3D7_1115500	"transcription factor with AP2 domain(s), putative (ApiAP2)"	INDEL	T	TTACTAGC	intergenic		n.587076_587077insTACTAGC
Atovaquone	Pf3D7_11_v3	708654	PF3D7_1118700	conserved+Plasmodium+protein%2C+unknown+function	INDEL	C	CT	intron_variant		c.1934+41_1934+42insA
Atovaquone	Pf3D7_11_v3	980900	PF3D7_1124900	"60S ribosomal protein L35, putative"	INDEL	T	TAAA	intergenic		n.980900_980901insAAA
Atovaquone	Pf3D7_11_v3	1024773	PF3D7_1126200	"40S ribosomal protein S18, putative"	INDEL	ACGTATCTTTGAAATATTTTTAATTATATAT	A	intergenic		n.1024774_1024803delCGTATCTTTGAAATATTTTTAATTATATAT
Atovaquone	Pf3D7_11_v3	1059817	PF3D7_1127100	deoxyuridine 5'-triphosphate nucleotidohydrolase (dUTPase)	INDEL	CGT	C,CTCTTATATACTTTTAAGT	intergenic		n.1059817_1059818insTCTTATATACTTTTAA
Atovaquone	Pf3D7_11_v3	1549100	PF3D7_1139100	RNA-binding+protein%2C+putative	INDEL	CAATAATAAT	C	disruptive_inframe_deletion	aataataatatg/atg	N313_N315del 938_946delATAATAATA
Atovaquone	Pf3D7_11_v3	1603186	PF3D7_1140200	"conserved Plasmodium protein, unknown function"	INDEL	TA	T	intergenic		n.1603187delA
Atovaquone	Pf3D7_11_v3	1603188	PF3D7_1140200	"conserved Plasmodium protein, unknown function"	INDEL	TATA	T	intergenic		n.1603189_1603191delATA
Atovaquone	Pf3D7_12_v3	241424	PF3D7_1205500	"zinc finger protein, putative"	INDEL	T	TAC	intergenic		n.241424_241425insAC
Atovaquone	Pf3D7_12_v3	241430	PF3D7_1205500	"zinc finger protein, putative"	INDEL	T	TACA	intergenic		n.241430_241431insACA
Atovaquone	Pf3D7_12_v3	338870	PF3D7_1207200	"conserved Plasmodium protein, unknown function"	INDEL	A	ATTTTATGATCATTAGT	intergenic		n.338870_338871insTTTTATGATCATTAGT
Atovaquone	Pf3D7_12_v3	646773	PF3D7_1216100	"conserved Plasmodium membrane protein, unknown function"	INDEL	A	AG	intergenic		n.646773_646774insG
Atovaquone	Pf3D7_12_v3	646774	PF3D7_1216100	"conserved Plasmodium membrane protein, unknown function"	INDEL	A	AGG	intergenic		n.646774_646775insGG
Atovaquone	Pf3D7_12_v3	672168	PF3D7_1216900	DNA-binding+chaperone%2C+putative	INDEL	A	AAATAAT	disruptive_inframe_insertion	ata/aATAATAta	N580_N581dup 1739_1744dupATAATA
Atovaquone	Pf3D7_12_v3	677810	PF3D7_1217100.1	"meiotic recombination protein SPO11, putative (SPO11)"	INDEL	A	AACTTTCTCTT	intergenic		n.677810_677811insACTTTCTCTT
Atovaquone	Pf3D7_12_v3	804552	PF3D7_1220100	"pre-mRNA-processing factor 17, putative (PRP17)"	INDEL	AT	A,ATT	intergenic		n.804553delT
Atovaquone	Pf3D7_12_v3	807371	PF3D7_1220300	"cell cycle associated protein, putative"	INDEL	T	TAAAA	intergenic		n.807371_807372insAAAA
Atovaquone	Pf3D7_12_v3	807375	PF3D7_1220300	"cell cycle associated protein, putative"	INDEL	T	TTAA	intergenic		n.807375_807376insTAA
Atovaquone	Pf3D7_12_v3	807379	PF3D7_1220300	"cell cycle associated protein, putative"	INDEL	T	TGAA	intergenic		n.807379_807380insGAA
Atovaquone	Pf3D7_12_v3	924230	PF3D7_1222900	conserved+Plasmodium+protein%2C+unknown+function	INDEL	ATAATCATAATTG	A	inframe_deletion	cataattgtaat/	H241_N244del 721_732delCATAATTGTAAT
Atovaquone	Pf3D7_12_v3	1193293	PF3D7_1229100	ABC+transporter%2C+%28CT+family%29+%28MRP2%29	INDEL	A	AT	frameshift_variant	aat/aaAt	N1974fs 5921dupA
Atovaquone	Pf3D7_12_v3	1345693	PF3D7_1232600	"conserved Plasmodium protein, unknown function"	INDEL	A	ATG	intergenic		n.1345693_1345694insTG
Atovaquone	Pf3D7_12_v3	1524691	PF3D7_1236400	"conserved Plasmodium protein, unknown function"	INDEL	CAT	C,CATAT	intergenic		n.1524692_1524693delAT
Atovaquone	Pf3D7_12_v3	1807926	PF3D7_1242800	rab specific GDP dissociation inhibitor (rabGDI)	INDEL	A	AT	intergenic		n.1807926_1807927insT
Atovaquone	Pf3D7_12_v3	1807927	PF3D7_1242800	rab specific GDP dissociation inhibitor (rabGDI)	INDEL	A	ACGATGATT	intergenic		n.1807927_1807928insCGATGATT
Atovaquone	Pf3D7_12_v3	1825160	PF3D7_1243600	"translation initiation factor SUI1, putative"	INDEL	T	TA	intergenic		n.1825160_1825161insA
Atovaquone	Pf3D7_12_v3	1947925	PF3D7_1247000.1	DNA+replication+origin+binding+protein%2C+putative+%28DIA2%29	INDEL	A	AT	intron_variant		c.533-58_533-57insT
Atovaquone	Pf3D7_12_v3	2095643	PF3D7_1251300	thymidylate+kinase+%28TMK%29	INDEL	G	GA	intron_variant		c.336+66_336+67insT
Atovaquone	Pf3D7_12_v3	2148039	PF3D7_1252500	"Plasmodium exported protein, unknown function"	INDEL	TGA	T	intergenic		n.2148040_2148041delGA
Atovaquone	Pf3D7_13_v3	426868	PF3D7_1309200	protein+phosphatase+2c-like+protein%2C+putative	INDEL	T	TCAA	intron_variant		c.2457+60_2457+61insCAA
Atovaquone	Pf3D7_13_v3	753345	PF3D7_1318300	"conserved Plasmodium protein, unknown function"	INDEL	T	TGAAAACACAAG	intergenic		n.753345_753346insGAAAACACAAG
Atovaquone	Pf3D7_13_v3	760135	PF3D7_1318400	"chromosome segregation protein, putative"	INDEL	GT	G,GTTT	intergenic		n.760136delT
Atovaquone	Pf3D7_13_v3	1356703	PF3D7_1333000	20+kDa+chaperonin+%28CPN20%29	INDEL	G	GAAA	intron_variant		c.400-114_400-113insAAA
Atovaquone	Pf3D7_13_v3	1475963	PF3D7_1336200	"conserved Plasmodium protein, unknown function"	INDEL	TCTATAGATATA	T	intergenic		n.1475964_1475974delCTATAGATATA
Atovaquone	Pf3D7_13_v3	1799413	PF3D7_1344800	aspartate carbamoyltransferase (ATCase)	INDEL	A	AG	intergenic		n.1799413_1799414insG
Atovaquone	Pf3D7_13_v3	1799422	PF3D7_1344800	aspartate carbamoyltransferase (ATCase)	INDEL	T	TGA	intergenic		n.1799422_1799423insGA
Atovaquone	Pf3D7_13_v3	2164507	PF3D7_1354300	large+subunit+rRNA+methyltransferase%2C+putative	INDEL	CAT	C	intron_variant		c.2843-53_2843-52delAT
Atovaquone	Pf3D7_13_v3	2182832	PF3D7_1354800	metacaspase 1 (MCA1)	INDEL	AAT	A	intergenic		n.2182833_2182834delAT
Atovaquone	Pf3D7_13_v3	2538718	PF3D7_1363100	conserved+Plasmodium+protein%2C+unknown+function	INDEL	G	GA	frameshift_variant	cgt/Acgt	R808fs 2421dupA
Atovaquone	Pf3D7_13_v3	2665225	PF3D7_1366600	signal recognition particle receptor alpha subunit (SRPR-alpha)	INDEL	TG	T	intergenic		n.2665226delG
Atovaquone	Pf3D7_14_v3	45419	PF3D7_1401200	"Plasmodium exported protein, unknown function"	INDEL	A	ACTAAAAAAATGATACTTG	intergenic		n.45419_45420insCTAAAAAAATGATACTTG
Atovaquone	Pf3D7_14_v3	169729	PF3D7_1404900	"conserved Plasmodium protein, unknown function"	INDEL	A	AAGTT	intergenic		n.169729_169730insAGTT
Atovaquone	Pf3D7_14_v3	352818	PF3D7_1409000	"WD repeat-containing protein, putative"	INDEL	G	GT	intergenic		n.352818_352819insT
Atovaquone	Pf3D7_14_v3	396583	PF3D7_1410100	alpha%2Fbeta+hydrolase%2C+putative	INDEL	AAT	A	splice_region_variant+intron_variant		c.481+4_481+5delAT
Atovaquone	Pf3D7_14_v3	588032	PF3D7_1414500	"atypical protein kinase, ABC-1 family, putative (ABCk2)"	INDEL	A	AC	intergenic		n.588032_588033insC
Atovaquone	Pf3D7_14_v3	588033	PF3D7_1414500	"atypical protein kinase, ABC-1 family, putative (ABCk2)"	INDEL	A	AATATATTTGTTTACTT	intergenic		n.588033_588034insATATATTTGTTTACTT
Atovaquone	Pf3D7_14_v3	1016066	PF3D7_1426000	60S ribosomal protein L21 (RPL21)	INDEL	T	TA	intergenic		n.1016066_1016067insA
Atovaquone	Pf3D7_14_v3	1452194	PF3D7_1435800	"GTPase Era, putative (ERA)"	INDEL	T	TACAC	intergenic		n.1452194_1452195insACAC
Atovaquone	Pf3D7_14_v3	1452197	PF3D7_1435800	"GTPase Era, putative (ERA)"	INDEL	A	AT	intergenic		n.1452197_1452198insT
Atovaquone	Pf3D7_14_v3	1516136	PF3D7_1437400	"pantothenate kinase, putative"	INDEL	T	TGTATTTATTTA	intergenic		n.1516136_1516137insGTATTTATTTA
Atovaquone	Pf3D7_14_v3	1568510	PF3D7_1438700	DNA primase small subunit	INDEL	A	AAAATG	intergenic		n.1568510_1568511insAAATG
Atovaquone	Pf3D7_14_v3	1668177	PF3D7_1440900	"conserved Plasmodium protein, unknown function"	INDEL	T	TTA	intergenic		n.1668177_1668178insTA
Atovaquone	Pf3D7_14_v3	1700428	PF3D7_1441700	"metalloprotease, putative"	INDEL	A	ACT	intergenic		n.1700428_1700429insCT
Atovaquone	Pf3D7_14_v3	1700429	PF3D7_1441700	"metalloprotease, putative"	INDEL	A	ATTACAC	intergenic		n.1700429_1700430insTTACAC
Atovaquone	Pf3D7_14_v3	2251967	PF3D7_1455100	"protein tyrosine phosphatase, putative (PTP1)"	INDEL	C	CA	intergenic		n.2251967_2251968insA
Atovaquone	Pf3D7_14_v3	2613055	PF3D7_1464500	conserved+Plasmodium+membrane+protein%2C+unknown+function	INDEL	CATGATAATGATGATGATG	C	disruptive_inframe_deletion	gatgatgataatgatgatgaa/gaa	D1933_D1938del 5799_5816delTGATGATAATGATGATGA
Atovaquone	Pf3D7_14_v3	2617934	PF3D7_1464500	"conserved Plasmodium membrane protein, unknown function"	INDEL	A	AGGAACCATTACAAAATTGC	intergenic		n.2617934_2617935insGGAACCATTACAAAATTGC
Atovaquone	Pf3D7_14_v3	2899752	PF3D7_1470900	"proteasome subunit beta type-2, putative"	INDEL	T	TCAGCTA,TCAGCTATACAGA	intergenic		n.2899752_2899753insCAGCTA
Atovaquone	Pf3D7_14_v3	3154945	PF3D7_1476600	"Plasmodium exported protein, unknown function"	INDEL	CAT	C,CATAT	intergenic		n.3154946_3154947delAT
Atovaquone	Pf3D7_14_v3	3174790	PF3D7_1477200	"Plasmodium exported protein (hyp15), unknown function"	INDEL	A	AAT	intergenic		n.3174790_3174791insAT
Atovaquone	Pf3D7_14_v3	3291910	PF3D7_1480100	"erythrocyte membrane protein 1 (PfEMP1), truncated, pseudogene"	INDEL	AG	A	intergenic
BRD1095	Pf3D7_01_v3	381644	PF3D7_0109800	phenylalanine--tRNA+ligase%2C+putative	SNP	G	A	non_synonymous_coding	atG/atA	M316I
BRD1095	Pf3D7_01_v3	382231	PF3D7_0109800	phenylalanine--tRNA+ligase%2C+putative	SNP	G	A	non_synonymous_coding	gGa/gAa	G512E
BRD1095	Pf3D7_01_v3	382329	PF3D7_0109800	phenylalanine--tRNA+ligase%2C+putative	SNP	G	A	non_synonymous_coding	Gta/Ata	V545I
BRD1095	Pf3D7_01_v3	382344	PF3D7_0109800	phenylalanine--tRNA+ligase%2C+putative	SNP	C	G	non_synonymous_coding	Cta/Gta	L550V
BRD1095	Pf3D7_06_v3	289226	PF3D7_0606800	probable+protein%2C+unknown+function	SNP	A	T	synonymous_variant	atT/atA	I17
BRD1095	Pf3D7_06_v3	1332274	PF3D7_0631900	stevor	SNP	T	G	intergenic
BRD1095	Pf3D7_09_v3	684723	PF3D7_0916400	conserved+Plasmodium+protein%2C+unknown+function	SNP	A	C	non_synonymous_coding	Aaa/Caa	K388Q
BRD1095	Pf3D7_13_v3	563942	PF3D7_1313100	conserved+Plasmodium+protein%2C+unknown+function	SNP	A	T	non_synonymous_coding	aAt/aTt	N2553I
cladosporin	Pf3D7_01_v3	12660	PF3D7_0100100	"erythrocyte membrane protein 1, PfEMP1 (VAR)"	SNP	G	A,T	intergenic		n.12660G>A
cladosporin	Pf3D7_01_v3	18157	PF3D7_0100100	"erythrocyte membrane protein 1, PfEMP1 (VAR)"	SNP	C	T	intergenic		n.18157C>T
cladosporin	Pf3D7_01_v3	18164	PF3D7_0100100	"erythrocyte membrane protein 1, PfEMP1 (VAR)"	SNP	A	G	intergenic		n.18164A>G
cladosporin	Pf3D7_01_v3	18168	PF3D7_0100100	"erythrocyte membrane protein 1, PfEMP1 (VAR)"	SNP	C	T	intergenic		n.18168C>T
cladosporin	Pf3D7_01_v3	21718	PF3D7_0100100	"erythrocyte membrane protein 1, PfEMP1 (VAR)"	SNP	G	C,T	intergenic		n.21718G>C
cladosporin	Pf3D7_01_v3	29827	PF3D7_0100100	erythrocyte+membrane+protein+1%2C+PfEMP1+%28VAR%29	SNP	T	C	synonymous_variant	ggT/ggC	G106G 318T>C
cladosporin	Pf3D7_01_v3	29840	PF3D7_0100100	erythrocyte+membrane+protein+1%2C+PfEMP1+%28VAR%29	SNP	A	G	non_synonymous_coding	Aaa/Gaa	K111E 331A>G
cladosporin	Pf3D7_01_v3	29865	PF3D7_0100100	erythrocyte+membrane+protein+1%2C+PfEMP1+%28VAR%29	SNP	T	A	non_synonymous_coding	aTt/aAt	I119N 356T>A
cladosporin	Pf3D7_01_v3	29875	PF3D7_0100100	erythrocyte+membrane+protein+1%2C+PfEMP1+%28VAR%29	SNP	G	A	synonymous_variant	aaG/aaA	K122K 366G>A
cladosporin	Pf3D7_01_v3	29879	PF3D7_0100100	erythrocyte+membrane+protein+1%2C+PfEMP1+%28VAR%29	SNP	G	T	non_synonymous_coding	Gtt/Ttt	Val124F 370G>T
cladosporin	Pf3D7_01_v3	29880	PF3D7_0100100	erythrocyte+membrane+protein+1%2C+PfEMP1+%28VAR%29	SNP	T	G	non_synonymous_coding	gTt/gGt	Val124G 371T>G
cladosporin	Pf3D7_01_v3	37106	PF3D7_0100100	erythrocyte+membrane+protein+1%2C+PfEMP1+%28VAR%29	SNP	G	T	non_synonymous_coding	Gcc/Tcc	A2158S 6472G>T
cladosporin	Pf3D7_01_v3	51266	PF3D7_0100400	rifin+%28RIF%29	SNP	A	G	non_synonymous_coding	cAg/cGg	Q250R 749A>G
cladosporin	Pf3D7_01_v3	51267	PF3D7_0100400	rifin+%28RIF%29	SNP	G	C	non_synonymous_coding	caG/caC	Q250H 750G>C
cladosporin	Pf3D7_01_v3	62930	PF3D7_0100900	rifin+%28RIF%29	SNP	A	T	non_synonymous_coding	Tta/Ata	L104I 310T>A
cladosporin	Pf3D7_01_v3	62934	PF3D7_0100900	rifin+%28RIF%29	SNP	G	A	synonymous_variant	gaC/gaT	D102D 306C>T
cladosporin	Pf3D7_01_v3	62964	PF3D7_0100900	rifin+%28RIF%29	SNP	T	A	non_synonymous_coding	gaA/gaT	E92D 276A>T
cladosporin	Pf3D7_01_v3	62967	PF3D7_0100900	rifin+%28RIF%29	SNP	G	A	synonymous_variant	tgC/tgT	C91C 273C>T
cladosporin	Pf3D7_01_v3	62976	PF3D7_0100900	rifin+%28RIF%29	SNP	T	C	synonymous_variant	aaA/aaG	K88K 264A>G
cladosporin	Pf3D7_01_v3	65886	PF3D7_0101000	rifin+%28RIF%29	SNP	T	C	synonymous_variant	ttA/ttG	L336L 1008A>G
cladosporin	Pf3D7_01_v3	65892	PF3D7_0101000	rifin+%28RIF%29	SNP	T	A	synonymous_variant	atA/atT	I334I 1002A>T
cladosporin	Pf3D7_01_v3	65895	PF3D7_0101000	rifin+%28RIF%29	SNP	T	A	synonymous_variant	atA/atT	I333I 999A>T
cladosporin	Pf3D7_01_v3	598679	PF3D7_0115400	stevor	SNP	G	A	non_synonymous_coding	aGc/aAc	S38N 113G>A
cladosporin	Pf3D7_01_v3	613500	PF3D7_0115700	erythrocyte+membrane+protein+1%2C+PfEMP1+%28VAR%29	SNP	T	C	non_synonymous_coding	gAa/gGa	E465G 1394A>G
cladosporin	Pf3D7_01_v3	613502	PF3D7_0115700	erythrocyte+membrane+protein+1%2C+PfEMP1+%28VAR%29	SNP	T	A	non_synonymous_coding	gaA/gaT	E464D 1392A>T
cladosporin	Pf3D7_01_v3	613507	PF3D7_0115700	erythrocyte+membrane+protein+1%2C+PfEMP1+%28VAR%29	SNP	C	T	non_synonymous_coding	Gaa/Aaa	E463K 1387G>A
cladosporin	Pf3D7_01_v3	613509	PF3D7_0115700	erythrocyte+membrane+protein+1%2C+PfEMP1+%28VAR%29	SNP	C	A	non_synonymous_coding	gGt/gTt	G462Val 1385G>T
cladosporin	Pf3D7_01_v3	613536	PF3D7_0115700	erythrocyte+membrane+protein+1%2C+PfEMP1+%28VAR%29	SNP	G	A	non_synonymous_coding	aCa/aTa	T453I 1358C>T
cladosporin	Pf3D7_01_v3	613539	PF3D7_0115700	erythrocyte+membrane+protein+1%2C+PfEMP1+%28VAR%29	SNP	G	T	non_synonymous_coding	aCa/aAa	T452K 1355C>A
cladosporin	Pf3D7_01_v3	613540	PF3D7_0115700	erythrocyte+membrane+protein+1%2C+PfEMP1+%28VAR%29	SNP	T	C	non_synonymous_coding	Aca/Gca	T452A 1354A>G
cladosporin	Pf3D7_01_v3	614608	PF3D7_0115700	erythrocyte+membrane+protein+1%2C+PfEMP1+%28VAR%29	SNP	T	C	non_synonymous_coding	Aat/Gat	N96D 286A>G
cladosporin	Pf3D7_01_v3	614609	PF3D7_0115700	erythrocyte+membrane+protein+1%2C+PfEMP1+%28VAR%29	SNP	G	C	synonymous_variant	tcC/tcG	S95S 285C>G
cladosporin	Pf3D7_01_v3	614616	PF3D7_0115700	erythrocyte+membrane+protein+1%2C+PfEMP1+%28VAR%29	SNP	C	G	non_synonymous_coding	cGt/cCt	R93P 278G>C
cladosporin	Pf3D7_01_v3	614620	PF3D7_0115700	erythrocyte+membrane+protein+1%2C+PfEMP1+%28VAR%29	SNP	C	T	non_synonymous_coding	Gaa/Aaa	E92K 274G>A
cladosporin	Pf3D7_01_v3	614631	PF3D7_0115700	erythrocyte+membrane+protein+1%2C+PfEMP1+%28VAR%29	SNP	T	C	non_synonymous_coding	gAa/gGa	E88G 263A>G
cladosporin	Pf3D7_01_v3	617356	PF3D7_0115700	"erythrocyte membrane protein 1, PfEMP1 (VAR)"	SNP	G	A	intergenic
cladosporin	Pf3D7_01_v3	618185	PF3D7_0115700	"erythrocyte membrane protein 1, PfEMP1 (VAR)"	SNP	C	G	intergenic
cladosporin	Pf3D7_01_v3	618196	PF3D7_0115700	"erythrocyte membrane protein 1, PfEMP1 (VAR)"	SNP	C	A	intergenic
cladosporin	Pf3D7_01_v3	618852	PF3D7_0115700	"erythrocyte membrane protein 1, PfEMP1 (VAR)"	SNP	G	T	intergenic
cladosporin	Pf3D7_01_v3	618855	PF3D7_0115700	"erythrocyte membrane protein 1, PfEMP1 (VAR)"	SNP	A	C	intergenic
cladosporin	Pf3D7_01_v3	618856	PF3D7_0115700	"erythrocyte membrane protein 1, PfEMP1 (VAR)"	SNP	G	T	intergenic
cladosporin	Pf3D7_01_v3	623702	PF3D7_0115700	"erythrocyte membrane protein 1, PfEMP1 (VAR)"	SNP	A	T	intergenic
cladosporin	Pf3D7_01_v3	623703	PF3D7_0115700	"erythrocyte membrane protein 1, PfEMP1 (VAR)"	SNP	C	A	intergenic
cladosporin	Pf3D7_01_v3	623707	PF3D7_0115700	"erythrocyte membrane protein 1, PfEMP1 (VAR)"	SNP	A	G	intergenic
cladosporin	Pf3D7_01_v3	623714	PF3D7_0115700	"erythrocyte membrane protein 1, PfEMP1 (VAR)"	SNP	G	T	intergenic
cladosporin	Pf3D7_01_v3	623975	PF3D7_0115700	"erythrocyte membrane protein 1, PfEMP1 (VAR)"	SNP	T	C	intergenic
cladosporin	Pf3D7_01_v3	627407	PF3D7_0115700	"erythrocyte membrane protein 1, PfEMP1 (VAR)"	SNP	T	A	intergenic
cladosporin	Pf3D7_01_v3	627409	PF3D7_0115700	"erythrocyte membrane protein 1, PfEMP1 (VAR)"	SNP	A	T	intergenic
cladosporin	Pf3D7_01_v3	628335	PF3D7_0115700	"erythrocyte membrane protein 1, PfEMP1 (VAR)"	SNP	T	A	intergenic
cladosporin	Pf3D7_01_v3	628342	PF3D7_0115700	"erythrocyte membrane protein 1, PfEMP1 (VAR)"	SNP	T	A	intergenic
cladosporin	Pf3D7_01_v3	628344	PF3D7_0115700	"erythrocyte membrane protein 1, PfEMP1 (VAR)"	SNP	T	A	intergenic
cladosporin	Pf3D7_01_v3	633668	PF3D7_0115700	"erythrocyte membrane protein 1, PfEMP1 (VAR)"	SNP	T	C	intergenic
cladosporin	Pf3D7_01_v3	633669	PF3D7_0115700	"erythrocyte membrane protein 1, PfEMP1 (VAR)"	SNP	G	C	intergenic
cladosporin	Pf3D7_01_v3	633670	PF3D7_0115700	"erythrocyte membrane protein 1, PfEMP1 (VAR)"	SNP	T	A	intergenic
cladosporin	Pf3D7_01_v3	635267	PF3D7_0115700	"erythrocyte membrane protein 1, PfEMP1 (VAR)"	SNP	C	G	intergenic
cladosporin	Pf3D7_01_v3	635273	PF3D7_0115700	"erythrocyte membrane protein 1, PfEMP1 (VAR)"	SNP	T	A	intergenic
cladosporin	Pf3D7_01_v3	635293	PF3D7_0115700	"erythrocyte membrane protein 1, PfEMP1 (VAR)"	SNP	C	T	intergenic
cladosporin	Pf3D7_01_v3	635295	PF3D7_0115700	"erythrocyte membrane protein 1, PfEMP1 (VAR)"	SNP	G	A	intergenic
cladosporin	Pf3D7_01_v3	636225	PF3D7_0115700	"erythrocyte membrane protein 1, PfEMP1 (VAR)"	SNP	C	A	intergenic
cladosporin	Pf3D7_01_v3	636227	PF3D7_0115700	"erythrocyte membrane protein 1, PfEMP1 (VAR)"	SNP	T	A	intergenic
cladosporin	Pf3D7_01_v3	636228	PF3D7_0115700	"erythrocyte membrane protein 1, PfEMP1 (VAR)"	SNP	G	A	intergenic
cladosporin	Pf3D7_01_v3	636229	PF3D7_0115700	"erythrocyte membrane protein 1, PfEMP1 (VAR)"	SNP	T	G	intergenic
cladosporin	Pf3D7_01_v3	638803	PF3D7_0115700	"erythrocyte membrane protein 1, PfEMP1 (VAR)"	SNP	A	T	intergenic
cladosporin	Pf3D7_01_v3	638806	PF3D7_0115700	"erythrocyte membrane protein 1, PfEMP1 (VAR)"	SNP	A	G	intergenic
cladosporin	Pf3D7_01_v3	638807	PF3D7_0115700	"erythrocyte membrane protein 1, PfEMP1 (VAR)"	SNP	G	T	intergenic
cladosporin	Pf3D7_01_v3	638816	PF3D7_0115700	"erythrocyte membrane protein 1, PfEMP1 (VAR)"	SNP	A	T	intergenic
cladosporin	Pf3D7_01_v3	638817	PF3D7_0115700	"erythrocyte membrane protein 1, PfEMP1 (VAR)"	SNP	T	A	intergenic
cladosporin	Pf3D7_01_v3	638824	PF3D7_0115700	"erythrocyte membrane protein 1, PfEMP1 (VAR)"	SNP	G	T	intergenic
cladosporin	Pf3D7_02_v3	2970	PF3D7_0200100	"erythrocyte membrane protein 1, PfEMP1 (VAR)"	SNP	A	G	intergenic		n.2970A>G
cladosporin	Pf3D7_02_v3	14522	PF3D7_0200100	"erythrocyte membrane protein 1, PfEMP1 (VAR)"	SNP	A	G	intergenic		n.14522A>G
cladosporin	Pf3D7_02_v3	14523	PF3D7_0200100	"erythrocyte membrane protein 1, PfEMP1 (VAR)"	SNP	C	G	intergenic		n.14523C>G
cladosporin	Pf3D7_02_v3	14526	PF3D7_0200100	"erythrocyte membrane protein 1, PfEMP1 (VAR)"	SNP	A	G	intergenic		n.14526A>G
cladosporin	Pf3D7_02_v3	878918	PF3D7_0222100	Pfmc-2TM+Maurer%27s+cleft+two+transmembrane+protein+%28MC-2TM%29	SNP	A	G	synonymous_variant	gtT/gtC	Val80Val 240T>C
cladosporin	Pf3D7_02_v3	937015	PF3D7_0223500	"erythrocyte membrane protein 1, PfEMP1 (VAR)"	SNP	C	G	intergenic
cladosporin	Pf3D7_02_v3	938285	PF3D7_0223500	"erythrocyte membrane protein 1, PfEMP1 (VAR)"	SNP	A	G	intergenic
cladosporin	Pf3D7_02_v3	938288	PF3D7_0223500	"erythrocyte membrane protein 1, PfEMP1 (VAR)"	SNP	C	G	intergenic
cladosporin	Pf3D7_02_v3	938291	PF3D7_0223500	"erythrocyte membrane protein 1, PfEMP1 (VAR)"	SNP	C	G	intergenic
cladosporin	Pf3D7_03_v3	15617	PF3D7_0300100	"erythrocyte membrane protein 1, PfEMP1 (VAR)"	SNP	T	C	intergenic		n.15617T>C
cladosporin	Pf3D7_03_v3	15626	PF3D7_0300100	"erythrocyte membrane protein 1, PfEMP1 (VAR)"	SNP	G	C	intergenic		n.15626G>C
cladosporin	Pf3D7_03_v3	15630	PF3D7_0300100	"erythrocyte membrane protein 1, PfEMP1 (VAR)"	SNP	T	C	intergenic		n.15630T>C
cladosporin	Pf3D7_03_v3	15631	PF3D7_0300100	"erythrocyte membrane protein 1, PfEMP1 (VAR)"	SNP	G	A	intergenic		n.15631G>A
cladosporin	Pf3D7_03_v3	15634	PF3D7_0300100	"erythrocyte membrane protein 1, PfEMP1 (VAR)"	SNP	G	A	intergenic		n.15634G>A
cladosporin	Pf3D7_03_v3	15708	PF3D7_0300100	"erythrocyte membrane protein 1, PfEMP1 (VAR)"	SNP	T	A	intergenic		n.15708T>A
cladosporin	Pf3D7_03_v3	19687	PF3D7_0300100	"erythrocyte membrane protein 1, PfEMP1 (VAR)"	SNP	C	G	intergenic		n.19687C>G
cladosporin	Pf3D7_03_v3	20650	PF3D7_0300100	"erythrocyte membrane protein 1, PfEMP1 (VAR)"	SNP	C	G	intergenic		n.20650C>G
cladosporin	Pf3D7_03_v3	20663	PF3D7_0300100	"erythrocyte membrane protein 1, PfEMP1 (VAR)"	SNP	T	C	intergenic		n.20663T>C
cladosporin	Pf3D7_03_v3	21215	PF3D7_0300100	"erythrocyte membrane protein 1, PfEMP1 (VAR)"	SNP	G	A	intergenic		n.21215G>A
cladosporin	Pf3D7_03_v3	22362	PF3D7_0300100	"erythrocyte membrane protein 1, PfEMP1 (VAR)"	SNP	C	G	intergenic		n.22362C>G
cladosporin	Pf3D7_03_v3	26082	PF3D7_0300100	"erythrocyte membrane protein 1, PfEMP1 (VAR)"	SNP	A	T	intergenic		n.26082A>T
cladosporin	Pf3D7_03_v3	44180	PF3D7_0300100	erythrocyte+membrane+protein+1%2C+PfEMP1+%28VAR%29	SNP	A	G	non_synonymous_coding	Aac/Gac	N2110D 6328A>G
cladosporin	Pf3D7_03_v3	44191	PF3D7_0300100	erythrocyte+membrane+protein+1%2C+PfEMP1+%28VAR%29	SNP	T	A	synonymous_variant	acT/acA	T2113T 6339T>A
cladosporin	Pf3D7_03_v3	44221	PF3D7_0300100	erythrocyte+membrane+protein+1%2C+PfEMP1+%28VAR%29	SNP	T	C	synonymous_variant	gaT/gaC	D2123D 6369T>C
cladosporin	Pf3D7_03_v3	44246	PF3D7_0300100	erythrocyte+membrane+protein+1%2C+PfEMP1+%28VAR%29	SNP	G	C	non_synonymous_coding	Gat/Cat	D2132H 6394G>C
cladosporin	Pf3D7_03_v3	47077	PF3D7_0300200	rifin+%28RIF%29	SNP	T	A	non_synonymous_coding	gaA/gaT	E91D 273A>T
cladosporin	Pf3D7_03_v3	47083	PF3D7_0300200	rifin+%28RIF%29	SNP	A	T	non_synonymous_coding	gaT/gaA	D89E 267T>A
cladosporin	Pf3D7_03_v3	1028684	PF3D7_0324800	rifin+%28RIF%29	SNP	C	G	non_synonymous_coding	Caa/Gaa	Q291E 871C>G
cladosporin	Pf3D7_03_v3	1031914	PF3D7_0324900	erythrocyte+membrane+protein+1%2C+PfEMP1+%28VAR%29	SNP	A	T	synonymous_variant	atT/atA	I1806I 5418T>A
cladosporin	Pf3D7_03_v3	1044292	PF3D7_0324900	"erythrocyte membrane protein 1, PfEMP1 (VAR)"	SNP	C	G	intergenic
cladosporin	Pf3D7_03_v3	1044700	PF3D7_0324900	"erythrocyte membrane protein 1, PfEMP1 (VAR)"	SNP	A	G	intergenic
cladosporin	Pf3D7_03_v3	1047574	PF3D7_0324900	"erythrocyte membrane protein 1, PfEMP1 (VAR)"	SNP	C	T	intergenic
cladosporin	Pf3D7_03_v3	1047591	PF3D7_0324900	"erythrocyte membrane protein 1, PfEMP1 (VAR)"	SNP	T	G	intergenic
cladosporin	Pf3D7_03_v3	1047594	PF3D7_0324900	"erythrocyte membrane protein 1, PfEMP1 (VAR)"	SNP	A	T	intergenic
cladosporin	Pf3D7_03_v3	1058027	PF3D7_0324900	"erythrocyte membrane protein 1, PfEMP1 (VAR)"	SNP	G	C	intergenic
cladosporin	Pf3D7_03_v3	1058033	PF3D7_0324900	"erythrocyte membrane protein 1, PfEMP1 (VAR)"	SNP	G	C	intergenic
cladosporin	Pf3D7_03_v3	1060760	PF3D7_0324900	"erythrocyte membrane protein 1, PfEMP1 (VAR)"	SNP	C	T	intergenic
cladosporin	Pf3D7_03_v3	1061819	PF3D7_0324900	"erythrocyte membrane protein 1, PfEMP1 (VAR)"	SNP	C	G	intergenic
cladosporin	Pf3D7_04_v3	5073	PF3D7_0400100	"erythrocyte membrane protein 1, PfEMP1 (VAR)"	SNP	T	A	intergenic		n.5073T>A
cladosporin	Pf3D7_04_v3	5847	PF3D7_0400100	"erythrocyte membrane protein 1, PfEMP1 (VAR)"	SNP	G	C	intergenic		n.5847G>C
cladosporin	Pf3D7_04_v3	12726	PF3D7_0400100	"erythrocyte membrane protein 1, PfEMP1 (VAR)"	SNP	C	G	intergenic		n.12726C>G
cladosporin	Pf3D7_04_v3	12728	PF3D7_0400100	"erythrocyte membrane protein 1, PfEMP1 (VAR)"	SNP	T	A	intergenic		n.12728T>A
cladosporin	Pf3D7_04_v3	13819	PF3D7_0400100	"erythrocyte membrane protein 1, PfEMP1 (VAR)"	SNP	T	A,C	intergenic		n.13819T>A
cladosporin	Pf3D7_04_v3	13820	PF3D7_0400100	"erythrocyte membrane protein 1, PfEMP1 (VAR)"	SNP	T	C,A	intergenic		n.13820T>C
cladosporin	Pf3D7_04_v3	13823	PF3D7_0400100	"erythrocyte membrane protein 1, PfEMP1 (VAR)"	SNP	C	A	intergenic		n.13823C>A
cladosporin	Pf3D7_04_v3	13830	PF3D7_0400100	"erythrocyte membrane protein 1, PfEMP1 (VAR)"	SNP	T	A	intergenic		n.13830T>A
cladosporin	Pf3D7_04_v3	13831	PF3D7_0400100	"erythrocyte membrane protein 1, PfEMP1 (VAR)"	SNP	G	C	intergenic		n.13831G>C
cladosporin	Pf3D7_04_v3	15016	PF3D7_0400100	"erythrocyte membrane protein 1, PfEMP1 (VAR)"	SNP	C	T	intergenic		n.15016C>T
cladosporin	Pf3D7_04_v3	19103	PF3D7_0400100	"erythrocyte membrane protein 1, PfEMP1 (VAR)"	SNP	G	C	intergenic		n.19103G>C
cladosporin	Pf3D7_04_v3	19104	PF3D7_0400100	"erythrocyte membrane protein 1, PfEMP1 (VAR)"	SNP	G	T	intergenic		n.19104G>T
cladosporin	Pf3D7_04_v3	23287	PF3D7_0400100	"erythrocyte membrane protein 1, PfEMP1 (VAR)"	SNP	T	C	intergenic		n.23287T>C
cladosporin	Pf3D7_04_v3	25362	PF3D7_0400100	"erythrocyte membrane protein 1, PfEMP1 (VAR)"	SNP	G	T	intergenic		n.25362G>T
cladosporin	Pf3D7_04_v3	25367	PF3D7_0400100	"erythrocyte membrane protein 1, PfEMP1 (VAR)"	SNP	T	A	intergenic		n.25367T>A
cladosporin	Pf3D7_04_v3	25371	PF3D7_0400100	"erythrocyte membrane protein 1, PfEMP1 (VAR)"	SNP	A	G	intergenic		n.25371A>G
cladosporin	Pf3D7_04_v3	29090	PF3D7_0400100	erythrocyte+membrane+protein+1%2C+PfEMP1+%28VAR%29	SNP	T	G	non_synonymous_coding	Tgt/Ggt	C129G 385T>G
cladosporin	Pf3D7_04_v3	29093	PF3D7_0400100	erythrocyte+membrane+protein+1%2C+PfEMP1+%28VAR%29	SNP	G	A	non_synonymous_coding	Gaa/Aaa	E130K 388G>A
cladosporin	Pf3D7_04_v3	39650	PF3D7_0400200	erythrocyte+membrane+protein+1+%28PfEMP1%29%2C+exon2%2C+pseudogene	SNP	C	T	synonymous_variant	aaC/aaT	N232N 696C>T
cladosporin	Pf3D7_04_v3	49010	PF3D7_0400400	erythrocyte+membrane+protein+1%2C+PfEMP1+%28VAR%29	SNP	A	C	synonymous_variant	acT/acG	T2617T 7851T>G
cladosporin	Pf3D7_04_v3	49049	PF3D7_0400400	erythrocyte+membrane+protein+1%2C+PfEMP1+%28VAR%29	SNP	T	A	non_synonymous_coding	aaA/aaT	K2604N 7812A>T
cladosporin	Pf3D7_04_v3	49052	PF3D7_0400400	erythrocyte+membrane+protein+1%2C+PfEMP1+%28VAR%29	SNP	A	C	non_synonymous_coding	aaT/aaG	N2603K 7809T>G
cladosporin	Pf3D7_04_v3	49054	PF3D7_0400400	erythrocyte+membrane+protein+1%2C+PfEMP1+%28VAR%29	SNP	T	C	non_synonymous_coding	Aat/Gat	N2603D 7807A>G
cladosporin	Pf3D7_04_v3	49060	PF3D7_0400400	erythrocyte+membrane+protein+1%2C+PfEMP1+%28VAR%29	SNP	C	T	non_synonymous_coding	Gat/Aat	D2601N 7801G>A
cladosporin	Pf3D7_04_v3	56384	PF3D7_0400400	erythrocyte+membrane+protein+1%2C+PfEMP1+%28VAR%29	SNP	C	T	synonymous_variant	ttG/ttA	L159L 477G>A
cladosporin	Pf3D7_04_v3	552738	PF3D7_0412400	erythrocyte+membrane+protein+1%2C+PfEMP1+%28VAR%29	SNP	C	T	non_synonymous_coding	aGt/aAt	S358N 1073G>A
cladosporin	Pf3D7_04_v3	552740	PF3D7_0412400	erythrocyte+membrane+protein+1%2C+PfEMP1+%28VAR%29	SNP	A	T	non_synonymous_coding	aaT/aaA	N357K 1071T>A
cladosporin	Pf3D7_04_v3	567264	PF3D7_0412700	erythrocyte+membrane+protein+1%2C+PfEMP1+%28VAR%29	SNP	C	T	synonymous_variant	aaG/aaA	K693K 2079G>A
cladosporin	Pf3D7_04_v3	604024	PF3D7_0413200	rifin+%28RIF%29	SNP	G	A	synonymous_variant	cgC/cgT	R91R 273C>T
cladosporin	Pf3D7_04_v3	963661	PF3D7_0421100	erythrocyte+membrane+protein+1%2C+PfEMP1+%28VAR%29	SNP	C	T	non_synonymous_coding	Gtt/Att	Val651I 1951G>A
cladosporin	Pf3D7_04_v3	963665	PF3D7_0421100	erythrocyte+membrane+protein+1%2C+PfEMP1+%28VAR%29	SNP	G	T	non_synonymous_coding	agC/agA	S649R 1947C>A
cladosporin	Pf3D7_04_v3	963668	PF3D7_0421100	erythrocyte+membrane+protein+1%2C+PfEMP1+%28VAR%29	SNP	T	C	synonymous_variant	gaA/gaG	E648E 1944A>G
cladosporin	Pf3D7_04_v3	963670	PF3D7_0421100	erythrocyte+membrane+protein+1%2C+PfEMP1+%28VAR%29	SNP	C	G	non_synonymous_coding	Gaa/Caa	E648Q 1942G>C
cladosporin	Pf3D7_04_v3	963672	PF3D7_0421100	erythrocyte+membrane+protein+1%2C+PfEMP1+%28VAR%29	SNP	T	A	non_synonymous_coding	tAt/tTt	Y647F 1940A>T
cladosporin	Pf3D7_04_v3	963677	PF3D7_0421100	erythrocyte+membrane+protein+1%2C+PfEMP1+%28VAR%29	SNP	T	A	non_synonymous_coding	aaA/aaT	K645N 1935A>T
cladosporin	Pf3D7_04_v3	969445	PF3D7_0421300	erythrocyte+membrane+protein+1%2C+PfEMP1+%28VAR%29	SNP	A	G	synonymous_variant	ttT/ttC	F2056F 6168T>C
cladosporin	Pf3D7_04_v3	969590	PF3D7_0421300	erythrocyte+membrane+protein+1%2C+PfEMP1+%28VAR%29	SNP	T	C	non_synonymous_coding	aAt/aGt	N2008S 6023A>G
cladosporin	Pf3D7_04_v3	969597	PF3D7_0421300	erythrocyte+membrane+protein+1%2C+PfEMP1+%28VAR%29	SNP	C	A	non_synonymous_coding	Gca/Tca	A2006S 6016G>T
cladosporin	Pf3D7_04_v3	969598	PF3D7_0421300	erythrocyte+membrane+protein+1%2C+PfEMP1+%28VAR%29	SNP	G	A	synonymous_variant	gaC/gaT	D2005D 6015C>T
cladosporin	Pf3D7_04_v3	969607	PF3D7_0421300	erythrocyte+membrane+protein+1%2C+PfEMP1+%28VAR%29	SNP	T	C	synonymous_variant	ttA/ttG	L2002L 6006A>G
cladosporin	Pf3D7_04_v3	1166762	PF3D7_0425800	erythrocyte+membrane+protein+1%2C+PfEMP1+%28VAR%29	SNP	G	T	non_synonymous_coding	gaG/gaT	E3201D 9603G>T
cladosporin	Pf3D7_04_v3	1166775	PF3D7_0425800	erythrocyte+membrane+protein+1%2C+PfEMP1+%28VAR%29	SNP	C	A	non_synonymous_coding	Ctg/Atg	L3206M 9616C>A
cladosporin	Pf3D7_04_v3	1184485	PF3D7_0426000	"erythrocyte membrane protein 1, PfEMP1 (VAR)"	SNP	C	G	intergenic
cladosporin	Pf3D7_04_v3	1184487	PF3D7_0426000	"erythrocyte membrane protein 1, PfEMP1 (VAR)"	SNP	G	A	intergenic
cladosporin	Pf3D7_04_v3	1184491	PF3D7_0426000	"erythrocyte membrane protein 1, PfEMP1 (VAR)"	SNP	T	G	intergenic
cladosporin	Pf3D7_04_v3	1184493	PF3D7_0426000	"erythrocyte membrane protein 1, PfEMP1 (VAR)"	SNP	A	G	intergenic
cladosporin	Pf3D7_04_v3	1184806	PF3D7_0426000	"erythrocyte membrane protein 1, PfEMP1 (VAR)"	SNP	A	G	intergenic
cladosporin	Pf3D7_04_v3	1184812	PF3D7_0426000	"erythrocyte membrane protein 1, PfEMP1 (VAR)"	SNP	A	C	intergenic
cladosporin	Pf3D7_04_v3	1185526	PF3D7_0426000	"erythrocyte membrane protein 1, PfEMP1 (VAR)"	SNP	A	T	intergenic
cladosporin	Pf3D7_04_v3	1185527	PF3D7_0426000	"erythrocyte membrane protein 1, PfEMP1 (VAR)"	SNP	T	A	intergenic
cladosporin	Pf3D7_04_v3	1185534	PF3D7_0426000	"erythrocyte membrane protein 1, PfEMP1 (VAR)"	SNP	C	T	intergenic
cladosporin	Pf3D7_04_v3	1185536	PF3D7_0426000	"erythrocyte membrane protein 1, PfEMP1 (VAR)"	SNP	A	C	intergenic
cladosporin	Pf3D7_04_v3	1186307	PF3D7_0426000	"erythrocyte membrane protein 1, PfEMP1 (VAR)"	SNP	T	C	intergenic
cladosporin	Pf3D7_04_v3	1186311	PF3D7_0426000	"erythrocyte membrane protein 1, PfEMP1 (VAR)"	SNP	T	A	intergenic
cladosporin	Pf3D7_04_v3	1186870	PF3D7_0426000	"erythrocyte membrane protein 1, PfEMP1 (VAR)"	SNP	C	T	intergenic
cladosporin	Pf3D7_04_v3	1186928	PF3D7_0426000	"erythrocyte membrane protein 1, PfEMP1 (VAR)"	SNP	A	T,G	intergenic
cladosporin	Pf3D7_04_v3	1197222	PF3D7_0426000	"erythrocyte membrane protein 1, PfEMP1 (VAR)"	SNP	G	C	intergenic
cladosporin	Pf3D7_04_v3	1197226	PF3D7_0426000	"erythrocyte membrane protein 1, PfEMP1 (VAR)"	SNP	G	A	intergenic
cladosporin	Pf3D7_04_v3	1197228	PF3D7_0426000	"erythrocyte membrane protein 1, PfEMP1 (VAR)"	SNP	A	T	intergenic
cladosporin	Pf3D7_04_v3	1197229	PF3D7_0426000	"erythrocyte membrane protein 1, PfEMP1 (VAR)"	SNP	C	G	intergenic
cladosporin	Pf3D7_04_v3	1197233	PF3D7_0426000	"erythrocyte membrane protein 1, PfEMP1 (VAR)"	SNP	A	G	intergenic
cladosporin	Pf3D7_05_v3	30493	PF3D7_0500300	rifin%2C+pseudogene+%28RIF%29	SNP	T	A	non_synonymous_coding	gaA/gaT	E102D 306A>T
cladosporin	Pf3D7_05_v3	31493	PF3D7_0500300	"rifin, pseudogene (RIF)"	SNP	T	G	intergenic		n.31493T>G
cladosporin	Pf3D7_06_v3	1900	PF3D7_0600100	"erythrocyte membrane protein 1 (PfEMP1), pseudogene (VAR)"	SNP	T	A	intergenic		n.1900T>A
cladosporin	Pf3D7_06_v3	26864	PF3D7_0600500	rifin+%28RIF%29	SNP	C	T	synonymous_variant	aaC/aaT	N51N 153C>T
cladosporin	Pf3D7_06_v3	26868	PF3D7_0600500	rifin+%28RIF%29	SNP	T	G	non_synonymous_coding	Tat/Gat	Y53D 157T>G
cladosporin	Pf3D7_06_v3	26870	PF3D7_0600500	rifin+%28RIF%29	SNP	T	C	synonymous_variant	taT/taC	Y53Y 159T>C
cladosporin	Pf3D7_06_v3	26872	PF3D7_0600500	rifin+%28RIF%29	SNP	G	A	non_synonymous_coding	aGt/aAt	S54N 161G>A
cladosporin	Pf3D7_06_v3	26876	PF3D7_0600500	rifin+%28RIF%29	SNP	C	T	synonymous_variant	gaC/gaT	D55D 165C>T
cladosporin	Pf3D7_06_v3	26878	PF3D7_0600500	rifin+%28RIF%29	SNP	C	T	non_synonymous_coding	cCa/cTa	P56L 167C>T
cladosporin	Pf3D7_06_v3	26879	PF3D7_0600500	rifin+%28RIF%29	SNP	A	C	synonymous_variant	ccA/ccC	P56P 168A>C
cladosporin	Pf3D7_06_v3	26880	PF3D7_0600500	rifin+%28RIF%29	SNP	C	G	non_synonymous_coding	Caa/Gaa	Q57E 169C>G
cladosporin	Pf3D7_06_v3	26948	PF3D7_0600500	rifin+%28RIF%29	SNP	G	T	non_synonymous_coding	agG/agT	R79S 237G>T
cladosporin	Pf3D7_06_v3	26984	PF3D7_0600500	rifin+%28RIF%29	SNP	T	C	synonymous_variant	tgT/tgC	C91C 273T>C
cladosporin	Pf3D7_06_v3	30557	PF3D7_0600600	erythrocyte+membrane+protein+1+%28PfEMP1%29%2C+exon2+%28VAR%29	SNP	T	A,G	synonymous_variant	acA/acT	T128T 384A>T
cladosporin	Pf3D7_06_v3	30578	PF3D7_0600600	erythrocyte+membrane+protein+1+%28PfEMP1%29%2C+exon2+%28VAR%29	SNP	T	A	synonymous_variant	ctA/ctT	L121L 363A>T
cladosporin	Pf3D7_06_v3	645039	PF3D7_0615500	cdc2-related+protein+kinase+5+%28CRK5%29	SNP	A	G	non_synonymous_coding	Aat/Gat	N330D 988A>G
cladosporin	Pf3D7_06_v3	1338770	PF3D7_0632100	rifin+%28RIF%29	SNP	C	T	synonymous_variant	gtG/gtA	Val140Val 420G>A
cladosporin	Pf3D7_06_v3	1338773	PF3D7_0632100	rifin+%28RIF%29	SNP	C	T	synonymous_variant	aaG/aaA	K139K 417G>A
cladosporin	Pf3D7_06_v3	1354046	PF3D7_0632500	erythrocyte+membrane+protein+1%2C+PfEMP1+%28VAR%29	SNP	G	T,C	non_synonymous_coding	aCt/aAt	T3922N 11765C>A
cladosporin	Pf3D7_06_v3	1374981	PF3D7_0632800	erythrocyte+membrane+protein+1%2C+PfEMP1+%28VAR%29	SNP	A	T	non_synonymous_coding	tTt/tAt	F2178Y 6533T>A
cladosporin	Pf3D7_06_v3	1390640	PF3D7_0632800	"erythrocyte membrane protein 1, PfEMP1 (VAR)"	SNP	C	G	intergenic
cladosporin	Pf3D7_06_v3	1394265	PF3D7_0632800	"erythrocyte membrane protein 1, PfEMP1 (VAR)"	SNP	A	T	intergenic
cladosporin	Pf3D7_07_v3	2170	PF3D7_0700100	"erythrocyte membrane protein 1, PfEMP1 (VAR)"	SNP	G	A	intergenic		n.2170G>A
cladosporin	Pf3D7_07_v3	3036	PF3D7_0700100	"erythrocyte membrane protein 1, PfEMP1 (VAR)"	SNP	A	T	intergenic		n.3036A>T
cladosporin	Pf3D7_07_v3	3039	PF3D7_0700100	"erythrocyte membrane protein 1, PfEMP1 (VAR)"	SNP	A	T	intergenic		n.3039A>T
cladosporin	Pf3D7_07_v3	5940	PF3D7_0700100	"erythrocyte membrane protein 1, PfEMP1 (VAR)"	SNP	C	T	intergenic		n.5940C>T
cladosporin	Pf3D7_07_v3	7887	PF3D7_0700100	"erythrocyte membrane protein 1, PfEMP1 (VAR)"	SNP	G	T	intergenic		n.7887G>T
cladosporin	Pf3D7_07_v3	7889	PF3D7_0700100	"erythrocyte membrane protein 1, PfEMP1 (VAR)"	SNP	C	T	intergenic		n.7889C>T
cladosporin	Pf3D7_07_v3	8151	PF3D7_0700100	"erythrocyte membrane protein 1, PfEMP1 (VAR)"	SNP	G	A	intergenic		n.8151G>A
cladosporin	Pf3D7_07_v3	15856	PF3D7_0700100	"erythrocyte membrane protein 1, PfEMP1 (VAR)"	SNP	C	T	intergenic		n.15856C>T
cladosporin	Pf3D7_07_v3	15863	PF3D7_0700100	"erythrocyte membrane protein 1, PfEMP1 (VAR)"	SNP	T	C	intergenic		n.15863T>C
cladosporin	Pf3D7_07_v3	17374	PF3D7_0700100	"erythrocyte membrane protein 1, PfEMP1 (VAR)"	SNP	T	A	intergenic		n.17374T>A
cladosporin	Pf3D7_07_v3	17393	PF3D7_0700100	"erythrocyte membrane protein 1, PfEMP1 (VAR)"	SNP	C	T	intergenic		n.17393C>T
cladosporin	Pf3D7_07_v3	25229	PF3D7_0700100	erythrocyte+membrane+protein+1%2C+PfEMP1+%28VAR%29	SNP	G	T	synonymous_variant	gtG/gtT	Val1641Val 4923G>T
cladosporin	Pf3D7_07_v3	25231	PF3D7_0700100	erythrocyte+membrane+protein+1%2C+PfEMP1+%28VAR%29	SNP	G	A	non_synonymous_coding	aGa/aAa	R1642K 4925G>A
cladosporin	Pf3D7_07_v3	25237	PF3D7_0700100	erythrocyte+membrane+protein+1%2C+PfEMP1+%28VAR%29	SNP	T	C	non_synonymous_coding	tTt/tCt	F1644S 4931T>C
cladosporin	Pf3D7_07_v3	27345	PF3D7_0700100	erythrocyte+membrane+protein+1%2C+PfEMP1+%28VAR%29	SNP	C	T	synonymous_variant	taC/taT	Y2041Y 6123C>T
cladosporin	Pf3D7_07_v3	27351	PF3D7_0700100	erythrocyte+membrane+protein+1%2C+PfEMP1+%28VAR%29	SNP	C	T	synonymous_variant	taC/taT	Y2043Y 6129C>T
cladosporin	Pf3D7_07_v3	27352	PF3D7_0700100	erythrocyte+membrane+protein+1%2C+PfEMP1+%28VAR%29	SNP	G	A	non_synonymous_coding	Gat/Aat	D2044N 6130G>A
cladosporin	Pf3D7_07_v3	512894	PF3D7_0711700	erythrocyte+membrane+protein+1%2C+PfEMP1+%28VAR%29	SNP	C	G	non_synonymous_coding	Gaa/Caa	E1902Q 5704G>C
cladosporin	Pf3D7_07_v3	513219	PF3D7_0711700	erythrocyte+membrane+protein+1%2C+PfEMP1+%28VAR%29	SNP	G	C	synonymous_variant	ggC/ggG	G1793G 5379C>G
cladosporin	Pf3D7_07_v3	527892	PF3D7_0712000	erythrocyte+membrane+protein+1%2C+PfEMP1+%28VAR%29	SNP	A	T	non_synonymous_coding	Tat/Aat	Y2092N 6274T>A
cladosporin	Pf3D7_07_v3	527919	PF3D7_0712000	erythrocyte+membrane+protein+1%2C+PfEMP1+%28VAR%29	SNP	G	T	synonymous_variant	Cga/Aga	R2083R 6247C>A
cladosporin	Pf3D7_07_v3	530938	PF3D7_0712000	erythrocyte+membrane+protein+1%2C+PfEMP1+%28VAR%29	SNP	C	A	non_synonymous_coding	gaG/gaT	E1398D 4194G>T
cladosporin	Pf3D7_07_v3	530942	PF3D7_0712000	erythrocyte+membrane+protein+1%2C+PfEMP1+%28VAR%29	SNP	T	A	non_synonymous_coding	aAa/aTa	K1397I 4190A>T
cladosporin	Pf3D7_07_v3	535539	PF3D7_0712000	"erythrocyte membrane protein 1, PfEMP1 (VAR)"	SNP	G	T	intergenic		n.535539G>T
cladosporin	Pf3D7_07_v3	535544	PF3D7_0712000	"erythrocyte membrane protein 1, PfEMP1 (VAR)"	SNP	G	A	intergenic		n.535544G>A
cladosporin	Pf3D7_07_v3	535553	PF3D7_0712000	"erythrocyte membrane protein 1, PfEMP1 (VAR)"	SNP	A	G	intergenic		n.535553A>G
cladosporin	Pf3D7_07_v3	546242	PF3D7_0712300	erythrocyte+membrane+protein+1%2C+PfEMP1+%28VAR%29	SNP	T	C	non_synonymous_coding	Aag/Gag	K1427E 4279A>G
cladosporin	Pf3D7_07_v3	549212	PF3D7_0712300	erythrocyte+membrane+protein+1%2C+PfEMP1+%28VAR%29	SNP	C	T	non_synonymous_coding	Gaa/Aaa	E437K 1309G>A
cladosporin	Pf3D7_07_v3	549213	PF3D7_0712300	erythrocyte+membrane+protein+1%2C+PfEMP1+%28VAR%29	SNP	C	G	non_synonymous_coding	aaG/aaC	K436N 1308G>C
cladosporin	Pf3D7_07_v3	549638	PF3D7_0712300	erythrocyte+membrane+protein+1%2C+PfEMP1+%28VAR%29	SNP	C	T	non_synonymous_coding	Gag/Aag	E295K 883G>A
cladosporin	Pf3D7_07_v3	549641	PF3D7_0712300	erythrocyte+membrane+protein+1%2C+PfEMP1+%28VAR%29	SNP	C	T	non_synonymous_coding	Gaa/Aaa	E294K 880G>A
cladosporin	Pf3D7_07_v3	567833	PF3D7_0712600	erythrocyte+membrane+protein+1%2C+PfEMP1+%28VAR%29	SNP	C	T	non_synonymous_coding	atG/atA	M1847I 5541G>A
cladosporin	Pf3D7_07_v3	567842	PF3D7_0712600	erythrocyte+membrane+protein+1%2C+PfEMP1+%28VAR%29	SNP	A	T	synonymous_variant	atT/atA	I1844I 5532T>A
cladosporin	Pf3D7_07_v3	569462	PF3D7_0712600	erythrocyte+membrane+protein+1%2C+PfEMP1+%28VAR%29	SNP	T	A	non_synonymous_coding	aAa/aTa	K1616I 4847A>T
cladosporin	Pf3D7_07_v3	569476	PF3D7_0712600	erythrocyte+membrane+protein+1%2C+PfEMP1+%28VAR%29	SNP	C	G	non_synonymous_coding	agG/agC	R1611S 4833G>C
cladosporin	Pf3D7_07_v3	569480	PF3D7_0712600	erythrocyte+membrane+protein+1%2C+PfEMP1+%28VAR%29	SNP	G	A	non_synonymous_coding	gCg/gTg	A1610Val 4829C>T
cladosporin	Pf3D7_07_v3	574046	PF3D7_0712600	erythrocyte+membrane+protein+1%2C+PfEMP1+%28VAR%29	SNP	C	G	non_synonymous_coding	gGa/gCa	G88A 263G>C
cladosporin	Pf3D7_07_v3	582600	PF3D7_0712800	erythrocyte+membrane+protein+1%2C+PfEMP1+%28VAR%29	SNP	T	A	non_synonymous_coding	Atg/Ttg	M1836L 5506A>T
cladosporin	Pf3D7_07_v3	582601	PF3D7_0712800	erythrocyte+membrane+protein+1%2C+PfEMP1+%28VAR%29	SNP	C	T	synonymous_variant	gaG/gaA	E1835E 5505G>A
cladosporin	Pf3D7_07_v3	585121	PF3D7_0712800	erythrocyte+membrane+protein+1%2C+PfEMP1+%28VAR%29	SNP	A	T	non_synonymous_coding	gTt/gAt	Val1268D 3803T>A
cladosporin	Pf3D7_07_v3	585122	PF3D7_0712800	erythrocyte+membrane+protein+1%2C+PfEMP1+%28VAR%29	SNP	C	T	non_synonymous_coding	Gtt/Att	Val1268I 3802G>A
cladosporin	Pf3D7_07_v3	585123	PF3D7_0712800	erythrocyte+membrane+protein+1%2C+PfEMP1+%28VAR%29	SNP	A	T	non_synonymous_coding	ttT/ttA	F1267L 3801T>A
cladosporin	Pf3D7_07_v3	585138	PF3D7_0712800	erythrocyte+membrane+protein+1%2C+PfEMP1+%28VAR%29	SNP	T	A	non_synonymous_coding	aaA/aaT	K1262N 3786A>T
cladosporin	Pf3D7_07_v3	585140	PF3D7_0712800	erythrocyte+membrane+protein+1%2C+PfEMP1+%28VAR%29	SNP	T	C	non_synonymous_coding	Aaa/Gaa	K1262E 3784A>G
cladosporin	Pf3D7_07_v3	592992	PF3D7_0712900	erythrocyte+membrane+protein+1%2C+PfEMP1+%28VAR%29	SNP	C	T	non_synonymous_coding	gGt/gAt	G1581D 4742G>A
cladosporin	Pf3D7_07_v3	593005	PF3D7_0712900	erythrocyte+membrane+protein+1%2C+PfEMP1+%28VAR%29	SNP	G	T	non_synonymous_coding	Caa/Aaa	Q1577K 4729C>A
cladosporin	Pf3D7_07_v3	593196	PF3D7_0712900	erythrocyte+membrane+protein+1%2C+PfEMP1+%28VAR%29	SNP	C	G,A	non_synonymous_coding	aGa/aCa	R1513T 4538G>C
cladosporin	Pf3D7_07_v3	593203	PF3D7_0712900	erythrocyte+membrane+protein+1%2C+PfEMP1+%28VAR%29	SNP	G	T	non_synonymous_coding	Caa/Aaa	Q1511K 4531C>A
cladosporin	Pf3D7_07_v3	595746	PF3D7_0712900	erythrocyte+membrane+protein+1%2C+PfEMP1+%28VAR%29	SNP	T	G	non_synonymous_coding	gAt/gCt	D663A 1988A>C
cladosporin	Pf3D7_07_v3	595772	PF3D7_0712900	erythrocyte+membrane+protein+1%2C+PfEMP1+%28VAR%29	SNP	A	T	non_synonymous_coding	aaT/aaA	N654K 1962T>A
cladosporin	Pf3D7_07_v3	1386569	PF3D7_0732000	stevor	SNP	G	A	synonymous_variant	ttG/ttA	L278L 834G>A
cladosporin	Pf3D7_07_v3	1386575	PF3D7_0732000	stevor	SNP	G	A	synonymous_variant	agG/agA	R280R 840G>A
cladosporin	Pf3D7_07_v3	1417882	PF3D7_0733000	erythrocyte+membrane+protein+1%2C+PfEMP1+%28VAR%29	SNP	G	A	synonymous_variant	ccC/ccT	P2498P 7494C>T
cladosporin	Pf3D7_07_v3	1425314	PF3D7_0733000	erythrocyte+membrane+protein+1%2C+PfEMP1+%28VAR%29	SNP	A	G	synonymous_variant	ttT/ttC	F307F 921T>C
cladosporin	Pf3D7_07_v3	1425823	PF3D7_0733000	erythrocyte+membrane+protein+1%2C+PfEMP1+%28VAR%29	SNP	G	A	non_synonymous_coding	Cat/Tat	H138Y 412C>T
cladosporin	Pf3D7_07_v3	1427440	PF3D7_0733000	"erythrocyte membrane protein 1, PfEMP1 (VAR)"	SNP	C	T	intergenic
cladosporin	Pf3D7_07_v3	1427441	PF3D7_0733000	"erythrocyte membrane protein 1, PfEMP1 (VAR)"	SNP	T	A	intergenic
cladosporin	Pf3D7_07_v3	1427459	PF3D7_0733000	"erythrocyte membrane protein 1, PfEMP1 (VAR)"	SNP	A	G	intergenic
cladosporin	Pf3D7_07_v3	1429583	PF3D7_0733000	"erythrocyte membrane protein 1, PfEMP1 (VAR)"	SNP	C	T	intergenic
cladosporin	Pf3D7_07_v3	1429838	PF3D7_0733000	"erythrocyte membrane protein 1, PfEMP1 (VAR)"	SNP	A	T	intergenic
cladosporin	Pf3D7_07_v3	1429839	PF3D7_0733000	"erythrocyte membrane protein 1, PfEMP1 (VAR)"	SNP	G	A	intergenic
cladosporin	Pf3D7_07_v3	1432050	PF3D7_0733000	"erythrocyte membrane protein 1, PfEMP1 (VAR)"	SNP	A	T	intergenic
cladosporin	Pf3D7_07_v3	1434706	PF3D7_0733000	"erythrocyte membrane protein 1, PfEMP1 (VAR)"	SNP	A	G	intergenic
cladosporin	Pf3D7_07_v3	1434708	PF3D7_0733000	"erythrocyte membrane protein 1, PfEMP1 (VAR)"	SNP	G	C	intergenic
cladosporin	Pf3D7_07_v3	1434714	PF3D7_0733000	"erythrocyte membrane protein 1, PfEMP1 (VAR)"	SNP	A	G	intergenic
cladosporin	Pf3D7_07_v3	1434827	PF3D7_0733000	"erythrocyte membrane protein 1, PfEMP1 (VAR)"	SNP	C	G	intergenic
cladosporin	Pf3D7_07_v3	1434830	PF3D7_0733000	"erythrocyte membrane protein 1, PfEMP1 (VAR)"	SNP	T	A	intergenic
cladosporin	Pf3D7_07_v3	1435160	PF3D7_0733000	"erythrocyte membrane protein 1, PfEMP1 (VAR)"	SNP	A	T	intergenic
cladosporin	Pf3D7_07_v3	1437840	PF3D7_0733000	"erythrocyte membrane protein 1, PfEMP1 (VAR)"	SNP	T	A	intergenic
cladosporin	Pf3D7_07_v3	1442338	PF3D7_0733000	"erythrocyte membrane protein 1, PfEMP1 (VAR)"	SNP	G	C	intergenic
cladosporin	Pf3D7_07_v3	1442339	PF3D7_0733000	"erythrocyte membrane protein 1, PfEMP1 (VAR)"	SNP	T	C	intergenic
cladosporin	Pf3D7_07_v3	1443373	PF3D7_0733000	"erythrocyte membrane protein 1, PfEMP1 (VAR)"	SNP	A	G	intergenic
cladosporin	Pf3D7_08_v3	5968	PF3D7_0800100	"erythrocyte membrane protein 1, PfEMP1 (VAR)"	SNP	C	T	intergenic		n.5968C>T
cladosporin	Pf3D7_08_v3	5983	PF3D7_0800100	"erythrocyte membrane protein 1, PfEMP1 (VAR)"	SNP	T	C	intergenic		n.5983T>C
cladosporin	Pf3D7_08_v3	5990	PF3D7_0800100	"erythrocyte membrane protein 1, PfEMP1 (VAR)"	SNP	G	C	intergenic		n.5990G>C
cladosporin	Pf3D7_08_v3	12143	PF3D7_0800100	"erythrocyte membrane protein 1, PfEMP1 (VAR)"	SNP	G	A	intergenic		n.12143G>A
cladosporin	Pf3D7_08_v3	12157	PF3D7_0800100	"erythrocyte membrane protein 1, PfEMP1 (VAR)"	SNP	G	C	intergenic		n.12157G>C
cladosporin	Pf3D7_08_v3	41517	PF3D7_0800300	erythrocyte+membrane+protein+1%2C+PfEMP1+%28VAR%29	SNP	G	A	synonymous_variant	ttG/ttA	L190L 570G>A
cladosporin	Pf3D7_08_v3	41520	PF3D7_0800300	erythrocyte+membrane+protein+1%2C+PfEMP1+%28VAR%29	SNP	G	A	synonymous_variant	gcG/gcA	A191A 573G>A
cladosporin	Pf3D7_08_v3	41837	PF3D7_0800300	erythrocyte+membrane+protein+1%2C+PfEMP1+%28VAR%29	SNP	G	A	non_synonymous_coding	gGa/gAa	G297E 890G>A
cladosporin	Pf3D7_08_v3	41838	PF3D7_0800300	erythrocyte+membrane+protein+1%2C+PfEMP1+%28VAR%29	SNP	A	C	synonymous_variant	ggA/ggC	G297G 891A>C
cladosporin	Pf3D7_08_v3	439018	PF3D7_0808600	erythrocyte+membrane+protein+1%2C+PfEMP1+%28VAR%29	SNP	G	A	synonymous_variant	gaG/gaA	E2255E 6765G>A
cladosporin	Pf3D7_08_v3	1421288	PF3D7_0833100	rifin+%28RIF%29	SNP	T	A	non_synonymous_coding	Aca/Tca	T213S 637A>T
cladosporin	Pf3D7_08_v3	1421310	PF3D7_0833100	rifin+%28RIF%29	SNP	A	C	non_synonymous_coding	ttT/ttG	F205L 615T>G
cladosporin	Pf3D7_08_v3	1421314	PF3D7_0833100	rifin+%28RIF%29	SNP	T	G	non_synonymous_coding	tAc/tCc	Y204S 611A>C
cladosporin	Pf3D7_08_v3	1444745	PF3D7_0833500	"erythrocyte membrane protein 1, PfEMP1 (VAR)"	SNP	A	G	intergenic
cladosporin	Pf3D7_08_v3	1444747	PF3D7_0833500	"erythrocyte membrane protein 1, PfEMP1 (VAR)"	SNP	T	A	intergenic
cladosporin	Pf3D7_08_v3	1447556	PF3D7_0833500	"erythrocyte membrane protein 1, PfEMP1 (VAR)"	SNP	A	T	intergenic
cladosporin	Pf3D7_08_v3	1447557	PF3D7_0833500	"erythrocyte membrane protein 1, PfEMP1 (VAR)"	SNP	C	A	intergenic
cladosporin	Pf3D7_08_v3	1448834	PF3D7_0833500	"erythrocyte membrane protein 1, PfEMP1 (VAR)"	SNP	C	G	intergenic
cladosporin	Pf3D7_08_v3	1449225	PF3D7_0833500	"erythrocyte membrane protein 1, PfEMP1 (VAR)"	SNP	A	T	intergenic
cladosporin	Pf3D7_08_v3	1450467	PF3D7_0833500	"erythrocyte membrane protein 1, PfEMP1 (VAR)"	SNP	T	A	intergenic
cladosporin	Pf3D7_08_v3	1450469	PF3D7_0833500	"erythrocyte membrane protein 1, PfEMP1 (VAR)"	SNP	A	T	intergenic
cladosporin	Pf3D7_08_v3	1450522	PF3D7_0833500	"erythrocyte membrane protein 1, PfEMP1 (VAR)"	SNP	T	G	intergenic
cladosporin	Pf3D7_08_v3	1450588	PF3D7_0833500	"erythrocyte membrane protein 1, PfEMP1 (VAR)"	SNP	G	C	intergenic
cladosporin	Pf3D7_08_v3	1452291	PF3D7_0833500	"erythrocyte membrane protein 1, PfEMP1 (VAR)"	SNP	T	A	intergenic
cladosporin	Pf3D7_08_v3	1452297	PF3D7_0833500	"erythrocyte membrane protein 1, PfEMP1 (VAR)"	SNP	C	G	intergenic
cladosporin	Pf3D7_08_v3	1452299	PF3D7_0833500	"erythrocyte membrane protein 1, PfEMP1 (VAR)"	SNP	G	C	intergenic
cladosporin	Pf3D7_08_v3	1452302	PF3D7_0833500	"erythrocyte membrane protein 1, PfEMP1 (VAR)"	SNP	G	C	intergenic
cladosporin	Pf3D7_08_v3	1452303	PF3D7_0833500	"erythrocyte membrane protein 1, PfEMP1 (VAR)"	SNP	T	C	intergenic
cladosporin	Pf3D7_08_v3	1453087	PF3D7_0833500	"erythrocyte membrane protein 1, PfEMP1 (VAR)"	SNP	C	G	intergenic
cladosporin	Pf3D7_08_v3	1453088	PF3D7_0833500	"erythrocyte membrane protein 1, PfEMP1 (VAR)"	SNP	T	A	intergenic
cladosporin	Pf3D7_08_v3	1453089	PF3D7_0833500	"erythrocyte membrane protein 1, PfEMP1 (VAR)"	SNP	T	A	intergenic
cladosporin	Pf3D7_08_v3	1453092	PF3D7_0833500	"erythrocyte membrane protein 1, PfEMP1 (VAR)"	SNP	T	C	intergenic
cladosporin	Pf3D7_08_v3	1453097	PF3D7_0833500	"erythrocyte membrane protein 1, PfEMP1 (VAR)"	SNP	T	C	intergenic
cladosporin	Pf3D7_08_v3	1455324	PF3D7_0833500	"erythrocyte membrane protein 1, PfEMP1 (VAR)"	SNP	T	A	intergenic
cladosporin	Pf3D7_08_v3	1457264	PF3D7_0833500	"erythrocyte membrane protein 1, PfEMP1 (VAR)"	SNP	C	A	intergenic
cladosporin	Pf3D7_08_v3	1457265	PF3D7_0833500	"erythrocyte membrane protein 1, PfEMP1 (VAR)"	SNP	A	T	intergenic
cladosporin	Pf3D7_08_v3	1457266	PF3D7_0833500	"erythrocyte membrane protein 1, PfEMP1 (VAR)"	SNP	G	T	intergenic
cladosporin	Pf3D7_08_v3	1457272	PF3D7_0833500	"erythrocyte membrane protein 1, PfEMP1 (VAR)"	SNP	A	T	intergenic
cladosporin	Pf3D7_08_v3	1458491	PF3D7_0833500	"erythrocyte membrane protein 1, PfEMP1 (VAR)"	SNP	C	A	intergenic
cladosporin	Pf3D7_08_v3	1459765	PF3D7_0833500	"erythrocyte membrane protein 1, PfEMP1 (VAR)"	SNP	A	G	intergenic
cladosporin	Pf3D7_08_v3	1459778	PF3D7_0833500	"erythrocyte membrane protein 1, PfEMP1 (VAR)"	SNP	G	C	intergenic
cladosporin	Pf3D7_08_v3	1463857	PF3D7_0833500	"erythrocyte membrane protein 1, PfEMP1 (VAR)"	SNP	C	G	intergenic
cladosporin	Pf3D7_08_v3	1463860	PF3D7_0833500	"erythrocyte membrane protein 1, PfEMP1 (VAR)"	SNP	C	G	intergenic
cladosporin	Pf3D7_08_v3	1468349	PF3D7_0833500	"erythrocyte membrane protein 1, PfEMP1 (VAR)"	SNP	T	C	intergenic
cladosporin	Pf3D7_08_v3	1468350	PF3D7_0833500	"erythrocyte membrane protein 1, PfEMP1 (VAR)"	SNP	A	T	intergenic
cladosporin	Pf3D7_08_v3	1470866	PF3D7_0833500	"erythrocyte membrane protein 1, PfEMP1 (VAR)"	SNP	T	A	intergenic
cladosporin	Pf3D7_09_v3	10247	PF3D7_0900100	"erythrocyte membrane protein 1, PfEMP1 (VAR)"	SNP	C	G	intergenic		n.10247C>G
cladosporin	Pf3D7_09_v3	10252	PF3D7_0900100	"erythrocyte membrane protein 1, PfEMP1 (VAR)"	SNP	G	C	intergenic		n.10252G>C
cladosporin	Pf3D7_09_v3	10256	PF3D7_0900100	"erythrocyte membrane protein 1, PfEMP1 (VAR)"	SNP	T	C	intergenic		n.10256T>C
cladosporin	Pf3D7_09_v3	15548	PF3D7_0900100	"erythrocyte membrane protein 1, PfEMP1 (VAR)"	SNP	T	C	intergenic		n.15548T>C
cladosporin	Pf3D7_09_v3	15551	PF3D7_0900100	"erythrocyte membrane protein 1, PfEMP1 (VAR)"	SNP	C	T	intergenic		n.15551C>T
cladosporin	Pf3D7_09_v3	24744	PF3D7_0900100	erythrocyte+membrane+protein+1%2C+PfEMP1+%28VAR%29	SNP	A	T	non_synonymous_coding	caA/caT	Q1555H 4665A>T
cladosporin	Pf3D7_09_v3	24755	PF3D7_0900100	erythrocyte+membrane+protein+1%2C+PfEMP1+%28VAR%29	SNP	A	G	non_synonymous_coding	aAt/aGt	N1559S 4676A>G
cladosporin	Pf3D7_09_v3	24772	PF3D7_0900100	erythrocyte+membrane+protein+1%2C+PfEMP1+%28VAR%29	SNP	A	G	non_synonymous_coding	Agt/Ggt	S1565G 4693A>G
cladosporin	Pf3D7_09_v3	37612	PF3D7_0900400	rifin (RIF)	SNP	C	T	intergenic		n.37612C>T
cladosporin	Pf3D7_09_v3	43042	PF3D7_0900500	rifin+%28RIF%29	SNP	G	C	non_synonymous_coding	aCt/aGt	T295S 884C>G
cladosporin	Pf3D7_09_v3	43653	PF3D7_0900500	rifin+%28RIF%29	SNP	T	C	synonymous_variant	aaA/aaG	K91K 273A>G
cladosporin	Pf3D7_09_v3	43659	PF3D7_0900500	rifin+%28RIF%29	SNP	T	C	synonymous_variant	aaA/aaG	K89K 267A>G
cladosporin	Pf3D7_09_v3	43665	PF3D7_0900500	rifin+%28RIF%29	SNP	G	A,T	synonymous_variant	cgC/cgT	R87R 261C>T
cladosporin	Pf3D7_09_v3	43672	PF3D7_0900500	rifin+%28RIF%29	SNP	T	C	non_synonymous_coding	gAt/gGt	D85G 254A>G
cladosporin	Pf3D7_09_v3	43677	PF3D7_0900500	rifin+%28RIF%29	SNP	A	C	non_synonymous_coding	atT/atG	I83M 249T>G
cladosporin	Pf3D7_09_v3	45764	PF3D7_0900600	rifin (RIF)	SNP	T	A	intergenic		n.45764T>A
cladosporin	Pf3D7_09_v3	75050	PF3D7_0901500	rifin+%28RIF%29	SNP	A	G	synonymous_variant	tcA/tcG	S134S 402A>G
cladosporin	Pf3D7_09_v3	78367	PF3D7_0901600	stevor	SNP	G	T	synonymous_variant	tcG/tcT	S135S 405G>T
cladosporin	Pf3D7_09_v3	1481784	PF3D7_0937500	rifin+%28RIF%29	SNP	T	A	non_synonymous_coding	gaA/gaT	E91D 273A>T
cladosporin	Pf3D7_09_v3	1481790	PF3D7_0937500	rifin+%28RIF%29	SNP	A	T	non_synonymous_coding	gaT/gaA	D89E 267T>A
cladosporin	Pf3D7_09_v3	1481810	PF3D7_0937500	rifin+%28RIF%29	SNP	C	T	non_synonymous_coding	Gaa/Aaa	E83K 247G>A
cladosporin	Pf3D7_09_v3	1481817	PF3D7_0937500	rifin+%28RIF%29	SNP	T	G	synonymous_variant	acA/acC	T80T 240A>C
cladosporin	Pf3D7_09_v3	1485851	PF3D7_0937600	"erythrocyte membrane protein 1, PfEMP1 (VAR)"	SNP	A	T	intergenic		n.1485851A>T
cladosporin	Pf3D7_09_v3	1485852	PF3D7_0937600	"erythrocyte membrane protein 1, PfEMP1 (VAR)"	SNP	T	A	intergenic		n.1485852T>A
cladosporin	Pf3D7_09_v3	1485855	PF3D7_0937600	"erythrocyte membrane protein 1, PfEMP1 (VAR)"	SNP	T	C	intergenic		n.1485855T>C
cladosporin	Pf3D7_09_v3	1485857	PF3D7_0937600	"erythrocyte membrane protein 1, PfEMP1 (VAR)"	SNP	C	A,T	intergenic		n.1485857C>A
cladosporin	Pf3D7_09_v3	1485864	PF3D7_0937600	"erythrocyte membrane protein 1, PfEMP1 (VAR)"	SNP	A	T	intergenic		n.1485864A>T
cladosporin	Pf3D7_09_v3	1496032	PF3D7_0937800	erythrocyte+membrane+protein+1%2C+PfEMP1+%28VAR%29	SNP	T	G	synonymous_variant	gcA/gcC	A2114A 6342A>C
cladosporin	Pf3D7_09_v3	1501421	PF3D7_0937800	erythrocyte+membrane+protein+1%2C+PfEMP1+%28VAR%29	SNP	T	A	non_synonymous_coding	tAc/tTc	Y639F 1916A>T
cladosporin	Pf3D7_09_v3	1501423	PF3D7_0937800	erythrocyte+membrane+protein+1%2C+PfEMP1+%28VAR%29	SNP	T	C	synonymous_variant	acA/acG	T638T 1914A>G
cladosporin	Pf3D7_09_v3	1502697	PF3D7_0937800	erythrocyte+membrane+protein+1%2C+PfEMP1+%28VAR%29	SNP	C	T	non_synonymous_coding	Gat/Aat	D214N 640G>A
cladosporin	Pf3D7_09_v3	1506235	PF3D7_0937800	"erythrocyte membrane protein 1, PfEMP1 (VAR)"	SNP	C	T	intergenic
cladosporin	Pf3D7_09_v3	1506743	PF3D7_0937800	"erythrocyte membrane protein 1, PfEMP1 (VAR)"	SNP	A	T	intergenic
cladosporin	Pf3D7_09_v3	1506745	PF3D7_0937800	"erythrocyte membrane protein 1, PfEMP1 (VAR)"	SNP	T	G	intergenic
cladosporin	Pf3D7_09_v3	1513273	PF3D7_0937800	"erythrocyte membrane protein 1, PfEMP1 (VAR)"	SNP	G	C	intergenic
cladosporin	Pf3D7_09_v3	1513285	PF3D7_0937800	"erythrocyte membrane protein 1, PfEMP1 (VAR)"	SNP	C	T	intergenic
cladosporin	Pf3D7_09_v3	1513499	PF3D7_0937800	"erythrocyte membrane protein 1, PfEMP1 (VAR)"	SNP	T	G	intergenic
cladosporin	Pf3D7_09_v3	1513503	PF3D7_0937800	"erythrocyte membrane protein 1, PfEMP1 (VAR)"	SNP	A	G	intergenic
cladosporin	Pf3D7_09_v3	1516353	PF3D7_0937800	"erythrocyte membrane protein 1, PfEMP1 (VAR)"	SNP	A	G	intergenic
cladosporin	Pf3D7_09_v3	1517647	PF3D7_0937800	"erythrocyte membrane protein 1, PfEMP1 (VAR)"	SNP	T	A	intergenic
cladosporin	Pf3D7_09_v3	1517939	PF3D7_0937800	"erythrocyte membrane protein 1, PfEMP1 (VAR)"	SNP	G	C	intergenic
cladosporin	Pf3D7_09_v3	1517954	PF3D7_0937800	"erythrocyte membrane protein 1, PfEMP1 (VAR)"	SNP	T	G	intergenic
cladosporin	Pf3D7_09_v3	1517956	PF3D7_0937800	"erythrocyte membrane protein 1, PfEMP1 (VAR)"	SNP	G	C	intergenic
cladosporin	Pf3D7_09_v3	1519506	PF3D7_0937800	"erythrocyte membrane protein 1, PfEMP1 (VAR)"	SNP	G	T	intergenic
cladosporin	Pf3D7_09_v3	1524273	PF3D7_0937800	"erythrocyte membrane protein 1, PfEMP1 (VAR)"	SNP	C	T	intergenic
cladosporin	Pf3D7_09_v3	1524278	PF3D7_0937800	"erythrocyte membrane protein 1, PfEMP1 (VAR)"	SNP	T	C	intergenic
cladosporin	Pf3D7_09_v3	1524534	PF3D7_0937800	"erythrocyte membrane protein 1, PfEMP1 (VAR)"	SNP	C	T	intergenic
cladosporin	Pf3D7_09_v3	1524541	PF3D7_0937800	"erythrocyte membrane protein 1, PfEMP1 (VAR)"	SNP	G	A	intergenic
cladosporin	Pf3D7_09_v3	1527104	PF3D7_0937800	"erythrocyte membrane protein 1, PfEMP1 (VAR)"	SNP	G	C	intergenic
cladosporin	Pf3D7_09_v3	1528221	PF3D7_0937800	"erythrocyte membrane protein 1, PfEMP1 (VAR)"	SNP	T	A	intergenic
cladosporin	Pf3D7_09_v3	1528236	PF3D7_0937800	"erythrocyte membrane protein 1, PfEMP1 (VAR)"	SNP	T	A	intergenic
cladosporin	Pf3D7_09_v3	1530145	PF3D7_0937800	"erythrocyte membrane protein 1, PfEMP1 (VAR)"	SNP	C	T,G	intergenic
cladosporin	Pf3D7_09_v3	1530162	PF3D7_0937800	"erythrocyte membrane protein 1, PfEMP1 (VAR)"	SNP	A	T	intergenic
cladosporin	Pf3D7_09_v3	1532535	PF3D7_0937800	"erythrocyte membrane protein 1, PfEMP1 (VAR)"	SNP	A	T,C	intergenic
cladosporin	Pf3D7_09_v3	1539019	PF3D7_0937800	"erythrocyte membrane protein 1, PfEMP1 (VAR)"	SNP	A	T	intergenic
cladosporin	Pf3D7_09_v3	1539181	PF3D7_0937800	"erythrocyte membrane protein 1, PfEMP1 (VAR)"	SNP	G	A	intergenic
cladosporin	Pf3D7_09_v3	1539185	PF3D7_0937800	"erythrocyte membrane protein 1, PfEMP1 (VAR)"	SNP	C	T	intergenic
cladosporin	Pf3D7_10_v3	7559	PF3D7_1000100	"erythrocyte membrane protein 1, PfEMP1 (VAR)"	SNP	C	T	intergenic		n.7559C>T
cladosporin	Pf3D7_10_v3	10593	PF3D7_1000100	"erythrocyte membrane protein 1, PfEMP1 (VAR)"	SNP	C	G	intergenic		n.10593C>G
cladosporin	Pf3D7_10_v3	13300	PF3D7_1000100	"erythrocyte membrane protein 1, PfEMP1 (VAR)"	SNP	C	G,T	intergenic		n.13300C>G
cladosporin	Pf3D7_10_v3	13692	PF3D7_1000100	"erythrocyte membrane protein 1, PfEMP1 (VAR)"	SNP	G	C	intergenic		n.13692G>C
cladosporin	Pf3D7_10_v3	13697	PF3D7_1000100	"erythrocyte membrane protein 1, PfEMP1 (VAR)"	SNP	T	A	intergenic		n.13697T>A
cladosporin	Pf3D7_10_v3	14297	PF3D7_1000100	"erythrocyte membrane protein 1, PfEMP1 (VAR)"	SNP	A	T	intergenic		n.14297A>T
cladosporin	Pf3D7_10_v3	14536	PF3D7_1000100	"erythrocyte membrane protein 1, PfEMP1 (VAR)"	SNP	G	T	intergenic		n.14536G>T
cladosporin	Pf3D7_10_v3	15855	PF3D7_1000100	"erythrocyte membrane protein 1, PfEMP1 (VAR)"	SNP	C	T	intergenic		n.15855C>T
cladosporin	Pf3D7_10_v3	15863	PF3D7_1000100	"erythrocyte membrane protein 1, PfEMP1 (VAR)"	SNP	C	A	intergenic		n.15863C>A
cladosporin	Pf3D7_10_v3	15864	PF3D7_1000100	"erythrocyte membrane protein 1, PfEMP1 (VAR)"	SNP	T	C	intergenic		n.15864T>C
cladosporin	Pf3D7_10_v3	16241	PF3D7_1000100	"erythrocyte membrane protein 1, PfEMP1 (VAR)"	SNP	T	A	intergenic		n.16241T>A
cladosporin	Pf3D7_10_v3	17743	PF3D7_1000100	"erythrocyte membrane protein 1, PfEMP1 (VAR)"	SNP	G	A	intergenic		n.17743G>A
cladosporin	Pf3D7_10_v3	17750	PF3D7_1000100	"erythrocyte membrane protein 1, PfEMP1 (VAR)"	SNP	G	C	intergenic		n.17750G>C
cladosporin	Pf3D7_10_v3	17753	PF3D7_1000100	"erythrocyte membrane protein 1, PfEMP1 (VAR)"	SNP	C	T	intergenic		n.17753C>T
cladosporin	Pf3D7_10_v3	1628312	PF3D7_1040900	rifin (RIF)	SNP	G	A	intergenic		n.1628312G>A
cladosporin	Pf3D7_10_v3	1657329	PF3D7_1041300	"erythrocyte membrane protein 1, PfEMP1 (VAR)"	SNP	G	A	intergenic
cladosporin	Pf3D7_10_v3	1657332	PF3D7_1041300	"erythrocyte membrane protein 1, PfEMP1 (VAR)"	SNP	A	G	intergenic
cladosporin	Pf3D7_10_v3	1657338	PF3D7_1041300	"erythrocyte membrane protein 1, PfEMP1 (VAR)"	SNP	A	T	intergenic
cladosporin	Pf3D7_11_v3	7315	PF3D7_1100100	"erythrocyte membrane protein 1, PfEMP1 (VAR)"	SNP	C	T	intergenic		n.7315C>T
cladosporin	Pf3D7_11_v3	8601	PF3D7_1100100	"erythrocyte membrane protein 1, PfEMP1 (VAR)"	SNP	G	C,A	intergenic		n.8601G>C
cladosporin	Pf3D7_11_v3	9184	PF3D7_1100100	"erythrocyte membrane protein 1, PfEMP1 (VAR)"	SNP	C	T	intergenic		n.9184C>T
cladosporin	Pf3D7_11_v3	9790	PF3D7_1100100	"erythrocyte membrane protein 1, PfEMP1 (VAR)"	SNP	A	T	intergenic		n.9790A>T
cladosporin	Pf3D7_11_v3	9792	PF3D7_1100100	"erythrocyte membrane protein 1, PfEMP1 (VAR)"	SNP	T	A	intergenic		n.9792T>A
cladosporin	Pf3D7_11_v3	9795	PF3D7_1100100	"erythrocyte membrane protein 1, PfEMP1 (VAR)"	SNP	T	G	intergenic		n.9795T>G
cladosporin	Pf3D7_11_v3	12695	PF3D7_1100100	"erythrocyte membrane protein 1, PfEMP1 (VAR)"	SNP	G	T	intergenic		n.12695G>T
cladosporin	Pf3D7_11_v3	14841	PF3D7_1100100	"erythrocyte membrane protein 1, PfEMP1 (VAR)"	SNP	G	T	intergenic		n.14841G>T
cladosporin	Pf3D7_11_v3	14843	PF3D7_1100100	"erythrocyte membrane protein 1, PfEMP1 (VAR)"	SNP	C	G	intergenic		n.14843C>G
cladosporin	Pf3D7_11_v3	14845	PF3D7_1100100	"erythrocyte membrane protein 1, PfEMP1 (VAR)"	SNP	G	C	intergenic		n.14845G>C
cladosporin	Pf3D7_11_v3	16201	PF3D7_1100100	"erythrocyte membrane protein 1, PfEMP1 (VAR)"	SNP	G	A	intergenic		n.16201G>A
cladosporin	Pf3D7_11_v3	18163	PF3D7_1100100	"erythrocyte membrane protein 1, PfEMP1 (VAR)"	SNP	C	T	intergenic		n.18163C>T
cladosporin	Pf3D7_11_v3	30901	PF3D7_1100100	erythrocyte+membrane+protein+1%2C+PfEMP1+%28VAR%29	SNP	A	G	non_synonymous_coding	aAt/aGt	N1951S 5852A>G
cladosporin	Pf3D7_11_v3	2014289	PF3D7_1150000	rifin+%28RIF%29	SNP	C	G	synonymous_variant	ctC/ctG	L361L 1083C>G
cladosporin	Pf3D7_11_v3	2015754	PF3D7_1150100	rifin%2C+pseudogene+%28RIF%29	SNP	G	T	synonymous_variant	gcC/gcA	A252A 756C>A
cladosporin	Pf3D7_11_v3	2015759	PF3D7_1150100	rifin%2C+pseudogene+%28RIF%29	SNP	T	G	non_synonymous_coding	Att/Ctt	I251L 751A>C
cladosporin	Pf3D7_11_v3	2026271	PF3D7_1150400	erythrocyte+membrane+protein+1%2C+PfEMP1+%28VAR%29	SNP	G	C	non_synonymous_coding	gGa/gCa	G152A 455G>C
cladosporin	Pf3D7_11_v3	2026337	PF3D7_1150400	erythrocyte+membrane+protein+1%2C+PfEMP1+%28VAR%29	SNP	T	C	non_synonymous_coding	aTg/aCg	M174T 521T>C
cladosporin	Pf3D7_11_v3	2026341	PF3D7_1150400	erythrocyte+membrane+protein+1%2C+PfEMP1+%28VAR%29	SNP	C	A	non_synonymous_coding	ttC/ttA	F175L 525C>A
cladosporin	Pf3D7_11_v3	2035593	PF3D7_1150400	erythrocyte+membrane+protein+1%2C+PfEMP1+%28VAR%29	SNP	A	G	non_synonymous_coding	Aat/Gat	N3023D 9067A>G
cladosporin	Pf3D7_12_v3	1778	PF3D7_1200100	"erythrocyte membrane protein 1, PfEMP1 (VAR)"	SNP	C	A	intergenic		n.1778C>A
cladosporin	Pf3D7_12_v3	1780	PF3D7_1200100	"erythrocyte membrane protein 1, PfEMP1 (VAR)"	SNP	T	C	intergenic		n.1780T>C
cladosporin	Pf3D7_12_v3	4572	PF3D7_1200100	"erythrocyte membrane protein 1, PfEMP1 (VAR)"	SNP	T	G	intergenic		n.4572T>G
cladosporin	Pf3D7_12_v3	4596	PF3D7_1200100	"erythrocyte membrane protein 1, PfEMP1 (VAR)"	SNP	A	G	intergenic		n.4596A>G
cladosporin	Pf3D7_12_v3	11411	PF3D7_1200100	"erythrocyte membrane protein 1, PfEMP1 (VAR)"	SNP	T	C	intergenic		n.11411T>C
cladosporin	Pf3D7_12_v3	13321	PF3D7_1200100	"erythrocyte membrane protein 1, PfEMP1 (VAR)"	SNP	G	A	intergenic		n.13321G>A
cladosporin	Pf3D7_12_v3	14161	PF3D7_1200100	"erythrocyte membrane protein 1, PfEMP1 (VAR)"	SNP	T	C	intergenic		n.14161T>C
cladosporin	Pf3D7_12_v3	14175	PF3D7_1200100	"erythrocyte membrane protein 1, PfEMP1 (VAR)"	SNP	G	C	intergenic		n.14175G>C
cladosporin	Pf3D7_12_v3	14178	PF3D7_1200100	"erythrocyte membrane protein 1, PfEMP1 (VAR)"	SNP	G	C	intergenic		n.14178G>C
cladosporin	Pf3D7_12_v3	14179	PF3D7_1200100	"erythrocyte membrane protein 1, PfEMP1 (VAR)"	SNP	A	G	intergenic		n.14179A>G
cladosporin	Pf3D7_12_v3	14184	PF3D7_1200100	"erythrocyte membrane protein 1, PfEMP1 (VAR)"	SNP	G	C	intergenic		n.14184G>C
cladosporin	Pf3D7_12_v3	24155	PF3D7_1200100	erythrocyte+membrane+protein+1%2C+PfEMP1+%28VAR%29	SNP	G	T	synonymous_variant	acG/acT	T2065T 6195G>T
cladosporin	Pf3D7_12_v3	35321	PF3D7_1200400	erythrocyte+membrane+protein+1%2C+PfEMP1+%28VAR%29	SNP	C	A	synonymous_variant	acC/acA	T873T 2619C>A
cladosporin	Pf3D7_12_v3	35347	PF3D7_1200400	erythrocyte+membrane+protein+1%2C+PfEMP1+%28VAR%29	SNP	A	G	non_synonymous_coding	gAg/gGg	E882G 2645A>G
cladosporin	Pf3D7_12_v3	35348	PF3D7_1200400	erythrocyte+membrane+protein+1%2C+PfEMP1+%28VAR%29	SNP	G	T	non_synonymous_coding	gaG/gaT	E882D 2646G>T
cladosporin	Pf3D7_12_v3	35361	PF3D7_1200400	erythrocyte+membrane+protein+1%2C+PfEMP1+%28VAR%29	SNP	G	A	non_synonymous_coding	Gag/Aag	E887K 2659G>A
cladosporin	Pf3D7_12_v3	35363	PF3D7_1200400	erythrocyte+membrane+protein+1%2C+PfEMP1+%28VAR%29	SNP	G	T	non_synonymous_coding	gaG/gaT	E887D 2661G>T
cladosporin	Pf3D7_12_v3	770209	PF3D7_1219300	erythrocyte+membrane+protein+1%2C+PfEMP1+%28VAR%29	SNP	A	T	non_synonymous_coding	aTa/aAa	I1330K 3989T>A
cladosporin	Pf3D7_12_v3	770213	PF3D7_1219300	erythrocyte+membrane+protein+1%2C+PfEMP1+%28VAR%29	SNP	G	A	non_synonymous_coding	Cat/Tat	H1329Y 3985C>T
cladosporin	Pf3D7_12_v3	770220	PF3D7_1219300	erythrocyte+membrane+protein+1%2C+PfEMP1+%28VAR%29	SNP	A	T	synonymous_variant	cgT/cgA	R1326R 3978T>A
cladosporin	Pf3D7_12_v3	770221	PF3D7_1219300	erythrocyte+membrane+protein+1%2C+PfEMP1+%28VAR%29	SNP	C	G	non_synonymous_coding	cGt/cCt	R1326P 3977G>C
cladosporin	Pf3D7_12_v3	770228	PF3D7_1219300	erythrocyte+membrane+protein+1%2C+PfEMP1+%28VAR%29	SNP	C	A	non_synonymous_coding	Gat/Tat	D1324Y 3970G>T
cladosporin	Pf3D7_12_v3	770230	PF3D7_1219300	erythrocyte+membrane+protein+1%2C+PfEMP1+%28VAR%29	SNP	G	A	non_synonymous_coding	cCa/cTa	P1323L 3968C>T
cladosporin	Pf3D7_12_v3	770231	PF3D7_1219300	erythrocyte+membrane+protein+1%2C+PfEMP1+%28VAR%29	SNP	G	A	non_synonymous_coding	Cca/Tca	P1323S 3967C>T
cladosporin	Pf3D7_12_v3	1694791	PF3D7_1240300	erythrocyte+membrane+protein+1%2C+PfEMP1+%28VAR%29	SNP	G	T	non_synonymous_coding	aaG/aaT	K214N 642G>T
cladosporin	Pf3D7_12_v3	1694801	PF3D7_1240300	erythrocyte+membrane+protein+1%2C+PfEMP1+%28VAR%29	SNP	G	A	non_synonymous_coding	Gaa/Aaa	E218K 652G>A
cladosporin	Pf3D7_12_v3	1694802	PF3D7_1240300	erythrocyte+membrane+protein+1%2C+PfEMP1+%28VAR%29	SNP	A	C	non_synonymous_coding	gAa/gCa	E218A 653A>C
cladosporin	Pf3D7_12_v3	1716148	PF3D7_1240500	Plasmodium RNA of unknown function RUF6-5	SNP	G	T	intergenic		n.1716148G>T
cladosporin	Pf3D7_12_v3	1736937	PF3D7_1240900	erythrocyte+membrane+protein+1%2C+PfEMP1+%28VAR%29	SNP	T	A	synonymous_variant	gcT/gcA	A465A 1395T>A
cladosporin	Pf3D7_12_v3	2235659	PF3D7_1255000	rifin+%28RIF%29	SNP	T	G	non_synonymous_coding	aTt/aGt	I302S 905T>G
cladosporin	Pf3D7_12_v3	2235666	PF3D7_1255000	rifin+%28RIF%29	SNP	T	A	synonymous_variant	atT/atA	I304I 912T>A
cladosporin	Pf3D7_12_v3	2235685	PF3D7_1255000	rifin+%28RIF%29	SNP	A	T	non_synonymous_coding	Ata/Tta	I311L 931A>T
cladosporin	Pf3D7_12_v3	2235687	PF3D7_1255000	rifin+%28RIF%29	SNP	A	G	non_synonymous_coding	atA/atG	I311M 933A>G
cladosporin	Pf3D7_12_v3	2241466	PF3D7_1255200	erythrocyte+membrane+protein+1%2C+PfEMP1+%28VAR%29	SNP	G	C	non_synonymous_coding	gaC/gaG	D2204E 6612C>G
cladosporin	Pf3D7_12_v3	2241762	PF3D7_1255200	erythrocyte+membrane+protein+1%2C+PfEMP1+%28VAR%29	SNP	T	G	non_synonymous_coding	Ata/Cta	I2106L 6316A>C
cladosporin	Pf3D7_12_v3	2241766	PF3D7_1255200	erythrocyte+membrane+protein+1%2C+PfEMP1+%28VAR%29	SNP	A	G	synonymous_variant	aaT/aaC	N2104N 6312T>C
cladosporin	Pf3D7_12_v3	2241770	PF3D7_1255200	erythrocyte+membrane+protein+1%2C+PfEMP1+%28VAR%29	SNP	A	T	non_synonymous_coding	cTc/cAc	L2103H 6308T>A
cladosporin	Pf3D7_12_v3	2241862	PF3D7_1255200	erythrocyte+membrane+protein+1%2C+PfEMP1+%28VAR%29	SNP	T	C	synonymous_variant	ttA/ttG	L2072L 6216A>G
cladosporin	Pf3D7_12_v3	2241865	PF3D7_1255200	erythrocyte+membrane+protein+1%2C+PfEMP1+%28VAR%29	SNP	T	C	synonymous_variant	ttA/ttG	L2071L 6213A>G
cladosporin	Pf3D7_12_v3	2247985	PF3D7_1255200	erythrocyte+membrane+protein+1%2C+PfEMP1+%28VAR%29	SNP	G	A	synonymous_variant	tgC/tgT	C326C 978C>T
cladosporin	Pf3D7_12_v3	2253677	PF3D7_1255200	"erythrocyte membrane protein 1, PfEMP1 (VAR)"	SNP	C	G	intergenic
cladosporin	Pf3D7_12_v3	2253680	PF3D7_1255200	"erythrocyte membrane protein 1, PfEMP1 (VAR)"	SNP	A	T	intergenic
cladosporin	Pf3D7_12_v3	2253685	PF3D7_1255200	"erythrocyte membrane protein 1, PfEMP1 (VAR)"	SNP	T	C	intergenic
cladosporin	Pf3D7_12_v3	2255621	PF3D7_1255200	"erythrocyte membrane protein 1, PfEMP1 (VAR)"	SNP	C	A	intergenic
cladosporin	Pf3D7_12_v3	2257480	PF3D7_1255200	"erythrocyte membrane protein 1, PfEMP1 (VAR)"	SNP	T	G	intergenic
cladosporin	Pf3D7_12_v3	2264515	PF3D7_1255200	"erythrocyte membrane protein 1, PfEMP1 (VAR)"	SNP	G	T	intergenic
cladosporin	Pf3D7_12_v3	2264516	PF3D7_1255200	"erythrocyte membrane protein 1, PfEMP1 (VAR)"	SNP	A	G	intergenic
cladosporin	Pf3D7_12_v3	2264524	PF3D7_1255200	"erythrocyte membrane protein 1, PfEMP1 (VAR)"	SNP	G	C	intergenic
cladosporin	Pf3D7_13_v3	25494	PF3D7_1300100	erythrocyte+membrane+protein+1%2C+PfEMP1+%28VAR%29	SNP	G	C	synonymous_variant	gtG/gtC	Val1377Val 4131G>C
cladosporin	Pf3D7_13_v3	25501	PF3D7_1300100	erythrocyte+membrane+protein+1%2C+PfEMP1+%28VAR%29	SNP	A	G	non_synonymous_coding	Aat/Gat	N1380D 4138A>G
cladosporin	Pf3D7_13_v3	25503	PF3D7_1300100	erythrocyte+membrane+protein+1%2C+PfEMP1+%28VAR%29	SNP	T	C	synonymous_variant	aaT/aaC	N1380N 4140T>C
cladosporin	Pf3D7_13_v3	25507	PF3D7_1300100	erythrocyte+membrane+protein+1%2C+PfEMP1+%28VAR%29	SNP	G	A	non_synonymous_coding	Gga/Aga	G1382R 4144G>A
cladosporin	Pf3D7_13_v3	25508	PF3D7_1300100	erythrocyte+membrane+protein+1%2C+PfEMP1+%28VAR%29	SNP	G	C	non_synonymous_coding	gGa/gCa	G1382A 4145G>C
cladosporin	Pf3D7_13_v3	25512	PF3D7_1300100	erythrocyte+membrane+protein+1%2C+PfEMP1+%28VAR%29	SNP	T	G	non_synonymous_coding	aaT/aaG	N1383K 4149T>G
cladosporin	Pf3D7_13_v3	50905	PF3D7_1300500	rifin+%28RIF%29	SNP	C	T	intron_variant		c.55-11C>T
cladosporin	Pf3D7_13_v3	50920	PF3D7_1300500	rifin+%28RIF%29	SNP	G	A	non_synonymous_coding	cGt/cAt	R20H 59G>A
cladosporin	Pf3D7_13_v3	53964	PF3D7_1300600	rifin (RIF)	SNP	T	C	intergenic		n.53964T>C
cladosporin	Pf3D7_13_v3	62953	PF3D7_1300900	stevor	SNP	C	T	synonymous_variant	ctG/ctA	L163L 489G>A
cladosporin	Pf3D7_13_v3	62961	PF3D7_1300900	stevor	SNP	C	T	non_synonymous_coding	Gcg/Acg	A161T 481G>A
cladosporin	Pf3D7_13_v3	62962	PF3D7_1300900	stevor	SNP	T	A	non_synonymous_coding	aaA/aaT	K160N 480A>T
cladosporin	Pf3D7_13_v3	62969	PF3D7_1300900	stevor	SNP	T	G	non_synonymous_coding	aAt/aCt	N158T 473A>C
cladosporin	Pf3D7_13_v3	936488	PF3D7_1322200	conserved+Plasmodium+protein%2C+unknown+function	SNP	T	A	intron_variant		c.5001-31T>A
cladosporin	Pf3D7_13_v3	2587125	PF3D7_1364400	conserved+Plasmodium+protein%2C+unknown+function	SNP	C	T	synonymous_variant	gaC/gaT	D698D 2094C>T
cladosporin	Pf3D7_13_v3	2898301	PF3D7_1373500	"erythrocyte membrane protein 1, PfEMP1 (VAR)"	SNP	A	C	intergenic
cladosporin	Pf3D7_13_v3	2898302	PF3D7_1373500	"erythrocyte membrane protein 1, PfEMP1 (VAR)"	SNP	G	C	intergenic
cladosporin	Pf3D7_13_v3	2898320	PF3D7_1373500	"erythrocyte membrane protein 1, PfEMP1 (VAR)"	SNP	G	A	intergenic
cladosporin	Pf3D7_13_v3	2898322	PF3D7_1373500	"erythrocyte membrane protein 1, PfEMP1 (VAR)"	SNP	A	T	intergenic
cladosporin	Pf3D7_13_v3	2898333	PF3D7_1373500	"erythrocyte membrane protein 1, PfEMP1 (VAR)"	SNP	A	G	intergenic
cladosporin	Pf3D7_13_v3	2899726	PF3D7_1373500	"erythrocyte membrane protein 1, PfEMP1 (VAR)"	SNP	T	A	intergenic
cladosporin	Pf3D7_13_v3	2905143	PF3D7_1373500	"erythrocyte membrane protein 1, PfEMP1 (VAR)"	SNP	T	C	intergenic
cladosporin	Pf3D7_14_v3	1890	PF3D7_1400100	erythrocyte+membrane+protein+1+%28PfEMP1%29%2C+truncated%2C+pseudogene	SNP	A	T	non_synonymous_coding	aaA/aaT	K166N 498A>T
cladosporin	Pf3D7_14_v3	1894	PF3D7_1400100	erythrocyte+membrane+protein+1+%28PfEMP1%29%2C+truncated%2C+pseudogene	SNP	G	C	non_synonymous_coding	Gaa/Caa	E168Q 502G>C
cladosporin	Pf3D7_14_v3	1901	PF3D7_1400100	erythrocyte+membrane+protein+1+%28PfEMP1%29%2C+truncated%2C+pseudogene	SNP	G	A	non_synonymous_coding	gGt/gAt	G170D 509G>A
cladosporin	Pf3D7_14_v3	1905	PF3D7_1400100	erythrocyte+membrane+protein+1+%28PfEMP1%29%2C+truncated%2C+pseudogene	SNP	A	T	non_synonymous_coding	aaA/aaT	K171N 513A>T
cladosporin	Pf3D7_14_v3	1908	PF3D7_1400100	erythrocyte+membrane+protein+1+%28PfEMP1%29%2C+truncated%2C+pseudogene	SNP	C	T	synonymous_variant	tgC/tgT	C172C 516C>T
cladosporin	Pf3D7_14_v3	4978	PF3D7_1400100	erythrocyte+membrane+protein+1+%28PfEMP1%29%2C+truncated%2C+pseudogene	SNP	C	A	non_synonymous_coding	Cct/Act	P857T 2569C>A
cladosporin	Pf3D7_14_v3	4980	PF3D7_1400100	erythrocyte+membrane+protein+1+%28PfEMP1%29%2C+truncated%2C+pseudogene	SNP	T	A	synonymous_variant	ccT/ccA	P857P 2571T>A
cladosporin	Pf3D7_14_v3	16172	PF3D7_1400400	rifin (RIF)	SNP	A	G	intergenic		n.16172A>G
cladosporin	Pf3D7_14_v3	721986	PF3D7_1417400	cyclic+nucleotide-binding+protein%2C+putative%2C+pseudogene+%28cNBP%29	SNP	A	T	stop_gained	Aaa/Taa	K2232* 6694A>T
cladosporin	Pf3D7_01_v3	14470	PF3D7_0100100	"erythrocyte membrane protein 1, PfEMP1 (VAR)"	INDEL	A	ATTTT	intergenic		n.14470_14471insTTTT
cladosporin	Pf3D7_01_v3	14471	PF3D7_0100100	"erythrocyte membrane protein 1, PfEMP1 (VAR)"	INDEL	ACTAC	A	intergenic		n.14472_14475delCTAC
cladosporin	Pf3D7_01_v3	14924	PF3D7_0100100	"erythrocyte membrane protein 1, PfEMP1 (VAR)"	INDEL	TAGG	T	intergenic		n.14925_14927delAGG
cladosporin	Pf3D7_01_v3	62954	PF3D7_0100900	rifin+%28RIF%29	INDEL	G	GACT	inframe_insertion	ata/ataAGT	I95_Q96insS 285_286insAGT
cladosporin	Pf3D7_01_v3	62956	PF3D7_0100900	rifin+%28RIF%29	INDEL	ATAT	A	disruptive_inframe_deletion	gatata/gta	D94_I95delinsVal 281_283delATA
cladosporin	Pf3D7_01_v3	399314	PF3D7_0110500	bromodomain+protein%2C+putative	INDEL	CAATAATAAA	C	disruptive_inframe_deletion	aataaaaataaa/aaa	N913_N915del 2739_2747delTAAAAATAA
cladosporin	Pf3D7_01_v3	595508	PF3D7_0115300	rifin+%28RIF%29	INDEL	ACG	A	frameshift_variant	cgt/	R83fs 247_248delCG
cladosporin	Pf3D7_01_v3	613510	PF3D7_0115700	erythrocyte+membrane+protein+1%2C+PfEMP1+%28VAR%29	INDEL	CCTGATCATTCAATTT	C	inframe_deletion	aaattgaatgatcag/	K457_Q461del 1369_1383delAAATTGAATGATCAG
cladosporin	Pf3D7_01_v3	614615	PF3D7_0115700	erythrocyte+membrane+protein+1%2C+PfEMP1+%28VAR%29	INDEL	A	AG	frameshift_variant	cgt/cgCt	S95fs 278_279insC
cladosporin	Pf3D7_01_v3	614621	PF3D7_0115700	erythrocyte+membrane+protein+1%2C+PfEMP1+%28VAR%29	INDEL	T	TGAA	disruptive_inframe_insertion	gta/gtTTCa	Val91_E92insS 272_273insTTC
cladosporin	Pf3D7_01_v3	614625	PF3D7_0115700	erythrocyte+membrane+protein+1%2C+PfEMP1+%28VAR%29	INDEL	TA	T	frameshift_variant	tat/	Y90fs 268delT
cladosporin	Pf3D7_01_v3	617347	PF3D7_0115700	"erythrocyte membrane protein 1, PfEMP1 (VAR)"	INDEL	CAA	C	intergenic
cladosporin	Pf3D7_01_v3	617352	PF3D7_0115700	"erythrocyte membrane protein 1, PfEMP1 (VAR)"	INDEL	A	AAT	intergenic
cladosporin	Pf3D7_01_v3	617353	PF3D7_0115700	"erythrocyte membrane protein 1, PfEMP1 (VAR)"	INDEL	G	GTGTGTTA	intergenic
cladosporin	Pf3D7_01_v3	617357	PF3D7_0115700	"erythrocyte membrane protein 1, PfEMP1 (VAR)"	INDEL	C	CTATATATGTAGTATT	intergenic
cladosporin	Pf3D7_01_v3	628351	PF3D7_0115700	"erythrocyte membrane protein 1, PfEMP1 (VAR)"	INDEL	A	AC	intergenic
cladosporin	Pf3D7_01_v3	628352	PF3D7_0115700	"erythrocyte membrane protein 1, PfEMP1 (VAR)"	INDEL	A	AT	intergenic
cladosporin	Pf3D7_01_v3	628354	PF3D7_0115700	"erythrocyte membrane protein 1, PfEMP1 (VAR)"	INDEL	TAA	T	intergenic
cladosporin	Pf3D7_01_v3	635279	PF3D7_0115700	"erythrocyte membrane protein 1, PfEMP1 (VAR)"	INDEL	TCGAAGTATG	T	intergenic
cladosporin	Pf3D7_01_v3	638825	PF3D7_0115700	"erythrocyte membrane protein 1, PfEMP1 (VAR)"	INDEL	A	ACC	intergenic
cladosporin	Pf3D7_02_v3	929051	PF3D7_0223500	"erythrocyte membrane protein 1, PfEMP1 (VAR)"	INDEL	T	TATGACC	intergenic
cladosporin	Pf3D7_02_v3	932958	PF3D7_0223500	"erythrocyte membrane protein 1, PfEMP1 (VAR)"	INDEL	A	ACC	intergenic
cladosporin	Pf3D7_02_v3	932959	PF3D7_0223500	"erythrocyte membrane protein 1, PfEMP1 (VAR)"	INDEL	TTG	T	intergenic
cladosporin	Pf3D7_02_v3	938294	PF3D7_0223500	"erythrocyte membrane protein 1, PfEMP1 (VAR)"	INDEL	AG	A	intergenic
cladosporin	Pf3D7_02_v3	938297	PF3D7_0223500	"erythrocyte membrane protein 1, PfEMP1 (VAR)"	INDEL	T	TCATC	intergenic
cladosporin	Pf3D7_03_v3	15619	PF3D7_0300100	"erythrocyte membrane protein 1, PfEMP1 (VAR)"	INDEL	A	ATC	intergenic		n.15619_15620insTC
cladosporin	Pf3D7_03_v3	15620	PF3D7_0300100	"erythrocyte membrane protein 1, PfEMP1 (VAR)"	INDEL	AGG	A	intergenic		n.15621_15622delGG
cladosporin	Pf3D7_03_v3	28744	PF3D7_0300100	"erythrocyte membrane protein 1, PfEMP1 (VAR)"	INDEL	C	CGTAGA	intergenic		n.28744_28745insGTAGA
cladosporin	Pf3D7_03_v3	262545	PF3D7_0305500	conserved+Plasmodium+protein%2C+unknown+function	INDEL	C	CTAT	inframe_insertion	agt/aATAgt	N3580dup 10739_10741dupATA
cladosporin	Pf3D7_03_v3	281860	PF3D7_0305800	"P-loop containing nucleoside triphosphate hydrolase, putative"	INDEL	C	CATACATATATACATATATACATATATACATAT	intergenic		n.281860_281861insATACATATATACATATATACATATATACATAT
cladosporin	Pf3D7_03_v3	425676	PF3D7_0310100	calcium-dependent protein kinase 3 (CDPK3)	INDEL	C	CATT	intergenic		n.425676_425677insATT
cladosporin	Pf3D7_03_v3	666259	PF3D7_0316500	"kinetochore protein NUF2, putative (NUF2)"	INDEL	CA	C	intergenic		n.666260delA
cladosporin	Pf3D7_03_v3	1028671	PF3D7_0324800	rifin+%28RIF%29	INDEL	ATCTT	A	frameshift_variant	tctttc/	F288fs 861_864delTTTC
cladosporin	Pf3D7_03_v3	1028675	PF3D7_0324800	rifin+%28RIF%29	INDEL	T	TAAAA	frameshift_variant+stop_gained	ttc/tAAAAtc	F288fs 862_863insAAAA
cladosporin	Pf3D7_03_v3	1028701	PF3D7_0324800	rifin+%28RIF%29	INDEL	T	TGGAATG	disruptive_inframe_insertion	gct/gGAATGGct	A296_A297insGM 889_890insGAATGG
cladosporin	Pf3D7_03_v3	1028703	PF3D7_0324800	rifin+%28RIF%29	INDEL	C	CTGCAGAAAAGGCTGCTAA	inframe_insertion	cac/GCAGAAAAGGCTGCTAATcac	A297_H298insAEKAAN 891_892insGCAGAAAAGGCTGCTAAT
cladosporin	Pf3D7_04_v3	5069	PF3D7_0400100	"erythrocyte membrane protein 1, PfEMP1 (VAR)"	INDEL	TG	T	intergenic		n.5070delG
cladosporin	Pf3D7_04_v3	23288	PF3D7_0400100	"erythrocyte membrane protein 1, PfEMP1 (VAR)"	INDEL	AC	A	intergenic		n.23289delC
cladosporin	Pf3D7_04_v3	23293	PF3D7_0400100	"erythrocyte membrane protein 1, PfEMP1 (VAR)"	INDEL	C	CG	intergenic		n.23293_23294insG
cladosporin	Pf3D7_04_v3	23298	PF3D7_0400100	"erythrocyte membrane protein 1, PfEMP1 (VAR)"	INDEL	AC	A	intergenic		n.23299delC
cladosporin	Pf3D7_04_v3	552157	PF3D7_0412400	erythrocyte+membrane+protein+1%2C+PfEMP1+%28VAR%29	INDEL	TACCGCC	T,TCGCC	frameshift_variant	ggt/	G551fs 1652_1653delGT
cladosporin	Pf3D7_04_v3	552170	PF3D7_0412400	erythrocyte+membrane+protein+1%2C+PfEMP1+%28VAR%29	INDEL	ACT	ATCT,A	frameshift_variant	agt/agAt	S547fs 1640_1641insA
cladosporin	Pf3D7_04_v3	568464	PF3D7_0412700	erythrocyte+membrane+protein+1%2C+PfEMP1+%28VAR%29	INDEL	AC	A	frameshift_variant	agt/	S293fs 878delG
cladosporin	Pf3D7_04_v3	568468	PF3D7_0412700	erythrocyte+membrane+protein+1%2C+PfEMP1+%28VAR%29	INDEL	CCTTTA	C	frameshift_variant	ggtaaagga/	G292fs 870_874delTAAAG
cladosporin	Pf3D7_04_v3	568478	PF3D7_0412700	erythrocyte+membrane+protein+1%2C+PfEMP1+%28VAR%29	INDEL	CACT	C	inframe_deletion	agt/	S288del 862_864delAGT
cladosporin	Pf3D7_04_v3	604030	PF3D7_0413200	rifin+%28RIF%29	INDEL	T	TTTGATCGTACGTTCG	disruptive_inframe_insertion	gaa/gaCGAACGTACGATCAAa	E89delinsDERTIK 266_267insCGAACGTACGATCAA
cladosporin	Pf3D7_04_v3	963645	PF3D7_0421100	erythrocyte+membrane+protein+1%2C+PfEMP1+%28VAR%29	INDEL	T	TC	frameshift_variant	aaa/aGaa	K656fs 1966_1967insG
cladosporin	Pf3D7_04_v3	963648	PF3D7_0421100	erythrocyte+membrane+protein+1%2C+PfEMP1+%28VAR%29	INDEL	T	TC	frameshift_variant	aaa/aGaa	K655fs 1963_1964insG
cladosporin	Pf3D7_04_v3	963655	PF3D7_0421100	erythrocyte+membrane+protein+1%2C+PfEMP1+%28VAR%29	INDEL	CTT	C	frameshift_variant	gaa/	E652fs 1955_1956delAA
cladosporin	Pf3D7_04_v3	1074929	PF3D7_0423800	cysteine-rich protective antigen (CyRPA)	INDEL	C	CTTTTTT	intergenic		n.1074929_1074930insTTTTTT
cladosporin	Pf3D7_04_v3	1166764	PF3D7_0425800	erythrocyte+membrane+protein+1%2C+PfEMP1+%28VAR%29	INDEL	AAT	A	frameshift_variant	atg/	M3204fs 9610_9611delAT
cladosporin	Pf3D7_04_v3	1166771	PF3D7_0425800	erythrocyte+membrane+protein+1%2C+PfEMP1+%28VAR%29	INDEL	G	GCA	frameshift_variant	ttt/CAttt	F3205fs 9612_9613insCA
cladosporin	Pf3D7_04_v3	1184819	PF3D7_0426000	"erythrocyte membrane protein 1, PfEMP1 (VAR)"	INDEL	TGAATGTAAGACCCAAGTTAA	T	intergenic
cladosporin	Pf3D7_04_v3	1186279	PF3D7_0426000	"erythrocyte membrane protein 1, PfEMP1 (VAR)"	INDEL	CCTT	C	intergenic
cladosporin	Pf3D7_04_v3	1186283	PF3D7_0426000	"erythrocyte membrane protein 1, PfEMP1 (VAR)"	INDEL	AGT	A	intergenic
cladosporin	Pf3D7_04_v3	1186288	PF3D7_0426000	"erythrocyte membrane protein 1, PfEMP1 (VAR)"	INDEL	TTGAAGTTCATACCTAG	T	intergenic
cladosporin	Pf3D7_05_v3	25371	PF3D7_0500100	erythrocyte+membrane+protein+1%2C+PfEMP1+%28VAR%29	INDEL	A	AAGAAAATGGT	frameshift_variant	ggt/AGAAAATGGTggt	G1482fs 4443_4444insAGAAAATGGT
cladosporin	Pf3D7_05_v3	842719	PF3D7_0520500	"phosphomethylpyrimidine kinase, putative"	INDEL	AAT	A	intergenic		n.842720_842721delAT
cladosporin	Pf3D7_06_v3	1390655	PF3D7_0632800	"erythrocyte membrane protein 1, PfEMP1 (VAR)"	INDEL	ACATT	A	intergenic
cladosporin	Pf3D7_07_v3	8153	PF3D7_0700100	"erythrocyte membrane protein 1, PfEMP1 (VAR)"	INDEL	TTCTAG	T	intergenic		n.8154_8158delTCTAG
cladosporin	Pf3D7_07_v3	8162	PF3D7_0700100	"erythrocyte membrane protein 1, PfEMP1 (VAR)"	INDEL	G	GGTACC	intergenic		n.8162_8163insGTACC
cladosporin	Pf3D7_07_v3	25206	PF3D7_0700100	erythrocyte+membrane+protein+1%2C+PfEMP1+%28VAR%29	INDEL	AATT	A	disruptive_inframe_deletion	aattca/aca	N1634_S1635delinsT 4901_4903delATT
cladosporin	Pf3D7_07_v3	25215	PF3D7_0700100	erythrocyte+membrane+protein+1%2C+PfEMP1+%28VAR%29	INDEL	G	GA	frameshift_variant	gat/gaAt	D1637fs 4910dupA
cladosporin	Pf3D7_07_v3	25223	PF3D7_0700100	erythrocyte+membrane+protein+1%2C+PfEMP1+%28VAR%29	INDEL	TCC	T	frameshift_variant	cca/	P1640fs 4918_4919delCC
cladosporin	Pf3D7_07_v3	25226	PF3D7_0700100	erythrocyte+membrane+protein+1%2C+PfEMP1+%28VAR%29	INDEL	A	AAC	frameshift_variant	gtg/ACgtg	Val1641fs 4920_4921insAC
cladosporin	Pf3D7_07_v3	518231	PF3D7_0711700	erythrocyte+membrane+protein+1%2C+PfEMP1+%28VAR%29	INDEL	T	TTTG	inframe_insertion	aaa/aaaCAA	K398_K399insQ 1194_1195insCAA
cladosporin	Pf3D7_07_v3	518234	PF3D7_0711700	erythrocyte+membrane+protein+1%2C+PfEMP1+%28VAR%29	INDEL	TCAC	T	inframe_deletion	gtg/	Val397del 1189_1191delGTG
cladosporin	Pf3D7_07_v3	530939	PF3D7_0712000	erythrocyte+membrane+protein+1%2C+PfEMP1+%28VAR%29	INDEL	TC	T	frameshift_variant	gag/	E1398fs 4192delG
cladosporin	Pf3D7_07_v3	530945	PF3D7_0712000	erythrocyte+membrane+protein+1%2C+PfEMP1+%28VAR%29	INDEL	TCC	T	frameshift_variant	gaggaa/	E1396fs 4185_4186delGG
cladosporin	Pf3D7_07_v3	535538	PF3D7_0712000	"erythrocyte membrane protein 1, PfEMP1 (VAR)"	INDEL	T	TC	intergenic		n.535538_535539insC
cladosporin	Pf3D7_07_v3	536157	PF3D7_0712000	"erythrocyte membrane protein 1, PfEMP1 (VAR)"	INDEL	T	TA	intergenic		n.536157_536158insA
cladosporin	Pf3D7_07_v3	546228	PF3D7_0712300	erythrocyte+membrane+protein+1%2C+PfEMP1+%28VAR%29	INDEL	T	TGTA	disruptive_inframe_insertion	gga/ggTACa	G1431_I1432insT 4292_4293insTAC
cladosporin	Pf3D7_07_v3	546229	PF3D7_0712300	erythrocyte+membrane+protein+1%2C+PfEMP1+%28VAR%29	INDEL	CCTT	C	disruptive_inframe_deletion	gaagga/gga	E1430del 4289_4291delAAG
cladosporin	Pf3D7_07_v3	567849	PF3D7_0712600	erythrocyte+membrane+protein+1%2C+PfEMP1+%28VAR%29	INDEL	AAT	A	frameshift_variant	gaattg/	E1841fs 5523_5524delAT
cladosporin	Pf3D7_07_v3	569463	PF3D7_0712600	erythrocyte+membrane+protein+1%2C+PfEMP1+%28VAR%29	INDEL	TGC	T	frameshift_variant	ggc/	G1615fs 4844_4845delGC
cladosporin	Pf3D7_07_v3	585127	PF3D7_0712800	erythrocyte+membrane+protein+1%2C+PfEMP1+%28VAR%29	INDEL	TC	T	frameshift_variant	gat/	D1266fs 3796delG
cladosporin	Pf3D7_07_v3	585131	PF3D7_0712800	erythrocyte+membrane+protein+1%2C+PfEMP1+%28VAR%29	INDEL	G	GC	frameshift_variant	ttt/tttG	Q1265fs 3792_3793insG
cladosporin	Pf3D7_07_v3	1063139	PF3D7_0725000	"exonuclease I, putative"	INDEL	A	AATAAT	intergenic		n.1063139_1063140insATAAT
cladosporin	Pf3D7_07_v3	1429843	PF3D7_0733000	"erythrocyte membrane protein 1, PfEMP1 (VAR)"	INDEL	GTGAACTTACGAT	G	intergenic
cladosporin	Pf3D7_07_v3	1434823	PF3D7_0733000	"erythrocyte membrane protein 1, PfEMP1 (VAR)"	INDEL	GT	G	intergenic
cladosporin	Pf3D7_07_v3	1435146	PF3D7_0733000	"erythrocyte membrane protein 1, PfEMP1 (VAR)"	INDEL	GTTAGTGGTC	G	intergenic
cladosporin	Pf3D7_07_v3	1437851	PF3D7_0733000	"erythrocyte membrane protein 1, PfEMP1 (VAR)"	INDEL	GT	G	intergenic
cladosporin	Pf3D7_08_v3	1417897	PF3D7_0833000	rifin+%28RIF%29	INDEL	AAATC	A	frameshift_variant	aaatca/	Val129fs 381_384delATCA
cladosporin	Pf3D7_08_v3	1448828	PF3D7_0833500	"erythrocyte membrane protein 1, PfEMP1 (VAR)"	INDEL	A	AGG	intergenic
cladosporin	Pf3D7_08_v3	1448829	PF3D7_0833500	"erythrocyte membrane protein 1, PfEMP1 (VAR)"	INDEL	TAA	T	intergenic
cladosporin	Pf3D7_08_v3	1451895	PF3D7_0833500	"erythrocyte membrane protein 1, PfEMP1 (VAR)"	INDEL	TTAG	T	intergenic
cladosporin	Pf3D7_08_v3	1451904	PF3D7_0833500	"erythrocyte membrane protein 1, PfEMP1 (VAR)"	INDEL	G	GACT	intergenic
cladosporin	Pf3D7_09_v3	10250	PF3D7_0900100	"erythrocyte membrane protein 1, PfEMP1 (VAR)"	INDEL	T	TA	intergenic		n.10250_10251insA
cladosporin	Pf3D7_09_v3	389554	PF3D7_0908500	"conserved Plasmodium protein, unknown function"	INDEL	T	TTTC	intergenic		n.389554_389555insTTC
cladosporin	Pf3D7_09_v3	1484281	PF3D7_0937600	"erythrocyte membrane protein 1, PfEMP1 (VAR)"	INDEL	TCA	TA,T	intergenic		n.1484282delC
cladosporin	Pf3D7_09_v3	1496024	PF3D7_0937800	erythrocyte+membrane+protein+1%2C+PfEMP1+%28VAR%29	INDEL	GTA	G	frameshift_variant	aataca/	T2117fs 6348_6349delTA
cladosporin	Pf3D7_09_v3	1496028	PF3D7_0937800	erythrocyte+membrane+protein+1%2C+PfEMP1+%28VAR%29	INDEL	T	TAG	frameshift_variant	aaa/aaaCT	N2116fs 6345_6346insCT
cladosporin	Pf3D7_09_v3	1499108	PF3D7_0937800	erythrocyte+membrane+protein+1%2C+PfEMP1+%28VAR%29	INDEL	T	TC	frameshift_variant	aat/aGat	N1410fs 4228_4229insG
cladosporin	Pf3D7_09_v3	1505522	PF3D7_0937800	"erythrocyte membrane protein 1, PfEMP1 (VAR)"	INDEL	C	CAA	intergenic
cladosporin	Pf3D7_09_v3	1505524	PF3D7_0937800	"erythrocyte membrane protein 1, PfEMP1 (VAR)"	INDEL	AGT	A	intergenic
cladosporin	Pf3D7_09_v3	1506747	PF3D7_0937800	"erythrocyte membrane protein 1, PfEMP1 (VAR)"	INDEL	A	ATCTTTGG	intergenic
cladosporin	Pf3D7_09_v3	1513494	PF3D7_0937800	"erythrocyte membrane protein 1, PfEMP1 (VAR)"	INDEL	T	TA	intergenic
cladosporin	Pf3D7_09_v3	1513496	PF3D7_0937800	"erythrocyte membrane protein 1, PfEMP1 (VAR)"	INDEL	AG	A	intergenic
cladosporin	Pf3D7_09_v3	1517936	PF3D7_0937800	"erythrocyte membrane protein 1, PfEMP1 (VAR)"	INDEL	TC	T	intergenic
cladosporin	Pf3D7_09_v3	1517943	PF3D7_0937800	"erythrocyte membrane protein 1, PfEMP1 (VAR)"	INDEL	AAGACCTAT	A	intergenic
cladosporin	Pf3D7_09_v3	1522532	PF3D7_0937800	"erythrocyte membrane protein 1, PfEMP1 (VAR)"	INDEL	CCTCA	C	intergenic
cladosporin	Pf3D7_09_v3	1528230	PF3D7_0937800	"erythrocyte membrane protein 1, PfEMP1 (VAR)"	INDEL	A	ATC	intergenic
cladosporin	Pf3D7_09_v3	1528231	PF3D7_0937800	"erythrocyte membrane protein 1, PfEMP1 (VAR)"	INDEL	AAG	A	intergenic
cladosporin	Pf3D7_09_v3	1539187	PF3D7_0937800	"erythrocyte membrane protein 1, PfEMP1 (VAR)"	INDEL	T	TAA	intergenic
cladosporin	Pf3D7_09_v3	1539189	PF3D7_0937800	"erythrocyte membrane protein 1, PfEMP1 (VAR)"	INDEL	ACT	A	intergenic
cladosporin	Pf3D7_10_v3	14308	PF3D7_1000100	"erythrocyte membrane protein 1, PfEMP1 (VAR)"	INDEL	T	TA	intergenic		n.14308_14309insA
cladosporin	Pf3D7_10_v3	16246	PF3D7_1000100	"erythrocyte membrane protein 1, PfEMP1 (VAR)"	INDEL	T	TCAACAA	intergenic		n.16246_16247insCAACAA
cladosporin	Pf3D7_10_v3	291828	PF3D7_1007200	"rhoGAP GTPase, putative"	INDEL	A	ATTT	intergenic		n.291828_291829insTTT
cladosporin	Pf3D7_10_v3	542332	PF3D7_1013800	"conserved Plasmodium protein, unknown function"	INDEL	T	TA	intergenic		n.542332_542333insA
cladosporin	Pf3D7_10_v3	1658019	PF3D7_1041300	"erythrocyte membrane protein 1, PfEMP1 (VAR)"	INDEL	TTAG	T	intergenic
cladosporin	Pf3D7_11_v3	8647	PF3D7_1100100	"erythrocyte membrane protein 1, PfEMP1 (VAR)"	INDEL	A	ACTTCTTCCC	intergenic		n.8647_8648insCTTCTTCCC
cladosporin	Pf3D7_11_v3	9178	PF3D7_1100100	"erythrocyte membrane protein 1, PfEMP1 (VAR)"	INDEL	AAC	A	intergenic		n.9179_9180delAC
cladosporin	Pf3D7_11_v3	9182	PF3D7_1100100	"erythrocyte membrane protein 1, PfEMP1 (VAR)"	INDEL	G	GTC	intergenic		n.9182_9183insTC
cladosporin	Pf3D7_11_v3	9186	PF3D7_1100100	"erythrocyte membrane protein 1, PfEMP1 (VAR)"	INDEL	TGCGC	T	intergenic		n.9187_9190delGCGC
cladosporin	Pf3D7_11_v3	12655	PF3D7_1100100	"erythrocyte membrane protein 1, PfEMP1 (VAR)"	INDEL	TAACTAACTAGGATCTG	T	intergenic		n.12656_12671delAACTAACTAGGATCTG
cladosporin	Pf3D7_11_v3	225288	PF3D7_1105100	histone H2B (H2B)	INDEL	TAAATAAAAAAAAAAAAAATTCGTGTGTGCGCATATATAATATATAAA	T	intergenic		n.225289_225335delAAATAAAAAAAAAAAAAATTCGTGTGTGCGCATATATAATATATAAA
cladosporin	Pf3D7_11_v3	748402	PF3D7_1119900	"conserved Plasmodium protein, unknown function"	INDEL	AT	A	intergenic		n.748403delT
cladosporin	Pf3D7_12_v3	770038	PF3D7_1219300	erythrocyte+membrane+protein+1%2C+PfEMP1+%28VAR%29	INDEL	G	GTGC	inframe_insertion	tca/tGCAca	S1387delinsCT 4159_4160insGCA
cladosporin	Pf3D7_12_v3	1208792	PF3D7_1229400	macrophage migration inhibitory factor (MIF)	INDEL	G	GTATT	intergenic		n.1208792_1208793insTATT
cladosporin	Pf3D7_12_v3	1694809	PF3D7_1240300	erythrocyte+membrane+protein+1%2C+PfEMP1+%28VAR%29	INDEL	C	CGA	frameshift_variant	aag/GAaag	K221fs 660_661insGA
cladosporin	Pf3D7_12_v3	1713076	PF3D7_1240400	"erythrocyte membrane protein 1, PfEMP1 (VAR)"	INDEL	T	TAAA	intergenic		n.1713076_1713077insAAA
cladosporin	Pf3D7_12_v3	1720043	PF3D7_1240600	erythrocyte+membrane+protein+1%2C+PfEMP1+%28VAR%29	INDEL	A	AAT	frameshift_variant	aat/aaATt	N157fs 470_471insAT
cladosporin	Pf3D7_12_v3	1720045	PF3D7_1240600	erythrocyte+membrane+protein+1%2C+PfEMP1+%28VAR%29	INDEL	TAC	T	frameshift_variant	tac/	Y158fs 473_474delAC
cladosporin	Pf3D7_12_v3	2213655	PF3D7_1254400	rifin (RIF)	INDEL	TA	T	intergenic		n.2213656delA
cladosporin	Pf3D7_12_v3	2253576	PF3D7_1255200	"erythrocyte membrane protein 1, PfEMP1 (VAR)"	INDEL	GC	G	intergenic
cladosporin	Pf3D7_12_v3	2253578	PF3D7_1255200	"erythrocyte membrane protein 1, PfEMP1 (VAR)"	INDEL	T	TAG	intergenic
cladosporin	Pf3D7_12_v3	2253581	PF3D7_1255200	"erythrocyte membrane protein 1, PfEMP1 (VAR)"	INDEL	GT	G	intergenic
cladosporin	Pf3D7_13_v3	436434	PF3D7_1309500	"H/ACA ribonucleoprotein complex subunit 1, putative (GAR1)"	INDEL	AATATATAT	A	intergenic		n.436435_436442delATATATAT
cladosporin	Pf3D7_14_v3	1881	PF3D7_1400100	erythrocyte+membrane+protein+1+%28PfEMP1%29%2C+truncated%2C+pseudogene	INDEL	T	TAAA	disruptive_inframe_insertion	ata/aAAAta	F163_I164insK 490_491insAAA
cladosporin	Pf3D7_14_v3	1885	PF3D7_1400100	erythrocyte+membrane+protein+1+%28PfEMP1%29%2C+truncated%2C+pseudogene	INDEL	GTTA	G	disruptive_inframe_deletion	gttaaa/gaa	Val165_K166delinsE 494_496delTTA
cladosporin	Pf3D7_14_v3	2429016	PF3D7_1459200	conserved+Plasmodium+protein%2C+unknown+function	INDEL	A	AC	frameshift_variant	gta/gGta	Val359fs 1075dupG
cladosporin	Pf3D7_14_v3	2743910	PF3D7_1467000	conserved+Plasmodium+membrane+protein%2C+unknown+function	INDEL	T	TAA	frameshift_variant	aca/aAAca	T516fs 1545_1546dupAA
GNF-Pf4492	Pf3D7_10_v3	1477944	PF3D7_1037300	ADP%2FATP+transporter+on+adenylate+translocase	SNP	A	T	non_synonymous_coding	aTt/aAt	I301N 902T>A
GNF-Pf4492	Pf3D7_12_v3	529831	PF3D7_1211900	non-SERCA-type+Ca2++-transporting+P-ATPase+%28ATP4%29	SNP	G	C	non_synonymous_coding	cCa/cGa	P990R 2969C>G
GNF-Pf4492	Pf3D7_12_v3	532169	PF3D7_1211900	non-SERCA-type+Ca2++-transporting+P-ATPase+%28ATP4%29	SNP	C	T	non_synonymous_coding	Gca/Aca	A211T 631G>A
GNF-Pf4492	Pf3D7_12_v3	532193	PF3D7_1211900	non-SERCA-type+Ca2++-transporting+P-ATPase+%28ATP4%29	SNP	T	G	non_synonymous_coding	Ata/Cta	I203L 607A>C
GNF-Pf4492	Pf3D7_12_v3	532240	PF3D7_1211900	non-SERCA-type+Ca2++-transporting+P-ATPase+%28ATP4%29	SNP	G	A	non_synonymous_coding	gCt/gTt	A187Val 560C>T
GNF-Pf4492	Pf3D7_10_v3	140363	PF3D7_1002900	"conserved Plasmodium protein, unknown function"	INDEL	ATTTTC	A	intergenic		n.140364_140368delTTTTC
GNF179	Pf3D7_01_v3	19625	PF3D7_0100100	"erythrocyte membrane protein 1, PfEMP1 (VAR)"	SNP	G	C	intergenic		n.19625G>C
GNF179	Pf3D7_01_v3	19629	PF3D7_0100100	"erythrocyte membrane protein 1, PfEMP1 (VAR)"	SNP	A	T,G	intergenic		n.19629A>T
GNF179	Pf3D7_01_v3	19630	PF3D7_0100100	"erythrocyte membrane protein 1, PfEMP1 (VAR)"	SNP	A	T	intergenic		n.19630A>T
GNF179	Pf3D7_01_v3	22695	PF3D7_0100100	"erythrocyte membrane protein 1, PfEMP1 (VAR)"	SNP	C	A	intergenic		n.22695C>A
GNF179	Pf3D7_01_v3	59830	PF3D7_0100800	rifin+%28RIF%29	SNP	C	T	splice_region_variant+intron_variant		c.54+5C>T
GNF179	Pf3D7_01_v3	59836	PF3D7_0100800	rifin+%28RIF%29	SNP	G	A	intron_variant		c.54+11G>A
GNF179	Pf3D7_01_v3	59838	PF3D7_0100800	rifin+%28RIF%29	SNP	G	T	intron_variant		c.54+13G>T
GNF179	Pf3D7_02_v3	940290	PF3D7_0223500	"erythrocyte membrane protein 1, PfEMP1 (VAR)"	SNP	G	T	intergenic
GNF179	Pf3D7_04_v3	16280	PF3D7_0400100	"erythrocyte membrane protein 1, PfEMP1 (VAR)"	SNP	T	A	intergenic		n.16280T>A
GNF179	Pf3D7_04_v3	603256	PF3D7_0413200	rifin+%28RIF%29	SNP	T	C	synonymous_variant	ttA/ttG	L347L 1041A>G
GNF179	Pf3D7_04_v3	1153173	PF3D7_0425700	rifin+%28RIF%29	SNP	T	C	synonymous_variant	aaA/aaG	K102K 306A>G
GNF179	Pf3D7_05_v3	1288049	PF3D7_0531500	unspecified product	SNP	G	T	intergenic		n.1288049G>T
GNF179	Pf3D7_06_v3	30971	PF3D7_0600600	erythrocyte+membrane+protein+1+%28PfEMP1%29%2C+exon2+%28VAR%29	SNP	G	T	intron_variant		c.73-103C>A
GNF179	Pf3D7_09_v3	1138604	PF3D7_0928100	"conserved Plasmodium protein, unknown function"	SNP	G	T	intergenic		n.1138604G>T
GNF179	Pf3D7_10_v3	1617198	PF3D7_1040500	rifin (RIF)	SNP	C	T	intergenic		n.1617198C>T
GNF179	Pf3D7_11_v3	664109	PF3D7_1117400	"conserved Plasmodium protein, unknown function"	SNP	G	A	intergenic		n.664109G>A
GNF179	Pf3D7_12_v3	2257437	PF3D7_1255200	"erythrocyte membrane protein 1, PfEMP1 (VAR)"	SNP	A	T	intergenic
GNF179	Pf3D7_12_v3	2257445	PF3D7_1255200	"erythrocyte membrane protein 1, PfEMP1 (VAR)"	SNP	T	C	intergenic
GNF179	Pf3D7_12_v3	2257458	PF3D7_1255200	"erythrocyte membrane protein 1, PfEMP1 (VAR)"	SNP	A	T	intergenic
GNF179	Pf3D7_12_v3	2257466	PF3D7_1255200	"erythrocyte membrane protein 1, PfEMP1 (VAR)"	SNP	A	C	intergenic
GNF179	Pf3D7_13_v3	50735	PF3D7_1300500	rifin+%28RIF%29	SNP	G	T	intron_variant		c.54+20G>T
GNF179	Pf3D7_13_v3	679391	PF3D7_1316200	"ADP-ribosylation factor, putative"	SNP	C	T	intergenic		n.679391C>T
GNF179	Pf3D7_13_v3	2872960	PF3D7_1373100	rifin+%28RIF%29	SNP	T	A	intron_variant		c.54+75A>T
GNF179	Pf3D7_13_v3	2872964	PF3D7_1373100	rifin+%28RIF%29	SNP	T	G	intron_variant		c.54+71A>C
GNF179	Pf3D7_13_v3	2872965	PF3D7_1373100	rifin+%28RIF%29	SNP	G	A	intron_variant		c.54+70C>T
GNF179	Pf3D7_01_v3	48370	PF3D7_0100300	"erythrocyte membrane protein 1, PfEMP1 (VAR)"	INDEL	ATC	A	intergenic		n.48371_48372delTC
GNF179	Pf3D7_01_v3	48373	PF3D7_0100300	"erythrocyte membrane protein 1, PfEMP1 (VAR)"	INDEL	A	AGC	intergenic		n.48373_48374insGC
GNF179	Pf3D7_01_v3	596432	PF3D7_0115300	rifin (RIF)	INDEL	ATTT	A	intergenic		n.596433_596435delTTT
GNF179	Pf3D7_01_v3	596437	PF3D7_0115300	rifin (RIF)	INDEL	T	TAA	intergenic		n.596437_596438insAA
GNF179	Pf3D7_02_v3	287215	PF3D7_0207100	conserved+Plasmodium+protein%2C+unknown+function	INDEL	A	AAT	intron_variant		c.5173+26_5173+27insAT
GNF179	Pf3D7_02_v3	393505	PF3D7_0209500	"conserved Plasmodium protein, unknown function"	INDEL	G	GAAAAGAAA	intergenic		n.393505_393506insAAAAGAAA
GNF179	Pf3D7_02_v3	707469	PF3D7_0217100	"ATP synthase F1, alpha subunit"	INDEL	A	AATAT,AATATAT	intergenic		n.707469_707470insATAT
GNF179	Pf3D7_04_v3	146	PF3D7_0400100	"erythrocyte membrane protein 1, PfEMP1 (VAR)"	INDEL	A	AAACCCTAAACCCTG	intergenic		n.146_147insAACCCTAAACCCTG
GNF179	Pf3D7_04_v3	16295	PF3D7_0400100	"erythrocyte membrane protein 1, PfEMP1 (VAR)"	INDEL	C	CGTAAG	intergenic		n.16295_16296insGTAAG
GNF179	Pf3D7_07_v3	1049990	PF3D7_0724800	"kelch protein, putative"	INDEL	CA	C	intergenic		n.1049991delA
GNF179	Pf3D7_08_v3	440255	PF3D7_0808700	"erythrocyte membrane protein 1, PfEMP1 (VAR)"	INDEL	A	ATCTCATAACATAGATTATTATATATATATATATACACTGATATATCTAC	intergenic		n.440255_440256insTCTCATAACATAGATTATTATATATATATATATACACTGATATATCTAC
GNF179	Pf3D7_10_v3	44607	PF3D7_1000400	rifin (RIF)	INDEL	G	GA	intergenic		n.44607_44608insA
GNF179	Pf3D7_10_v3	1450208	PF3D7_1036800	acetyl-CoA+transporter%2C+putative	INDEL	CT	C	frameshift_variant	aaa/	E272fs 813delA
GNF179	Pf3D7_11_v3	94269	PF3D7_1102000	unspecified product	INDEL	A	AG	intergenic		n.94269_94270insG
GNF179	Pf3D7_12_v3	911625	PF3D7_1222600	transcription+factor+with+AP2+domain%28s%29+%28ApiAP2%29	INDEL	AAT	A	frameshift_variant	atg/	M1476fs 4426_4427delAT
GNF179	Pf3D7_13_v3	637861	PF3D7_1315000	"conserved Plasmodium protein, unknown function"	INDEL	AAAAAATATATATATATATATATAT	A	intergenic		n.637862_637885delAAAAATATATATATATATATATAT
GNF179	Pf3D7_13_v3	1686282	PF3D7_1342900	transcription+factor+with+AP2+domain%28s%29+%28ApiAP2%29	INDEL	C	CTAT	inframe_insertion	agt/aATAgt	N2562dup 7685_7687dupATA
GNF179	Pf3D7_13_v3	1686291	PF3D7_1342900	transcription+factor+with+AP2+domain%28s%29+%28ApiAP2%29	INDEL	C	CTATTAT	inframe_insertion	ggt/gATAATAgt	G2560delinsDNS 7678_7679insATAATA
GNF179	Pf3D7_13_v3	2152404	PF3D7_1353800	"proteasome subunit alpha type-4, putative"	INDEL	T	TTA	intergenic		n.2152404_2152405insTA
GNF179	Pf3D7_03_v3	925601	PF3D7_0321900	cyclic+amine+resistance+locus+protein+%28CARL%29	SNP	G	A	non_synonymous_coding	Gaa/Aaa	E834K 2500G>A
GNF179	Pf3D7_08_v3	465262	PF3D7_0809100	erythrocyte+membrane+protein+1%2C+PfEMP1+%28VAR%29	SNP	C	A	intron_variant		c.5077-52C>A
GNF179	Pf3D7_10_v3	1448953	PF3D7_1036800	acetyl-CoA+transporter%2C+putative	SNP	C	T	non_synonymous_coding	Gga/Aga	G559R 1675G>A
GNF179	Pf3D7_10_v3	1450443	PF3D7_1036800	acetyl-CoA+transporter%2C+putative	SNP	G	T	stop_gained	tgC/tgA	C193* 579C>A
GNF179	Pf3D7_10_v3	1450692	PF3D7_1036800	acetyl-CoA+transporter%2C+putative	SNP	C	T	non_synonymous_coding	Gac/Aac	D165N 493G>A
GNF179	Pf3D7_13_v3	2641089	PF3D7_1366300	conserved+Plasmodium+protein%2C+unknown+function	INDEL	CCA	C	frameshift_variant	tatggt/	Y3425fs 10275_10276delTG
GNF179	Pf3D7_13_v3	2641092	PF3D7_1366300	conserved+Plasmodium+protein%2C+unknown+function	INDEL	TAATGATCATCACCATAATGATCATCACC	T	frameshift_variant	ggtgatgatcattatggtgatgatcattat/	G3416fs 10246_10273delGGTGATGATCATTATGGTGATGATCATT
GNF179	Pf3D7_14_v3	565601	PF3D7_1414200	"conserved Plasmodium protein, unknown function"	INDEL	C	CAT	intergenic		n.565601_565602insAT
GNF179	Pf3D7_14_v3	3100302	PF3D7_1475400	cysteine+repeat+modular+protein+4+%28CRMP4%29	INDEL	C	CTTG	inframe_insertion	gaa/gaaCAA	E1493_E1494insQ 4479_4480insCAA
GNF179	Pf3D7_04_v3	1186262	PF3D7_0426000	"erythrocyte membrane protein 1, PfEMP1 (VAR)"	SNP	A	G	intergenic
GNF179	Pf3D7_10_v3	1450264	PF3D7_1036800	acetyl-CoA+transporter%2C+putative	SNP	A	T	stop_gained	tTa/tAa	L253* 758T>A
GNF179	Pf3D7_10_v3	1450650	PF3D7_1036800	acetyl-CoA+transporter%2C+putative	SNP	A	G	splice_region_variant+intron_variant		c.533+2T>C
GNF179	Pf3D7_10_v3	1451483	PF3D7_1036800	acetyl-CoA+transporter%2C+putative	SNP	C	T	splice_region_variant+intron_variant		c.163+1G>A
GNF179	Pf3D7_12_v3	393639	PF3D7_1208400	amino+acid+transporter%2C+putative	SNP	T	A	stop_gained	tTa/tAa	L903* 2708T>A
GNF179	Pf3D7_13_v3	122460	PF3D7_1302100	gamete antigen 27/25 (G27/25)	SNP	C	G	intergenic		n.122460C>G
GNF179	Pf3D7_13_v3	892658	PF3D7_1321500.1	3%27%2C5%27-cyclic+nucleotide+phosphodiesterase%2C+putative+%28PDEbeta%29	SNP	G	A	non_synonymous_coding	aCc/aTc	T615I 1844C>T
GNF179	Pf3D7_14_v3	282	PF3D7_1400100	"erythrocyte membrane protein 1 (PfEMP1), truncated, pseudogene"	SNP	C	A	intergenic		n.282C>A
GNF179	Pf3D7_01_v3	422515	PF3D7_0111000	kinesin-8%2C+putative	INDEL	AAAAAT	A	intron_variant		c.4609-24_4609-20delATTTT
GNF179	Pf3D7_04_v3	925216	PF3D7_0420300	transcription+factor+with+AP2+domain%28s%29+%28ApiAP2%29	INDEL	C	CAAT	disruptive_inframe_insertion	aag/aaTAAg	N2418dup 7254_7256dupTAA
GNF179	Pf3D7_06_v3	518179	PF3D7_0612200	leucine-rich+repeat+protein+%28LRR6%29	INDEL	CCTTCATTTTCAT	C	disruptive_inframe_deletion	gatgaaaatgaagga/gga	D453_E456del 1358_1369delATGAAAATGAAG
GNF179	Pf3D7_10_v3	356491	PF3D7_1008600	"zinc finger C-x8-C-x5-C-x3-H type, putative"	INDEL	AT	A	intergenic		n.356492delT
GNF179	Pf3D7_10_v3	1306016	PF3D7_1032500	"DER1-like protein, putative (Der1-2)"	INDEL	A	ATATT	intergenic		n.1306016_1306017insTATT
GNF179	Pf3D7_14_v3	3212165	PF3D7_1477900	"acyl-CoA synthetase, pseudogene (ACS1b)"	INDEL	GA	G	intergenic		n.3212166delA
GNF179	Pf3D7_03_v3	4618	PF3D7_0300100	"erythrocyte membrane protein 1, PfEMP1 (VAR)"	SNP	C	T	intergenic		n.4618C>T
GNF179	Pf3D7_03_v3	4620	PF3D7_0300100	"erythrocyte membrane protein 1, PfEMP1 (VAR)"	SNP	T	A	intergenic		n.4620T>A
GNF179	Pf3D7_03_v3	923216	PF3D7_0321900	cyclic+amine+resistance+locus+protein+%28CARL%29	SNP	G	A	non_synonymous_coding	atG/atA	M81I 243G>A
GNF179	Pf3D7_03_v3	925589	PF3D7_0321900	cyclic+amine+resistance+locus+protein+%28CARL%29	SNP	T	G	non_synonymous_coding	Tta/Gta	L830Val 2488T>G
GNF179	Pf3D7_03_v3	926422	PF3D7_0321900	cyclic+amine+resistance+locus+protein+%28CARL%29	SNP	G	T	non_synonymous_coding	aGc/aTc	S1076I 3227G>T
GNF179	Pf3D7_07_v3	7268	PF3D7_0700100	"erythrocyte membrane protein 1, PfEMP1 (VAR)"	SNP	T	G	intergenic		n.7268T>G
GNF179	Pf3D7_08_v3	1469896	PF3D7_0833500	"erythrocyte membrane protein 1, PfEMP1 (VAR)"	SNP	A	T	intergenic
GNF179	Pf3D7_08_v3	1469897	PF3D7_0833500	"erythrocyte membrane protein 1, PfEMP1 (VAR)"	SNP	A	G	intergenic
GNF179	Pf3D7_08_v3	1469903	PF3D7_0833500	"erythrocyte membrane protein 1, PfEMP1 (VAR)"	SNP	G	A	intergenic
GNF179	Pf3D7_08_v3	1469906	PF3D7_0833500	"erythrocyte membrane protein 1, PfEMP1 (VAR)"	SNP	A	C	intergenic
GNF179	Pf3D7_09_v3	1534848	PF3D7_0937800	"erythrocyte membrane protein 1, PfEMP1 (VAR)"	SNP	G	A	intergenic
GNF179	Pf3D7_10_v3	648385	PF3D7_1016200	"conserved Plasmodium protein, unknown function"	SNP	T	C	intergenic		n.648385T>C
GNF179	Pf3D7_11_v3	274069	PF3D7_1106500	conserved+Plasmodium+protein%2C+unknown+function	SNP	C	T	non_synonymous_coding	Gaa/Aaa	E162K 484G>A
GNF179	Pf3D7_12_v3	2265982	PF3D7_1255200	"erythrocyte membrane protein 1, PfEMP1 (VAR)"	SNP	G	C	intergenic
GNF179	Pf3D7_12_v3	2265984	PF3D7_1255200	"erythrocyte membrane protein 1, PfEMP1 (VAR)"	SNP	C	A	intergenic
GNF179	Pf3D7_12_v3	2265989	PF3D7_1255200	"erythrocyte membrane protein 1, PfEMP1 (VAR)"	SNP	G	C	intergenic
GNF179	Pf3D7_12_v3	2265997	PF3D7_1255200	"erythrocyte membrane protein 1, PfEMP1 (VAR)"	SNP	C	G	intergenic
GNF179	Pf3D7_12_v3	2266002	PF3D7_1255200	"erythrocyte membrane protein 1, PfEMP1 (VAR)"	SNP	T	G	intergenic
GNF179	Pf3D7_03_v3	262545	PF3D7_0305500	conserved+Plasmodium+protein%2C+unknown+function	INDEL	C	CTAT	inframe_insertion	agt/aATAgt	N3580dup 10739_10741dupATA
GNF179	Pf3D7_03_v3	425676	PF3D7_0310100	calcium-dependent protein kinase 3 (CDPK3)	INDEL	C	CATT	intergenic		n.425676_425677insATT
GNF179	Pf3D7_13_v3	1276625	PF3D7_1330300	DnaJ+protein%2C+putative	INDEL	C	CATACATACATACATAT	intron_variant		c.736+145_736+146insATATGTATGTATGTAT
GNF179	Pf3D7_14_v3	2429016	PF3D7_1459200	conserved+Plasmodium+protein%2C+unknown+function	INDEL	A	AC	frameshift_variant	gta/gGta	Val359fs 1075dupG
GNF179	Pf3D7_01_v3	708	PF3D7_0100100	"erythrocyte membrane protein 1, PfEMP1 (VAR)"	SNP	A	C	intergenic		n.708A>C
GNF179	Pf3D7_01_v3	709	PF3D7_0100100	"erythrocyte membrane protein 1, PfEMP1 (VAR)"	SNP	G	T	intergenic		n.709G>T
GNF179	Pf3D7_01_v3	81570	PF3D7_0101600	rifin (RIF)	SNP	T	A	intergenic		n.81570T>A
GNF179	Pf3D7_01_v3	634752	PF3D7_0115700	"erythrocyte membrane protein 1, PfEMP1 (VAR)"	SNP	A	G	intergenic
GNF179	Pf3D7_03_v3	925566	PF3D7_0321900	cyclic+amine+resistance+locus+protein+%28CARL%29	SNP	C	T	non_synonymous_coding	cCt/cTt	P822L 2465C>T
GNF179	Pf3D7_03_v3	926422	PF3D7_0321900	cyclic+amine+resistance+locus+protein+%28CARL%29	SNP	G	T	non_synonymous_coding	aGc/aTc	S1076I 3227G>T
GNF179	Pf3D7_04_v3	42755	PF3D7_0400300	rifin+%28RIF%29	SNP	T	C	synonymous_variant	ttA/ttG	L130L 390A>G
GNF179	Pf3D7_04_v3	869105	PF3D7_0419500	"conserved Plasmodium membrane protein, unknown function"	SNP	T	A	intergenic		n.869105T>A
GNF179	Pf3D7_04_v3	1189292	PF3D7_0426000	"erythrocyte membrane protein 1, PfEMP1 (VAR)"	SNP	A	T	intergenic
GNF179	Pf3D7_05_v3	640754	PF3D7_0515400	"conserved Plasmodium protein, unknown function"	SNP	G	T	intergenic		n.640754G>T
GNF179	Pf3D7_07_v3	575789	PF3D7_0712600	"erythrocyte membrane protein 1, PfEMP1 (VAR)"	SNP	C	T	intergenic		n.575789C>T
GNF179	Pf3D7_08_v3	440299	PF3D7_0808700	"erythrocyte membrane protein 1, PfEMP1 (VAR)"	SNP	C	T	intergenic		n.440299C>T
GNF179	Pf3D7_08_v3	1096078	PF3D7_0825400	"conserved Plasmodium protein, unknown function"	SNP	C	T	intergenic		n.1096078C>T
GNF179	Pf3D7_09_v3	1473661	PF3D7_0937200	"lysophospholipase, putative"	SNP	A	T	intergenic		n.1473661A>T
GNF179	Pf3D7_09_v3	1473666	PF3D7_0937200	"lysophospholipase, putative"	SNP	A	T	intergenic		n.1473666A>T
GNF179	Pf3D7_10_v3	1060952	PF3D7_1025300	"conserved Plasmodium protein, unknown function"	SNP	G	T	intergenic		n.1060952G>T
GNF179	Pf3D7_10_v3	1450297	PF3D7_1036800	acetyl-CoA+transporter%2C+putative	SNP	G	C	stop_gained	tCa/tGa	S242* 725C>G
GNF179	Pf3D7_11_v3	519297	PF3D7_1113300	UDP-galactose+transporter%2C+putative	SNP	T	G	non_synonymous_coding	Ttt/Gtt	F37Val 109T>G
GNF179	Pf3D7_11_v3	2038214	PF3D7_1150400	"erythrocyte membrane protein 1, PfEMP1 (VAR)"	SNP	T	C	intergenic
GNF179	Pf3D7_12_v3	658721	PF3D7_1216500	male development gene 1 (MDV1)	SNP	C	T	intergenic		n.658721C>T
GNF179	Pf3D7_12_v3	2209440	PF3D7_1254200	rifin (RIF)	SNP	A	G	intergenic		n.2209440A>G
GNF179	Pf3D7_01_v3	81574	PF3D7_0101600	rifin (RIF)	INDEL	AAAATAAATAAATAAAT	A	intergenic		n.81575_81590delAAATAAATAAATAAAT
GNF179	Pf3D7_06_v3	611492	PF3D7_0614600	"conserved Plasmodium protein, unknown function"	INDEL	AT	A,ATT	intergenic		n.611493delT
GNF179	Pf3D7_07_v3	353778	PF3D7_0707600	"conserved Plasmodium protein, unknown function"	INDEL	TA	T	intergenic		n.353779delA
GNF179	Pf3D7_07_v3	575781	PF3D7_0712600	"erythrocyte membrane protein 1, PfEMP1 (VAR)"	INDEL	TG	T	intergenic		n.575782delG
GNF179	Pf3D7_09_v3	1454348	PF3D7_0936700	"lysophospholipase, putative"	INDEL	GTA	G	intergenic		n.1454349_1454350delTA
GNF179	Pf3D7_09_v3	1454352	PF3D7_0936700	"lysophospholipase, putative"	INDEL	GTATATATGTA	G	intergenic		n.1454353_1454362delTATATATGTA
GNF179	Pf3D7_10_v3	1449560	PF3D7_1036800	acetyl-CoA+transporter%2C+putative	INDEL	TC	T	frameshift_variant	atg/	M487fs 1461delG
GNF179	Pf3D7_11_v3	1659595	PF3D7_1141300	conserved+Plasmodium+protein%2C+unknown+function	INDEL	GA	G	intron_variant		c.2626-113delT
GNF179	Pf3D7_11_v3	2038195	PF3D7_1150400	"erythrocyte membrane protein 1, PfEMP1 (VAR)"	INDEL	A	AG	intergenic
GNF179	Pf3D7_13_v3	2098478	PF3D7_1352600	conserved+Plasmodium+protein%2C+unknown+function	INDEL	T	TA	intron_variant		c.526+27_526+28insT
GNF179	Pf3D7_13_v3	2190583	PF3D7_1355100	DNA replication licensing factor MCM6 (MCM6)	INDEL	AT	A,ATT	intergenic		n.2190584delT
GNF179	Pf3D7_13_v3	2504223	PF3D7_1362500	exonuclease%2C+putative	INDEL	A	AT	intron_variant		c.950-43_950-42insT
GNF179	Pf3D7_14_v3	1945589	PF3D7_1447700	"conserved Plasmodium protein, unknown function"	INDEL	A	AT	intergenic		n.1945589_1945590insT
GNF179	Pf3D7_02_v3	913758	PF3D7_0223400	rifin+%28RIF%29	SNP	C	A	synonymous_variant	atC/atA	I95I 285C>A
GNF179	Pf3D7_02_v3	913761	PF3D7_0223400	rifin+%28RIF%29	SNP	A	G	synonymous_variant	caA/caG	Q96Q 288A>G
GNF179	Pf3D7_02_v3	913770	PF3D7_0223400	rifin+%28RIF%29	SNP	T	A	synonymous_variant	atT/atA	I99I 297T>A
GNF179	Pf3D7_07_v3	1186766	PF3D7_0727900	conserved+Plasmodium+protein%2C+unknown+function	SNP	G	T	non_synonymous_coding	aGa/aTa	R789I 2366G>T
GNF179	Pf3D7_10_v3	1449790	PF3D7_1036800	acetyl-CoA+transporter%2C+putative	SNP	A	T	non_synonymous_coding	aTt/aAt	I411N 1232T>A
GNF179	Pf3D7_10_v3	1451010	PF3D7_1036800	acetyl-CoA+transporter%2C+putative	SNP	A	T	non_synonymous_coding	agT/agA	S110R 330T>A
GNF179	Pf3D7_10_v3	1451017	PF3D7_1036800	acetyl-CoA+transporter%2C+putative	SNP	C	T	non_synonymous_coding	aGg/aAg	R108K 323G>A
GNF179	Pf3D7_10_v3	1451060	PF3D7_1036800	acetyl-CoA+transporter%2C+putative	SNP	C	T	non_synonymous_coding	Gca/Aca	A94T 280G>A
GNF179	Pf3D7_11_v3	1444765	PF3D7_1136600	conserved+Plasmodium+protein%2C+unknown+function	SNP	G	A	non_synonymous_coding	aGc/aAc	S1088N 3263G>A
GNF179	Pf3D7_11_v3	2028431	PF3D7_1150400	erythrocyte+membrane+protein+1%2C+PfEMP1+%28VAR%29	SNP	G	A	non_synonymous_coding	gGa/gAa	G872E 2615G>A
GNF179	Pf3D7_13_v3	66099	PF3D7_1301000	rifin%2C+pseudogene+%28RIF%29	SNP	C	A	non_synonymous_coding	Ggt/Tgt	G187C 559G>T
GNF179	Pf3D7_13_v3	122460	PF3D7_1302100	gamete antigen 27/25 (G27/25)	SNP	C	G	intergenic		n.122460C>G
GNF179	Pf3D7_14_v3	3131049	PF3D7_1476100	early transcribed membrane protein 14.2 (ETRAMP14.2)	SNP	C	A	intergenic		n.3131049C>A
GNF179	Pf3D7_04_v3	481042	PF3D7_0410700	"ribosome biogenesis GTPase A, putative (RbgA)"	INDEL	A	AAT	intergenic		n.481042_481043insAT
GNF179	Pf3D7_05_v3	1231350	PF3D7_0530200	phosphoenolpyruvate/phosphate translocator (PPT)	INDEL	AATATATATATATATATATATATATATATATATATATAT	A	intergenic		n.1231351_1231388delATATATATATATATATATATATATATATATATATATAT
GNF179	Pf3D7_06_v3	1205735	PF3D7_0629300	phosphatidylcholine-sterol+acyltransferase+precursor%2C+putative+%28PL%29	INDEL	TGTTGGACAACAAAACGATCCGGTTGGACAACAAAACGATTCGGTTGGACAACAAAATGATTATGTTGGACAACAAAACGATCCG	T	inframe_deletion	tcggttggacaacaaaatgattatgttggacaacaaaacgatccggttggacaacaaaacgatccggttggacaacaaaacgat/	S196_D223del 586_669delTCGGTTGGACAACAAAATGATTATGTTGGACAACAAAACGATCCGGTTGGACAACAAAACGATCCGGTTGGACAACAAAACGAT
GNF179	Pf3D7_10_v3	56671	PF3D7_1000700	"Plasmodium exported protein (PHISTa), unknown function, pseudogene"	INDEL	CTA	C	intergenic		n.56672_56673delTA
GNF179	Pf3D7_10_v3	1451632	PF3D7_1036800	acetyl-CoA+transporter%2C+putative	INDEL	TA	T	frameshift_variant	tta/	L5fs 14delT
GNF179	Pf3D7_11_v3	1046919	PF3D7_1126700	"autophagy-related protein 23, putative (ATG23)"	INDEL	GTATA	G,GTA	intergenic		n.1046920_1046923delTATA
GNF179	Pf3D7_12_v3	1176609	PF3D7_1228800	conserved+Plasmodium+protein%2C+unknown+function	INDEL	CCTTATGAGATGCCTCGTA	C	inframe_deletion	tacgaggcatctcataag/	Y854_K859del 2560_2577delTACGAGGCATCTCATAAG
GNF179	Pf3D7_13_v3	266540	PF3D7_1305300	conserved+Plasmodium+protein%2C+unknown+function	INDEL	C	CATT	inframe_insertion	aat/aatAAT	N214dup 640_642dupAAT
GNF179	Pf3D7_13_v3	531317	PF3D7_1312600	"2-oxoisovalerate dehydrogenase subunit alpha, mitochondrial, putative (BCKDHA)"	INDEL	A	AAT	intergenic		n.531317_531318insAT
GNF179	Pf3D7_13_v3	1763665	PF3D7_1344100	"krox-like protein, putative"	INDEL	ATAT	A	intergenic		n.1763666_1763668delTAT
GNF179	Pf3D7_13_v3	2336583	PF3D7_1359000	conserved+Plasmodium+protein%2C+unknown+function	INDEL	A	AATTATT	inframe_insertion	aat/aatAATAAT	N3088_N3089dup 9262_9267dupAATAAT
GNF179	Pf3D7_14_v3	71175	PF3D7_1401800	choline kinase (CK)	INDEL	CATATATATATATATATAT	C	intergenic		n.71176_71193delATATATATATATATATAT
GNF179	Pf3D7_14_v3	3163255	PF3D7_1476900	"Plasmodium exported protein, unknown function, pseudogene"	INDEL	T	TTTTA	intergenic		n.3163255_3163256insTTTA
GNF452	Pf3D7_03_v3	923216	PF3D7_0321900	cyclic amine resistance locus protein	SNP	G	A	non_synonymous_coding	atG/atA	M81I
GNF452	Pf3D7_03_v3	925589	PF3D7_0321900	cyclic amine resistance locus protein	SNP	T	G	non_synonymous_coding	Tta/Gta	L830V
GNF452	Pf3D7_04_v3	531440	PF3D7_0411900	DNA polymerase alpha catalytic subunit A	SNP	A	G	synonymous_variant	gtT/gtC	V891
GNF452	Pf3D7_13_v3	2912705	PF3D7_1373500	"erythrocyte membrane protein 1, PfEMP1 (VAR)"	SNP	G	A	intergenic
GNF452	Pf3D7_13_v3	2912722	PF3D7_1373500	"erythrocyte membrane protein 1, PfEMP1 (VAR)"	SNP	C	A	intergenic
GNF452	Pf3D7_09_v3	1152783	PF3D7_0928700	conserved Plasmodium protein, unknown function	INDEL	GATCATATGTTTTGATACCATCATATGTTTTGATATC	G	inframe_deletion	gatatcaaaacatatgatggtatcaaaacatatgat/-	DIKTYDGIKTYD779-
GNF452	Pf3D7_06_v3	594251	PF3D7_0614200	cytosolic Fe-S cluster assembly factor NAR1, putative	SNP	C	T	non_synonymous_coding	Gat/Aat	D552N
GNF452	Pf3D7_07_v3	588531	PF3D7_0712800	erythrocyte membrane protein 1, PfEMP1	SNP	T	C	synonymous_variant	ttA/ttG	L131
GNF707	Pf3D7_01_v3	136492	PF3D7_0103100	vacuolar protein sorting-associated protein 51, putative	SNP	T	A	non_synonymous_coding	aaA/aaT	K922N
GNF707	Pf3D7_02_v3	918687	PF3D7_0223500	erythrocyte membrane protein 1, PfEMP1	SNP	T	C	synonymous_variant	gaA/gaG	E1654
GNF707	Pf3D7_02_v3	918690	PF3D7_0223500	erythrocyte membrane protein 1, PfEMP1	SNP	G	C	non_synonymous_coding	gaC/gaG	D1653E
GNF707	Pf3D7_03_v3	7297	PF3D7_0300100	"erythrocyte membrane protein 1, PfEMP1 (VAR)"	SNP	C	A	intergenic
GNF707	Pf3D7_04_v3	685752	PF3D7_0415300	cdc2-related protein kinase 3	SNP	A	T	non_synonymous_coding	gaA/gaT	E1268D
GNF707	Pf3D7_04_v3	938750	PF3D7_0420700	erythrocyte membrane protein 1, PfEMP1	SNP	A	G	synonymous_variant	ttT/ttC	F1042
GNF707	Pf3D7_04_v3	1173875	PF3D7_0426000	erythrocyte membrane protein 1, PfEMP1	SNP	C	A	synonymous_variant	gtG/gtT	V1876
GNF707	Pf3D7_05_v3	1337549	PF3D7_0533100	erythrocyte membrane protein 1 (PfEMP1), pseudogene	SNP	A	G	synonymous_variant	acA/acG	T1360
GNF707	Pf3D7_06_v3	3325	PF3D7_0600200	"erythrocyte membrane protein 1, PfEMP1 (VAR)"	SNP	T	C	intergenic
GNF707	Pf3D7_06_v3	3337	PF3D7_0600200	"erythrocyte membrane protein 1, PfEMP1 (VAR)"	SNP	T	C	intergenic
GNF707	Pf3D7_06_v3	594251	PF3D7_0614200	cytosolic Fe-S cluster assembly factor NAR1, putative	SNP	C	T	non_synonymous_coding	Gat/Aat	D552N
GNF707	Pf3D7_06_v3	1354457	PF3D7_0632500	erythrocyte membrane protein 1, PfEMP1	SNP	G	T	non_synonymous_coding	aCc/aAc	T3785N
GNF707	Pf3D7_06_v3	1389223	PF3D7_0632800	"erythrocyte membrane protein 1, PfEMP1 (VAR)"	SNP	C	G	intergenic
GNF707	Pf3D7_07_v3	549420	PF3D7_0712300	erythrocyte membrane protein 1, PfEMP1	SNP	T	C	synonymous_variant	gtA/gtG	V367
GNF707	Pf3D7_07_v3	588531	PF3D7_0712800	erythrocyte membrane protein 1, PfEMP1	SNP	T	C	synonymous_variant	ttA/ttG	L131
GNF707	Pf3D7_08_v3	1418117	PF3D7_0833000	rifin	SNP	C	A	non_synonymous_coding	gCa/gAa	A200E
GNF707	Pf3D7_08_v3	1418119	PF3D7_0833000	rifin	SNP	T	G	non_synonymous_coding	Ttt/Gtt	F201V
GNF707	Pf3D7_08_v3	1418120	PF3D7_0833000	rifin	SNP	T	G	non_synonymous_coding	tTt/tGt	F201C
GNF707	Pf3D7_08_v3	1418121	PF3D7_0833000	rifin	SNP	T	A	non_synonymous_coding	ttT/ttA	F201L
GNF707	Pf3D7_09_v3	46729	PF3D7_0900600	rifin	SNP	G	C	non_synonymous_coding	Caa/Gaa	Q93E
GNF707	Pf3D7_09_v3	1110715	PF3D7_0927200	zinc finger protein, putative	SNP	C	T	synonymous_variant	aaC/aaT	N981
GNF707	Pf3D7_12_v3	4493	PF3D7_1200100	"erythrocyte membrane protein 1, PfEMP1 (VAR)"	SNP	C	G	intergenic
GNF707	Pf3D7_12_v3	4501	PF3D7_1200100	"erythrocyte membrane protein 1, PfEMP1 (VAR)"	SNP	T	A	intergenic
GNF707	Pf3D7_12_v3	4505	PF3D7_1200100	"erythrocyte membrane protein 1, PfEMP1 (VAR)"	SNP	C	T	intergenic
GNF707	Pf3D7_12_v3	1196289	PF3D7_1229100	multidrug resistance-associated protein 2	SNP	C	T	non_synonymous_coding	Gat/Aat	D976N
GNF707	Pf3D7_12_v3	2244377	PF3D7_1255200	erythrocyte membrane protein 1, PfEMP1	SNP	C	G	non_synonymous_coding	aGa/aCa	R1529T
GNF707	Pf3D7_13_v3	37344	PF3D7_1300300	erythrocyte membrane protein 1, PfEMP1	SNP	C	T	non_synonymous_coding	Gta/Ata	V2467I
GNF707	Pf3D7_14_v3	2021188	PF3D7_1449400	crossover junction endonuclease MUS81, putative	SNP	G	T	non_synonymous_coding	Cat/Aat	H984N
GNF707	Pf3D7_04_v3	531440	PF3D7_0411900	DNA polymerase alpha catalytic subunit A	SNP	A	G	synonymous_variant	gtT/gtC	V891
GNF707	Pf3D7_03_v3	925589	PF3D7_0321900	cyclic amine resistance locus protein	SNP	T	G	non_synonymous_coding	Tta/Gta	L830V
MMV006767	Pf3D7_01_v3	27141	PF3D7_0100100	"erythrocyte membrane protein 1, PfEMP1 (VAR)"	SNP	A	G	intergenic
MMV006767	Pf3D7_07_v3	403591	PF3D7_0709000	chloroquine+resistance+transporter+%28CRT%29	SNP	A	C	non_synonymous_coding	Agt/Cgt	S65R
MMV006767	Pf3D7_02_v3	531029	PF3D7_0212800	multidrug+efflux+pump%2C+putative	INDEL	TAAAAATTATGGTAACAAC	T	inframe_deletion	aaaaattatggtaacaac/-	KNYGNN928-
MMV006767	Pf3D7_11_v3	784512	PF3D7_1120700	"conserved Plasmodium protein, unknown function"	INDEL	TC	T	intergenic
MMV006767	Pf3D7_12_v3	978632	PF3D7_1224100	"conserved Plasmodium protein, unknown function"	INDEL	ATTTTGT	A	intergenic
MMV006767	Pf3D7_13_v3	270879	PF3D7_1305400	"AAR2 protein, putative"	INDEL	TGAAAAA	T	intergenic
MMV006767	Pf3D7_13_v3	2072465	PF3D7_1352000	conserved+Plasmodium+protein%2C+unknown+function	INDEL	GTAATAAAAATGATTATGATTA	G	inframe_deletion	tgtaataaaaatgattatgattat/tgt	CNKNDYDY1050C
MMV006767	Pf3D7_07_v3	403990	PF3D7_0709000	chloroquine+resistance+transporter+%28CRT%29	SNP	C	T	non_synonymous_coding	gCc/gTc	A138V
MMV006767	Pf3D7_05_v3	400125	PF3D7_0509400	RNA polymerase I (RNAPI)	INDEL	A	ACTTTT	intergenic
MMV006767	Pf3D7_08_v3	1063502	PF3D7_0824400	nucleoside+transporter+2+%28NT2%29	INDEL	GA	G	frameshift_variant	-	-187
MMV006767	Pf3D7_11_v3	1897825	PF3D7_1147700	mitochondrial+ATP+synthase+delta+subunit%2C+putative	INDEL	AT	A	intron_variant
MMV006767	Pf3D7_12_v3	818490	PF3D7_1220400	"debranching enzyme-associated ribonuclease, putative (DRN1)"	INDEL	AAAAAT	A	intergenic
MMV006767	Pf3D7_14_v3	2760115	PF3D7_1467600	conserved+Plasmodium+protein%2C+unknown+function	INDEL	C	CATTTTCATT	disruptive_inframe_insertion	aat/aaAATGAAAATt	N1345KMKI
MMV007224	Pf3D7_02_v3	220634	PF3D7_0205300	conserved+Plasmodium+protein%2C+unknown+function	SNP	C	A	non_synonymous_coding	agC/agA	S315R
MMV007224	Pf3D7_03_v3	126526	PF3D7_0302300	erythrocyte+membrane+protein+1+%28PfEMP1%29%2C+pseudogene	SNP	C	G	non_synonymous_coding	aGt/aCt	S1237T
MMV007224	Pf3D7_07_v3	1418277	PF3D7_0733000	erythrocyte+membrane+protein+1%2C+PfEMP1+%28VAR%29	SNP	C	T	non_synonymous_coding	Gtt/Att	V2367I
MMV007224	Pf3D7_07_v3	1418284	PF3D7_0733000	erythrocyte+membrane+protein+1%2C+PfEMP1+%28VAR%29	SNP	A	G	synonymous_variant	taT/taC	Y2364
MMV007224	Pf3D7_07_v3	1418287	PF3D7_0733000	erythrocyte+membrane+protein+1%2C+PfEMP1+%28VAR%29	SNP	T	A	synonymous_variant	atA/atT	I2363
MMV007224	Pf3D7_07_v3	1418777	PF3D7_0733000	erythrocyte+membrane+protein+1%2C+PfEMP1+%28VAR%29	SNP	G	C	non_synonymous_coding	gCt/gGt	A2200G
MMV007224	Pf3D7_07_v3	1418778	PF3D7_0733000	erythrocyte+membrane+protein+1%2C+PfEMP1+%28VAR%29	SNP	C	T	non_synonymous_coding	Gct/Act	A2200T
MMV007224	Pf3D7_07_v3	1418781	PF3D7_0733000	erythrocyte+membrane+protein+1%2C+PfEMP1+%28VAR%29	SNP	G	C	non_synonymous_coding	Cgt/Ggt	R2199G
MMV007224	Pf3D7_07_v3	1418786	PF3D7_0733000	erythrocyte+membrane+protein+1%2C+PfEMP1+%28VAR%29	SNP	G	A	non_synonymous_coding	gCa/gTa	A2197V
MMV007224	Pf3D7_07_v3	1429760	PF3D7_0733000	"erythrocyte membrane protein 1, PfEMP1 (VAR)"	SNP	G	C	intergenic
MMV007224	Pf3D7_08_v3	1033914	PF3D7_0823300	histone acetyltransferase GCN5 (GCN5)	SNP	T	A	intergenic
MMV007224	Pf3D7_09_v3	890525	PF3D7_0922000	dynein+intermediate+chain+2%2C+ciliary	SNP	G	A	intron_variant
MMV007224	Pf3D7_13_v3	1548892	PF3D7_1338300	elongation+factor+1-gamma%2C+putative	SNP	T	G	intron_variant
MMV007224	Pf3D7_13_v3	2255775	PF3D7_1356800	serine%2Fthreonine+protein+kinase%2C+putative+%28ARK3%29	SNP	A	T	synonymous_variant	ggA/ggT	G2063
MMV007224	Pf3D7_13_v3	2451006	PF3D7_1361100	Sec24+subunit+a+%28SEC24a%29	SNP	G	T	non_synonymous_coding	atG/atT	M182I
MMV007224	Pf3D7_14_v3	1365179	PF3D7_1434000	CCR4-associated+factor+16%2C+putative+%28CAF16%29	SNP	A	C	non_synonymous_coding	caT/caG	H189Q
MMV007224	Pf3D7_14_v3	2942394	PF3D7_1472100	Yip1+protein%2C+putative	SNP	C	T	non_synonymous_coding	aGt/aAt	S215N
MMV007224	Pf3D7_06_v3	1215602	PF3D7_0629500	amino+acid+transporter%2C+putative	INDEL	G	GTAT	inframe_insertion	-/ATA	-135I
MMV007224	Pf3D7_07_v3	1418289	PF3D7_0733000	erythrocyte+membrane+protein+1%2C+PfEMP1+%28VAR%29	INDEL	T	TGTCATA	inframe_insertion	gat/gaTATGACt	D2362DMT
MMV007224	Pf3D7_08_v3	1031193	PF3D7_0823300	histone+acetyltransferase+GCN5+%28GCN5%29	INDEL	AAAG	A	inframe_deletion	aag/-	K815-
MMV007224	Pf3D7_11_v3	985117	PF3D7_1125000	conserved+Plasmodium+protein%2C+unknown+function	INDEL	AAAATAAAT	A	intron_variant
MMV007224	Pf3D7_12_v3	1709660	PF3D7_1240400	erythrocyte+membrane+protein+1%2C+PfEMP1+%28VAR%29	INDEL	A	ACACCAGCACCAGCACCAG	inframe_insertion	aca/aCACCAGCACCAGCACCAGca	T1717TPAPAPA
MMV007224	Pf3D7_13_v3	2073169	PF3D7_1352000	conserved+Plasmodium+protein%2C+unknown+function	INDEL	GATAATAATAATAATTATTATTATC	G	inframe_deletion	gataataataataattattattatcat/gat	DNNNNYYYH1285D
MMV007224	Pf3D7_13_v3	2396269	PF3D7_1359900	conserved+Plasmodium+membrane+protein%2C+unknown+function	INDEL	TA	T	frameshift_variant	-	-99
MMV007224	Pf3D7_14_v3	1364864	PF3D7_1434000	CCR4-associated+factor+16%2C+putative+%28CAF16%29	INDEL	G	GTATT	intron_variant
MMV007564	Pf3D7_03_v3	925598	PF3D7_0321900	cyclic+amine+resistance+locus+protein+%28CARL%29	SNP	T	A	non_synonymous_coding	Tta/Ata	L833I
MMV007564	Pf3D7_03_v3	926413	PF3D7_0321900	cyclic+amine+resistance+locus+protein+%28CARL%29	SNP	T	A	non_synonymous_coding	cTa/cAa	L1073Q
MMV007564	Pf3D7_03_v3	926708	PF3D7_0321900	cyclic+amine+resistance+locus+protein+%28CARL%29	SNP	T	C	non_synonymous_coding	cTg/cCg	L1136P
MMV007564	Pf3D7_05_v3	735545	PF3D7_0517500	"UTP--glucose-1-phosphate uridylyltransferase, putative"	INDEL	C	CATAA	intergenic
MMV007564	Pf3D7_07_v3	20133	PF3D7_0700100	"erythrocyte membrane protein 1, PfEMP1 (VAR)"	INDEL	TTA	T	intergenic
MMV007564	Pf3D7_11_v3	1524221	PF3D7_1138600	beta-catenin-like+protein+1%2C+putative	INDEL	CATATATATATATATAT	C	intron_variant
MMV008149	Pf3D7_07_v3	1434469	PF3D7_0733000	"erythrocyte membrane protein 1, PfEMP1 (VAR)"	SNP	A	T	intergenic
MMV008149	Pf3D7_10_v3	599301	PF3D7_1014800	conserved+Plasmodium+protein%2C+unknown+function	SNP	T	C	synonymous_variant	aaA/aaG	K167
MMV008149	Pf3D7_14_v3	2900948	PF3D7_1471000	"RNA 3'-terminal phosphate cyclase-like protein, putative"	SNP	T	A	intergenic
MMV008149	M76611	3868	mal_mito_3	apocytochrome+b+%28cyb%29	SNP	A	G	non_synonymous_coding	tAt/tGt	Y126C
MMV008149	M76611	3882	mal_mito_3	apocytochrome+b+%28cyb%29	SNP	G	A	non_synonymous_coding	Ggt/Agt	G131S
MMV008149	M76611	4341	mal_mito_3	apocytochrome+b+%28cyb%29	SNP	G	T	non_synonymous_coding	Gta/Tta	V284L
MMV008149	Pf3D7_03_v3	385842	PF3D7_0309000	dual+specificity+phosphatase+%28YVH1%29	INDEL	ATTATTTATTATTAT	A	intron_variant
MMV008149	Pf3D7_07_v3	413307	PF3D7_0709200	glutaredoxin-like protein (GLP3)	INDEL	TAAAAA	T	intergenic
MMV008149	Pf3D7_10_v3	16091	PF3D7_1000100	"erythrocyte membrane protein 1, PfEMP1 (VAR)"	INDEL	GTCTTACTTTCACTAACTAAGGTCATACTTCTACTAACTAAGGTCTTTCCATCACTGATATAA	G	intergenic
MMV008149	Pf3D7_10_v3	998223	PF3D7_1023900	chromodomain-helicase-DNA-binding+protein+1+homolog%2C+putative+%28CHD1%29	INDEL	C	CTTCTTGTACTTG	inframe_insertion	-/CAAGTACAAGAA	-3080QVQE
MMV009063	Pf3D7_03_v3	1056064	PF3D7_0324900	"erythrocyte membrane protein 1, PfEMP1 (VAR)"	SNP	A	T	intergenic
MMV009063	Pf3D7_04_v3	1179264	PF3D7_0426000	erythrocyte+membrane+protein+1%2C+PfEMP1+%28VAR%29	SNP	T	C	synonymous_variant	gaA/gaG	E321
MMV009063	Pf3D7_04_v3	1179273	PF3D7_0426000	erythrocyte+membrane+protein+1%2C+PfEMP1+%28VAR%29	SNP	A	G	synonymous_variant	cgT/cgC	R318
MMV009063	Pf3D7_04_v3	1179291	PF3D7_0426000	erythrocyte+membrane+protein+1%2C+PfEMP1+%28VAR%29	SNP	A	G	synonymous_variant	taT/taC	Y312
MMV009063	Pf3D7_04_v3	1179393	PF3D7_0426000	erythrocyte+membrane+protein+1%2C+PfEMP1+%28VAR%29	SNP	T	A	non_synonymous_coding	caA/caT	Q278H
MMV009063	Pf3D7_04_v3	1179397	PF3D7_0426000	erythrocyte+membrane+protein+1%2C+PfEMP1+%28VAR%29	SNP	G	A	non_synonymous_coding	gCt/gTt	A277V
MMV009063	Pf3D7_07_v3	528675	PF3D7_0712000	erythrocyte+membrane+protein+1%2C+PfEMP1+%28VAR%29	SNP	A	C	non_synonymous_coding	Tca/Gca	S1831A
MMV009063	Pf3D7_09_v3	392460	PF3D7_0908500	conserved+Plasmodium+protein%2C+unknown+function	SNP	T	A	stop_gained	Aaa/Taa	K1152*
MMV009063	Pf3D7_13_v3	1524206	PF3D7_1337600	tRNA Serine	SNP	T	C	intergenic
MMV009063	Pf3D7_14_v3	2874630	PF3D7_1470100	conserved+Plasmodium+protein%2C+unknown+function	SNP	C	T	non_synonymous_coding	aCg/aTg	T1521M
MMV009063	Pf3D7_14_v3	3044825	PF3D7_1474400	conserved+Plasmodium+protein%2C+unknown+function	SNP	A	T	synonymous_variant	ggA/ggT	G185
MMV009063	Pf3D7_14_v3	3223665	PF3D7_1478400	Plasmodium+exported+protein%2C+unknown+function%2C+pseudogene	SNP	C	A	non_synonymous_coding	Gcc/Tcc	A287S
MMV009063	Pf3D7_02_v3	763426	PF3D7_0218700	"pre-mRNA-processing protein 45, putative (PRP45)"	INDEL	A	ATATTT	intergenic
MMV009063	Pf3D7_04_v3	1179383	PF3D7_0426000	erythrocyte+membrane+protein+1%2C+PfEMP1+%28VAR%29	INDEL	AT	A	frameshift_variant	-	-281
MMV009063	Pf3D7_04_v3	1179386	PF3D7_0426000	erythrocyte+membrane+protein+1%2C+PfEMP1+%28VAR%29	INDEL	T	TCAG	disruptive_inframe_insertion	aat/aaCTGt	N280NC
MMV009063	Pf3D7_04_v3	1179387	PF3D7_0426000	erythrocyte+membrane+protein+1%2C+PfEMP1+%28VAR%29	INDEL	ATT	A	frameshift_variant	-	-280
MMV009063	Pf3D7_08_v3	173370	PF3D7_0802400	conserved+Plasmodium+protein%2C+unknown+function	INDEL	TTTACATGAACAAAATGGAAAA	T	inframe_deletion	ttacatgaacaaaatggaaaa/-	LHEQNGK503-
MMV009063	Pf3D7_10_v3	1298465	PF3D7_1032200	conserved+Plasmodium+protein%2C+unknown+function	INDEL	AATTTATTT	A	intron_variant
MMV009063	Pf3D7_11_v3	2037814	PF3D7_1150400	"erythrocyte membrane protein 1, PfEMP1 (VAR)"	INDEL	TAGG	T	intergenic
MMV009063	Pf3D7_12_v3	1219443	PF3D7_1229800	myosin+D+%28MyoD%29	INDEL	AAAAAT	A	intron_variant
MMV009063	Pf3D7_12_v3	1499801	PF3D7_1235900	pre-mRNA-splicing+factor+SYF1%2C+putative+%28XAB2%29	INDEL	GTTATTA	G	disruptive_inframe_deletion	aataataac/aac	NNN535N
MMV009063	Pf3D7_12_v3	1970000	PF3D7_1247800	dipeptidyl+peptidase+2%2C+putative+%28DPAP2%29	INDEL	AATATATATAT	A,AAT	intron_variant
MMV009063	Pf3D7_13_v3	1012207	PF3D7_1324300	conserved+Plasmodium+membrane+protein%2C+unknown+function	INDEL	TCATTATGTATATTTAAATTTC	T	disruptive_inframe_deletion	ggaaatttaaatatacataatgaa/gaa	GNLNIHNE2359E
MMV009063	Pf3D7_13_v3	1285908	PF3D7_1330500	conserved+Plasmodium+protein%2C+unknown+function	INDEL	TAAAAATGACAAAAATGAC	T	inframe_deletion	aaaaatgacaaaaatgac/-	KNDKND308-
MMV009108	Pf3D7_01_v3	305936	PF3D7_0107500	lipid%2Fsterol%3AH++symporter	SNP	C	T	non_synonymous_coding	Gca/Aca	A1108T
MMV009108	Pf3D7_02_v3	672	PF3D7_0200100	"erythrocyte membrane protein 1, PfEMP1 (VAR)"	SNP	G	A	intergenic
MMV009108	Pf3D7_03_v3	869656	PF3D7_0320800	ATP-dependent RNA helicase DDX6 (DOZI)	SNP	G	T	intergenic
MMV009108	Pf3D7_06_v3	912208	PF3D7_0622500	"RNA methyltransferase, putative"	SNP	T	A	intergenic
MMV009108	Pf3D7_06_v3	1019116	PF3D7_0624900	"conserved Plasmodium protein, unknown function"	SNP	C	T	intergenic
MMV009108	Pf3D7_06_v3	1155951	PF3D7_0628100	"HECT-domain (ubiquitin-transferase), putative"	SNP	T	A	intergenic
MMV009108	Pf3D7_09_v3	1178516	PF3D7_0929400	high+molecular+weight+rhoptry+protein+2+%28RhopH2%29	SNP	A	T	intron_variant
MMV009108	Pf3D7_10_v3	420457	PF3D7_1010600	eukaryotic+translation+initiation+factor+2+beta+subunit%2C+putative	SNP	G	A	intron_variant
MMV009108	Pf3D7_10_v3	750852	PF3D7_1018800	conserved+protein%2C+unknown+function	SNP	A	G	non_synonymous_coding	gAt/gGt	D213G
MMV009108	Pf3D7_10_v3	795523	PF3D7_1019500.1	"conserved Plasmodium membrane protein, unknown function"	SNP	G	A	intergenic
MMV009108	Pf3D7_10_v3	1143966	PF3D7_1027300	peroxiredoxin (nPrx)	SNP	G	A	intergenic
MMV009108	Pf3D7_11_v3	1432774	PF3D7_1136500.1	casein+kinase+1+%28CK1%29	SNP	C	T	intron_variant
MMV009108	Pf3D7_11_v3	1432780	PF3D7_1136500.1	casein+kinase+1+%28CK1%29	SNP	C	T	intron_variant
MMV009108	Pf3D7_11_v3	1432787	PF3D7_1136500.1	casein+kinase+1+%28CK1%29	SNP	A	T	intron_variant
MMV009108	Pf3D7_11_v3	1566354	PF3D7_1139300	transcription factor with AP2 domain(s) (ApiAP2)	SNP	C	A	intergenic
MMV009108	Pf3D7_12_v3	29914	PF3D7_1200300	rifin (RIF)	SNP	T	A	intergenic
MMV009108	Pf3D7_12_v3	29918	PF3D7_1200300	rifin (RIF)	SNP	T	A	intergenic
MMV009108	Pf3D7_12_v3	29922	PF3D7_1200300	rifin (RIF)	SNP	T	A	intergenic
MMV009108	Pf3D7_12_v3	1232621	PF3D7_1229900.1	conserved+Plasmodium+protein%2C+unknown+function	SNP	C	T	intron_variant
MMV009108	Pf3D7_13_v3	1293012	PF3D7_1330700	"GPI transamidase subunit PIG-U, putative"	SNP	C	A	intergenic
MMV009108	Pf3D7_13_v3	2359046	PF3D7_1359400	CUGBP Elav-like family member 1 (CELF1)	SNP	A	T	intergenic
MMV009108	Pf3D7_14_v3	533952	PF3D7_1413400	"30S ribosomal protein S9, putative"	SNP	C	A	intergenic
MMV009108	Pf3D7_14_v3	1868859	PF3D7_1445500	"conserved Plasmodium protein, unknown function"	SNP	G	A	intergenic
MMV009108	Pf3D7_01_v3	536796	PF3D7_0113900	"Plasmodium exported protein (hyp8), unknown function (GEXP10)"	INDEL	TCC	T	intergenic
MMV009108	Pf3D7_05_v3	315191	PF3D7_0507600	"cell differentiation protein, putative (CAF40)"	INDEL	AAAAAT	A	intergenic
MMV009108	Pf3D7_06_v3	912197	PF3D7_0622500	"RNA methyltransferase, putative"	INDEL	ATAATAAT	A	intergenic
MMV009108	Pf3D7_07_v3	14223	PF3D7_0700100	"erythrocyte membrane protein 1, PfEMP1 (VAR)"	INDEL	A	ACTTCG	intergenic
MMV009108	Pf3D7_07_v3	17750	PF3D7_0700100	"erythrocyte membrane protein 1, PfEMP1 (VAR)"	INDEL	TC	T	intergenic
MMV009108	Pf3D7_07_v3	859289	PF3D7_0719600	60S+ribosomal+protein+L11a%2C+putative	INDEL	C	CAT	intron_variant
MMV009108	Pf3D7_07_v3	1227581	PF3D7_0728700	alpha%2Fbeta+hydrolase%2C+putative	INDEL	A	AT	intron_variant
MMV009108	Pf3D7_08_v3	1017386	PF3D7_0823000	"serine/threonine protein kinase VPS15, putative (VPS15)"	INDEL	C	CAAAAAAAAAAAAAAAAA	intergenic
MMV009108	Pf3D7_08_v3	1461234	PF3D7_0833500	"erythrocyte membrane protein 1, PfEMP1 (VAR)"	INDEL	TAGTAGTCATGTA	T	intergenic
MMV009108	Pf3D7_12_v3	230044	PF3D7_1205300	"conserved Plasmodium protein, unknown function"	INDEL	C	CA	intergenic
MMV009108	Pf3D7_12_v3	294567	PF3D7_1206500	"Tat binding protein 1(TBP-1)-interacting protein, putative"	INDEL	G	GAAAAAAAA	intergenic
MMV009108	Pf3D7_12_v3	1258124	PF3D7_1230600	"sun-family protein, putative"	INDEL	G	GAAAAAAAAAAAAAA	intergenic
MMV009108	Pf3D7_12_v3	1902979	PF3D7_1245600	kinesin%2C+putative	INDEL	TTCATCATCA	T	disruptive_inframe_deletion	gatgatgatgaa/gaa	DDDE693E
MMV009108	Pf3D7_13_v3	2058240	PF3D7_1351700	"inner membrane complex protein 1f, putative (IMC1f)"	INDEL	A	AT	intergenic
MMV009108	Pf3D7_14_v3	203424	PF3D7_1405800	large+subunit+rRNA+processing+protein%2C+putative	INDEL	G	GA	intron_variant
MMV011438	Pf3D7_04_v3	979695	PF3D7_0421400	Plasmodium RNA of unknown function RUF6-5	SNP	A	T	intergenic
MMV011438	Pf3D7_05_v3	992699	PF3D7_0523800	"transporter, putative"	SNP	T	A	intergenic
MMV011438	Pf3D7_07_v3	435160	PF3D7_0709700	lysophospholipase%2C+putative	SNP	T	A	NON_SYNONYMOUS_CODING	Aat/Tat	N346Y
MMV011438	Pf3D7_09_v3	735985	PF3D7_0917800	"conserved Plasmodium protein, unknown function"	INDEL	CAT	C,CATAT	intergenic
MMV011438	Pf3D7_08_v3	1468306	PF3D7_0833500	"erythrocyte membrane protein 1, PfEMP1 (VAR)"	SNP	G	A	intergenic
MMV011438	Pf3D7_08_v3	1468307	PF3D7_0833500	"erythrocyte membrane protein 1, PfEMP1 (VAR)"	SNP	A	G	intergenic
MMV011438	Pf3D7_09_v3	735985	PF3D7_0917800	"conserved Plasmodium protein, unknown function"	INDEL	C	CAT	intergenic
MMV011895	Pf3D7_02_v3	598632	PF3D7_0214600	serine%2Fthreonine+protein+kinase%2C+putative	SNP	A	T	synonymous_variant	tcA/tcT	S1479
MMV011895	Pf3D7_03_v3	13286	PF3D7_0300100	"erythrocyte membrane protein 1, PfEMP1 (VAR)"	SNP	G	C	intergenic
MMV011895	Pf3D7_03_v3	13294	PF3D7_0300100	"erythrocyte membrane protein 1, PfEMP1 (VAR)"	SNP	C	T	intergenic
MMV011895	Pf3D7_03_v3	13299	PF3D7_0300100	"erythrocyte membrane protein 1, PfEMP1 (VAR)"	SNP	T	C	intergenic
MMV011895	Pf3D7_03_v3	13300	PF3D7_0300100	"erythrocyte membrane protein 1, PfEMP1 (VAR)"	SNP	C	T	intergenic
MMV011895	Pf3D7_03_v3	13302	PF3D7_0300100	"erythrocyte membrane protein 1, PfEMP1 (VAR)"	SNP	T	C	intergenic
MMV011895	Pf3D7_03_v3	13308	PF3D7_0300100	"erythrocyte membrane protein 1, PfEMP1 (VAR)"	SNP	A	T	intergenic
MMV011895	Pf3D7_03_v3	13309	PF3D7_0300100	"erythrocyte membrane protein 1, PfEMP1 (VAR)"	SNP	C	G	intergenic
MMV011895	Pf3D7_03_v3	13312	PF3D7_0300100	"erythrocyte membrane protein 1, PfEMP1 (VAR)"	SNP	C	T	intergenic
MMV011895	Pf3D7_03_v3	13321	PF3D7_0300100	"erythrocyte membrane protein 1, PfEMP1 (VAR)"	SNP	G	C	intergenic
MMV011895	Pf3D7_03_v3	13323	PF3D7_0300100	"erythrocyte membrane protein 1, PfEMP1 (VAR)"	SNP	C	G	intergenic
MMV011895	Pf3D7_04_v3	1171157	PF3D7_0425900	rifin+%28RIF%29	SNP	G	C	synonymous_variant	ctG/ctC	L316
MMV011895	Pf3D7_04_v3	1171163	PF3D7_0425900	rifin+%28RIF%29	SNP	T	C	synonymous_variant	taT/taC	Y318
MMV011895	Pf3D7_04_v3	1171166	PF3D7_0425900	rifin+%28RIF%29	SNP	C	A	synonymous_variant	atC/atA	I319
MMV011895	Pf3D7_04_v3	1171176	PF3D7_0425900	rifin+%28RIF%29	SNP	G	A	non_synonymous_coding	Gaa/Aaa	E323K
MMV011895	Pf3D7_04_v3	1171178	PF3D7_0425900	rifin+%28RIF%29	SNP	A	T	non_synonymous_coding	gaA/gaT	E323D
MMV011895	Pf3D7_04_v3	1171179	PF3D7_0425900	rifin+%28RIF%29	SNP	G	C	non_synonymous_coding	Gaa/Caa	E324Q
MMV011895	Pf3D7_04_v3	1171184	PF3D7_0425900	rifin+%28RIF%29	SNP	G	A	SYNONYMOUS_STOP	taG/taA	*325
MMV011895	Pf3D7_04_v3	1171196	PF3D7_0425900	rifin (RIF)	SNP	T	A	intergenic
MMV011895	Pf3D7_04_v3	1173647	PF3D7_0426000	erythrocyte+membrane+protein+1%2C+PfEMP1+%28VAR%29	SNP	T	C	synonymous_variant	ttA/ttG	L1952
MMV011895	Pf3D7_04_v3	1173649	PF3D7_0426000	erythrocyte+membrane+protein+1%2C+PfEMP1+%28VAR%29	SNP	A	T	non_synonymous_coding	Tta/Ata	L1952I
MMV011895	Pf3D7_04_v3	1173656	PF3D7_0426000	erythrocyte+membrane+protein+1%2C+PfEMP1+%28VAR%29	SNP	A	G	synonymous_variant	taT/taC	Y1949
MMV011895	Pf3D7_04_v3	1173662	PF3D7_0426000	erythrocyte+membrane+protein+1%2C+PfEMP1+%28VAR%29	SNP	A	G	synonymous_variant	gaT/gaC	D1947
MMV011895	Pf3D7_06_v3	1215318	PF3D7_0629500	amino+acid+transporter%2C+putative	SNP	A	G	non_synonymous_coding	Ttt/Ctt	F230L
MMV011895	Pf3D7_06_v3	1342090	PF3D7_0632200	rifin+%28RIF%29	SNP	C	A	synonymous_variant	acG/acT	T117
MMV011895	Pf3D7_06_v3	1342093	PF3D7_0632200	rifin+%28RIF%29	SNP	G	T	non_synonymous_coding	caC/caA	H116Q
MMV011895	Pf3D7_06_v3	1342099	PF3D7_0632200	rifin+%28RIF%29	SNP	C	T	synonymous_variant	gcG/gcA	A114
MMV011895	Pf3D7_06_v3	1342101	PF3D7_0632200	rifin+%28RIF%29	SNP	C	T	non_synonymous_coding	Gcg/Acg	A114T
MMV011895	Pf3D7_06_v3	1342102	PF3D7_0632200	rifin+%28RIF%29	SNP	A	G	synonymous_variant	tcT/tcC	S113
MMV011895	Pf3D7_06_v3	1342129	PF3D7_0632200	rifin+%28RIF%29	SNP	A	T	synonymous_variant	atT/atA	I104
MMV011895	Pf3D7_06_v3	1342131	PF3D7_0632200	rifin+%28RIF%29	SNP	T	A	non_synonymous_coding	Att/Ttt	I104F
MMV011895	Pf3D7_07_v3	403624	PF3D7_0709000	chloroquine+resistance+transporter+%28CRT%29	SNP	A	C	non_synonymous_coding	Aaa/Caa	K76Q
MMV011895	Pf3D7_09_v3	611076	PF3D7_0914200	"phospholipid or glycerol acyltransferase, putative"	SNP	C	T	intergenic
MMV011895	Pf3D7_10_v3	373873	PF3D7_1009100	conserved+Plasmodium+membrane+protein%2C+unknown+function	SNP	A	T	non_synonymous_coding	aAa/aTa	K452I
MMV011895	Pf3D7_11_v3	2037888	PF3D7_1150400	"erythrocyte membrane protein 1, PfEMP1 (VAR)"	SNP	G	T	intergenic
MMV011895	Pf3D7_11_v3	2037898	PF3D7_1150400	"erythrocyte membrane protein 1, PfEMP1 (VAR)"	SNP	T	C	intergenic
MMV011895	Pf3D7_13_v3	24492	PF3D7_1300100	erythrocyte+membrane+protein+1%2C+PfEMP1+%28VAR%29	SNP	A	G	synonymous_variant	agA/agG	R1043
MMV011895	Pf3D7_13_v3	24579	PF3D7_1300100	erythrocyte+membrane+protein+1%2C+PfEMP1+%28VAR%29	SNP	T	G	non_synonymous_coding	gaT/gaG	D1072E
MMV011895	Pf3D7_13_v3	24586	PF3D7_1300100	erythrocyte+membrane+protein+1%2C+PfEMP1+%28VAR%29	SNP	A	G	non_synonymous_coding	Aaa/Gaa	K1075E
MMV011895	Pf3D7_13_v3	26557	PF3D7_1300100	erythrocyte+membrane+protein+1%2C+PfEMP1+%28VAR%29	SNP	T	G	intron_variant
MMV011895	Pf3D7_13_v3	26558	PF3D7_1300100	erythrocyte+membrane+protein+1%2C+PfEMP1+%28VAR%29	SNP	A	G	intron_variant
MMV011895	Pf3D7_13_v3	26559	PF3D7_1300100	erythrocyte+membrane+protein+1%2C+PfEMP1+%28VAR%29	SNP	T	G	intron_variant
MMV011895	Pf3D7_14_v3	2285153	PF3D7_1455800	LCCL+domain-containing+protein+%28CCp2%29	SNP	T	G	non_synonymous_coding	aTt/aGt	I14S
MMV011895	Pf3D7_01_v3	383152	PF3D7_0109900.1	unspecified product	INDEL	T	TTA	intergenic
MMV011895	Pf3D7_03_v3	13284	PF3D7_0300100	"erythrocyte membrane protein 1, PfEMP1 (VAR)"	INDEL	T	TC	intergenic
MMV011895	Pf3D7_03_v3	13287	PF3D7_0300100	"erythrocyte membrane protein 1, PfEMP1 (VAR)"	INDEL	TG	T	intergenic
MMV011895	Pf3D7_04_v3	1171185	PF3D7_0425900	rifin (RIF)	INDEL	ATGTGATG	A	intergenic
MMV011895	Pf3D7_06_v3	899869	PF3D7_0622100	conserved+Plasmodium+protein%2C+unknown+function	INDEL	A	ATATTAT	inframe_insertion	-/ATAATA	-832II
MMV011895	Pf3D7_06_v3	992434	PF3D7_0624400	"conserved Plasmodium protein, unknown function"	INDEL	A	ATATATTTATATT	intergenic
MMV011895	Pf3D7_06_v3	1342113	PF3D7_0632200	rifin+%28RIF%29	INDEL	CGTT	C	inframe_deletion	aac/-	N109-
MMV011895	Pf3D7_06_v3	1342117	PF3D7_0632200	rifin+%28RIF%29	INDEL	T	TGCC	disruptive_inframe_insertion	tta/tGGCta	L108WL
MMV011895	Pf3D7_08_v3	740847	PF3D7_0815800	vacuolar+sorting+protein+VPS9%2C+putative	INDEL	A	ATAT	inframe_insertion	-/ATA	-112I
MMV011895	Pf3D7_10_v3	324382	PF3D7_1008000	inositol+polyphosphate+kinase%2C+putative+%28IPK1%29	INDEL	CAAAATATATGGTGATAAT	C	inframe_deletion	aaaatatatggtgataat/-	KIYGDN1125-
MMV011895	Pf3D7_10_v3	387383	PF3D7_1009600	protein+phosphatase%2C+putative	INDEL	TAATATGAAC	T	inframe_deletion	aatatgaac/-	NMN137-
MMV011895	Pf3D7_12_v3	1517014	PF3D7_1236200	"conserved Plasmodium protein, unknown function"	INDEL	T	TTACA	intergenic
MMV011895	Pf3D7_13_v3	1650247	PF3D7_1341900	vacuolar+ATP+synthase+subunit+d%2C+putative	INDEL	AATATATAT	A	intron_variant
MMV011895	Pf3D7_14_v3	943231	PF3D7_1423400	conserved+Plasmodium+membrane+protein%2C+unknown+function	INDEL	A	AAATAATGATTAC	inframe_insertion	-/AATAATGATTAC	-214NNDY
MMV011895	Pf3D7_14_v3	3250128	exon	noncoding RNA (PF3D7_1478900)	INDEL	A	AT	frameshift_variant	-/T	-1033?
MMV019017	Pf3D7_01_v3	136452	PF3D7_0103100	conserved+Plasmodium+protein%2C+unknown+function	SNP	C	G	non_synonymous_coding	Gat/Cat	D936H 2806G>C
MMV019017	Pf3D7_01_v3	245013	PF3D7_0105700	asparagine-rich+antigen+Pfa35-2	SNP	C	G	non_synonymous_coding	aaC/aaG	N2116K 6348C>G
MMV019017	Pf3D7_02_v3	939619	PF3D7_0223500	"erythrocyte membrane protein 1, PfEMP1 (VAR)"	SNP	A	C	intergenic
MMV019017	Pf3D7_03_v3	862959	PF3D7_0320600	conserved+Plasmodium+protein%2C+unknown+function	SNP	G	A	intron_variant		c.288+106C>T
MMV019017	Pf3D7_03_v3	1066639	PF3D7_0324900	"erythrocyte membrane protein 1, PfEMP1 (VAR)"	SNP	C	T	intergenic
MMV019017	Pf3D7_03_v3	1066653	PF3D7_0324900	"erythrocyte membrane protein 1, PfEMP1 (VAR)"	SNP	C	T	intergenic
MMV019017	Pf3D7_07_v3	94428	PF3D7_0702200	"lysophospholipase, putative"	SNP	C	T	intergenic		n.94428C>T
MMV019017	Pf3D7_07_v3	1386123	PF3D7_0732000	stevor	SNP	A	T	non_synonymous_coding	Agt/Tgt	S130C 388A>T
MMV019017	Pf3D7_07_v3	1445199	PF3D7_0733000	"erythrocyte membrane protein 1, PfEMP1 (VAR)"	SNP	T	C	intergenic
MMV019017	Pf3D7_08_v3	1456027	PF3D7_0833500	"erythrocyte membrane protein 1, PfEMP1 (VAR)"	SNP	A	T	intergenic
MMV019017	Pf3D7_08_v3	1456063	PF3D7_0833500	"erythrocyte membrane protein 1, PfEMP1 (VAR)"	SNP	T	G	intergenic
MMV019017	Pf3D7_08_v3	1456070	PF3D7_0833500	"erythrocyte membrane protein 1, PfEMP1 (VAR)"	SNP	A	T	intergenic
MMV019017	Pf3D7_09_v3	450256	PF3D7_0909900	helicase+with+Zn-finger+motif%2C+putative	SNP	C	G	non_synonymous_coding	Caa/Gaa	Q777E 2329C>G
MMV019017	Pf3D7_13_v3	34469	PF3D7_1300300	erythrocyte+membrane+protein+1%2C+PfEMP1+%28VAR%29	SNP	T	C	synonymous_variant	ctA/ctG	L3177L 9531A>G
MMV019017	Pf3D7_13_v3	34471	PF3D7_1300300	erythrocyte+membrane+protein+1%2C+PfEMP1+%28VAR%29	SNP	G	A	synonymous_variant	Cta/Tta	L3177L 9529C>T
MMV019017	Pf3D7_13_v3	34472	PF3D7_1300300	erythrocyte+membrane+protein+1%2C+PfEMP1+%28VAR%29	SNP	C	A	synonymous_variant	gtG/gtT	Val3176Val 9528G>T
MMV019017	Pf3D7_13_v3	411526	PF3D7_1308900	mRNA-decapping+enzyme+2%2C+putative+%28DCP2%29	SNP	T	A	non_synonymous_coding	caA/caT	Q192H 576A>T
MMV019017	Pf3D7_05_v3	765224	PF3D7_0518500	ATP-dependent+RNA+helicase+DDX23%2C+putative+%28DDX23%29	INDEL	GTGGTGCTGCTGGTGCTGC	G	disruptive_inframe_deletion	cagcagcaccagcagcaccac/cac	Q554_H559del 1662_1679delGCAGCACCAGCAGCACCA
MMV019017	Pf3D7_08_v3	1022682	PF3D7_0823200	RNA+binding+protein%2C+putative	INDEL	CT	C	frameshift_variant	gga/	G270fs 807delA
MMV019017	Pf3D7_08_v3	1456020	PF3D7_0833500	"erythrocyte membrane protein 1, PfEMP1 (VAR)"	INDEL	TTAC	T	intergenic
MMV019017	Pf3D7_08_v3	1456025	PF3D7_0833500	"erythrocyte membrane protein 1, PfEMP1 (VAR)"	INDEL	A	AAGT	intergenic
MMV019017	Pf3D7_08_v3	1456035	PF3D7_0833500	"erythrocyte membrane protein 1, PfEMP1 (VAR)"	INDEL	TATGAGTGAAAGTAAGACCTAA	T	intergenic
MMV019017	Pf3D7_08_v3	1456062	PF3D7_0833500	"erythrocyte membrane protein 1, PfEMP1 (VAR)"	INDEL	T	TA	intergenic
MMV019017	Pf3D7_08_v3	1456066	PF3D7_0833500	"erythrocyte membrane protein 1, PfEMP1 (VAR)"	INDEL	GT	G	intergenic
MMV019017	Pf3D7_08_v3	1472605	PF3D7_0833500	"erythrocyte membrane protein 1, PfEMP1 (VAR)"	INDEL	GGTTTAGGGTTTAGGGTTTAGGGTTCAGGGTTTAGGGGTTAGGGTTTAGGGTTTAGGGTTCAGA	G	intergenic
MMV019017	Pf3D7_11_v3	12000	PF3D7_1100100	"erythrocyte membrane protein 1, PfEMP1 (VAR)"	INDEL	CACTACTTACATGACTACTTACATG	C	intergenic		n.12001_12024delACTACTTACATGACTACTTACATG
MMV019017	Pf3D7_12_v3	157253	PF3D7_1202700	"conserved Plasmodium protein, unknown function"	INDEL	AATATATATATATAT	A	intergenic		n.157254_157267delATATATATATATAT
MMV019017	Pf3D7_13_v3	1359518	PF3D7_1333100	conserved+Plasmodium+protein%2C+unknown+function	INDEL	AATTTGTTTG	A	inframe_deletion	caaacaaat/	Q265_N267del 793_801delCAAACAAAT
MMV019066	Pf3D7_08_v3	1137037	PF3D7_0826100	E3+ubiquitin-protein+ligase%2C+putative	SNP	G	A	non_synonymous_coding	tCc/tTc	S703F
MMV019066	Pf3D7_11_v3	1891054	PF3D7_1147500	farnesyltransferase+beta+subunit%2C+putative	SNP	G	A	non_synonymous_coding	gCa/gTa	A515V
MMV019066	Pf3D7_11_v3	1891055	PF3D7_1147500	farnesyltransferase+beta+subunit%2C+putative	SNP	C	T	non_synonymous_coding	Gca/Aca	A515T
MMV019066	Pf3D7_13_v3	978651	PF3D7_1323600	"conserved Plasmodium protein, unknown function"	SNP	A	T	intergenic
MMV019066	Pf3D7_01_v3	539258	PF3D7_0113900	"Plasmodium exported protein (hyp8), unknown function (GEXP10)"	INDEL	C	CATAT	intergenic
MMV019066	Pf3D7_02_v3	839826	PF3D7_0220800	cytoadherence+linked+asexual+protein+2+%28CLAG2%29	INDEL	T	TTTTA	intron_variant
MMV019066	Pf3D7_06_v3	1283614	PF3D7_0630600	"conserved Plasmodium protein, unknown function"	INDEL	TTATATATATATATATATATATATATA	T	intergenic
MMV019066	Pf3D7_12_v3	1980261	PF3D7_1248300	"conserved Plasmodium membrane protein, unknown function"	INDEL	AATATATATATAT	A	intergenic
MMV019066	Pf3D7_13_v3	685741	PF3D7_1316500	"pre-mRNA-processing factor 40, putative (PRP40)"	INDEL	CT	C	intergenic
MMV019066	Pf3D7_13_v3	2498675	PF3D7_1362400	calpain+%28Pcalp%29	INDEL	A	AATGACAAATCGTATGACAAATCGT	inframe_insertion	aat/aATGACAAATCGTATGACAAATCGTat	N918NDKSYDKSY
MMV019066	Pf3D7_14_v3	3023055	PF3D7_1474100	"mitochondrial ribosomal protein L20 precursor, putative"	INDEL	TTATATATATATATATA	T	intergenic
MMV019662	Pf3D7_01_v3	304636	PF3D7_0107500	lipid%2Fsterol%3AH++symporter	SNP	A	T	non_synonymous_coding	Ttt/Att	F1436I
MMV019662	Pf3D7_01_v3	307789	PF3D7_0107500	lipid%2Fsterol%3AH++symporter	SNP	G	A	non_synonymous_coding	tCg/tTg	S490L
MMV019662	Pf3D7_13_v3	2719278	PF3D7_1368300	conserved+Plasmodium+protein%2C+unknown+function	SNP	T	C	synonymous_variant	aaT/aaC	N198
MMV019662	Pf3D7_01_v3	282537	PF3D7_0106700	small+ribosomal+subunit+assembling+AARP2+protein+%28AARP2%29	INDEL	T	TGATGACGATGATAAC	inframe_insertion	-/GATGACGATGATAAC	-462DDDDN
MMV019662	Pf3D7_03_v3	646965	PF3D7_0316000	microneme associated antigen (MA)	INDEL	T	TATAA	intergenic
MMV019662	Pf3D7_03_v3	940777	PF3D7_0322300	diacylglycerol O-acyltransferase (DGAT)	INDEL	CATATATATATATAT	C	intergenic
MMV019662	Pf3D7_05_v3	649782	PF3D7_0515600	conserved+Plasmodium+protein%2C+unknown+function	INDEL	G	GTTTTA	intron_variant
MMV019662	Pf3D7_05_v3	779570	PF3D7_0518700	mRNA-binding+protein+PUF1+%28PUF1%29	INDEL	C	CTATTAT	inframe_insertion	-/ATAATA	-290II
MMV019662	Pf3D7_05_v3	809610	PF3D7_0519500	"carbon catabolite repressor protein 4, putative (CCR4)"	INDEL	T	TTATATA	intergenic
MMV019662	Pf3D7_06_v3	163718	PF3D7_0604000	"conserved Plasmodium protein, unknown function"	INDEL	T	TTTTA	intergenic
MMV019662	Pf3D7_06_v3	252082	PF3D7_0606000	conserved+Plasmodium+protein%2C+unknown+function	INDEL	T	TTTATTA	disruptive_inframe_insertion	aaa/aTAATAAaa	K574IIK
MMV019662	Pf3D7_06_v3	1195625	PF3D7_0629100	"nicotinate phosphoribosyltransferase, putative (NAPRT)"	INDEL	ATATTTATT	A	intergenic
MMV019662	Pf3D7_08_v3	118263	PF3D7_0801700	"sentrin-specific protease 2, putative (SENP2)"	INDEL	A	AAATAT	intergenic
MMV019662	Pf3D7_08_v3	899558	PF3D7_0819900	U6+snRNA-associated+Sm-like+protein+LSm3%2C+putative+%28LSM3%29	INDEL	AATATATAT	A	intron_variant
MMV019662	Pf3D7_08_v3	978721	PF3D7_0822000	"mitochondrial ribosomal protein L4 precursor, putative"	INDEL	AATATATATATAT	A	intergenic
MMV019662	Pf3D7_08_v3	1049711	PF3D7_0824000	conserved+Plasmodium+protein%2C+unknown+function	INDEL	C	CTTATTA	disruptive_inframe_insertion	aag/aTAATAAag	K665IIK
MMV019662	Pf3D7_08_v3	1057889	PF3D7_0824200	conserved+Plasmodium+protein%2C+unknown+function	INDEL	GTAATAATAATAA	G	inframe_deletion	agtaataataataat/agt	SNNNN827S
MMV019662	Pf3D7_10_v3	911058	PF3D7_1021900	conserved+Plasmodium+protein+%2810b+antigen%29%2C+unknown+function	INDEL	CATT	C	inframe_deletion	aat/-	N429-
MMV019662	Pf3D7_10_v3	1411739	PF3D7_1035600	merozoite surface protein (H101)	INDEL	T	TTTTA	intergenic
MMV019662	Pf3D7_11_v3	681281	PF3D7_1117900	conserved+Plasmodium+protein%2C+unknown+function	INDEL	GACGAAAAGGAAGACGAACACCAATACAAACGTGAAA	G	inframe_deletion	gacgaaaaggaagacgaacaccaatacaaacgtgaaaac/gac	DEKEDEHQYKREN844D
MMV019662	Pf3D7_11_v3	1733130	PF3D7_1143300	"DNA-directed RNA polymerase I, putative"	INDEL	AATTT	A	intergenic
MMV019662	Pf3D7_12_v3	962131	PF3D7_1223600	"conserved Plasmodium protein, unknown function"	INDEL	T	TTA	intergenic
MMV019662	Pf3D7_12_v3	1863161	PF3D7_1244400	conserved+Plasmodium+protein%2C+unknown+function	INDEL	G	GTAATAA	inframe_insertion	agt/agTAATAAt	S1169SNN
MMV019662	Pf3D7_14_v3	3165362	PF3D7_1476900	"Plasmodium exported protein, unknown function, pseudogene"	INDEL	T	TTTTA	intergenic
MMV019662	Pf3D7_14_v3	3212165	PF3D7_1477900	"acyl-CoA synthetase, pseudogene (ACS1b)"	INDEL	GA	G	intergenic
MMV019662	Pf3D7_02_v3	644517			SNP	C	T	intergenic_region		n.644517C>T
MMV019662	Pf3D7_03_v3	318779			SNP	C	T	intergenic_region		n.318779C>T
MMV019662	Pf3D7_04_v3	819156			SNP	G	A	intergenic_region		n.819156G>A
MMV019662	Pf3D7_04_v3	1069190			SNP	C	T	intergenic_region		n.1069190C>T
MMV019662	Pf3D7_05_v3	184904	PF3D7_0504700	conserved+Plasmodium+protein%2C+unknown+function	SNP	T	C	non_synonymous_coding	aTt/aCt	I1495T 4484T>C
MMV019662	Pf3D7_05_v3	1265211	PF3D7_0530900	formin+1	SNP	A	C	non_synonymous_coding	gaT/gaG	D180E 540T>G
MMV019662	Pf3D7_06_v3	96487	PF3D7_0602100	ATP-dependent+RNA+helicase%2C+putative	SNP	A	T	intron_variant		c.3918-46A>T
MMV019662	Pf3D7_07_v3	1215823			SNP	G	A	intergenic_region		n.1215823G>A
MMV019662	Pf3D7_08_v3	712552	PF3D7_0815100	RAP+protein%2C+putative	SNP	A	T	non_synonymous_coding	ttA/ttT	L438F 1314A>T
MMV019662	Pf3D7_08_v3	1466327			SNP	A	C	intergenic_region
MMV019662	Pf3D7_10_v3	962728			SNP	G	A	intergenic_region		n.962728G>A
MMV019662	Pf3D7_10_v3	1167081			SNP	C	A	intergenic_region		n.1167081C>A
MMV019662	Pf3D7_11_v3	688			SNP	A	G	intergenic_region		n.688A>G
MMV019662	Pf3D7_12_v3	1736472	PF3D7_1240900	erythrocyte+membrane+protein+1%2C+PfEMP1+%28VAR%29	SNP	C	T	synonymous_variant	taC/taT	Y310Y 930C>T
MMV019662	Pf3D7_12_v3	1736490	PF3D7_1240900	erythrocyte+membrane+protein+1%2C+PfEMP1+%28VAR%29	SNP	C	G	synonymous_variant	cgC/cgG	R316R 948C>G
MMV019662	Pf3D7_12_v3	1736499	PF3D7_1240900	erythrocyte+membrane+protein+1%2C+PfEMP1+%28VAR%29	SNP	G	A	synonymous_variant	gaG/gaA	E319E 957G>A
MMV019662	Pf3D7_13_v3	1335685			SNP	C	T	intergenic_region		n.1335685C>T
MMV019662	Pf3D7_13_v3	2874963			SNP	C	T	intergenic_region		n.2874963C>T
MMV019662	Pf3D7_14_v3	558			SNP	A	G	intergenic_region		n.558A>G
MMV019662	Pf3D7_03_v3	318762			INDEL	C	CT	intergenic_region		n.318762_318763insT
MMV019662	Pf3D7_04_v3	819136			INDEL	T	TAA	intergenic_region		n.819136_819137insAA
MMV019662	Pf3D7_05_v3	240337	PF3D7_0505500	DNA+mismatch+repair+protein+MSH6%2C+putative+%28MSH6%29	INDEL	CAT	C	intron_variant		c.3238-68_3238-67delAT
MMV019662	Pf3D7_05_v3	653772			INDEL	CAT	C	intergenic_region		n.653773_653774delAT
MMV019662	Pf3D7_05_v3	758093			INDEL	G	GA	intergenic_region		n.758093_758094insA
MMV019662	Pf3D7_05_v3	989699			INDEL	AT	A,ATT	intergenic_region		n.989700delT
MMV019662	Pf3D7_05_v3	1017101			INDEL	AT	A,ATT	intergenic_region		n.1017102delT
MMV019662	Pf3D7_05_v3	1120291			INDEL	A	AT	intergenic_region		n.1120291_1120292insT
MMV019662	Pf3D7_06_v3	235865			INDEL	CAT	C,CATAT	intergenic_region		n.235866_235867delAT
MMV019662	Pf3D7_07_v3	926869	PF3D7_0721400	conserved+Plasmodium+protein%2C+unknown+function	INDEL	GTA	G	intron_variant		c.71-105_71-104delTA
MMV019662	Pf3D7_07_v3	1227581	PF3D7_0728700	alpha%2Fbeta+hydrolase%2C+putative	INDEL	A	AT	intron_variant		c.813+30_813+31insA
MMV019662	Pf3D7_07_v3	1348486			INDEL	AT	A	intergenic_region		n.1348487delT
MMV019662	Pf3D7_08_v3	512861			INDEL	G	GA	intergenic_region		n.512861_512862insA
MMV019662	Pf3D7_08_v3	654447			INDEL	T	TA	intergenic_region		n.654447_654448insA
MMV019662	Pf3D7_09_v3	754118			INDEL	AAT	A,AATAT	intergenic_region		n.754119_754120delAT
MMV019662	Pf3D7_09_v3	797287	PF3D7_0919400	protein+disulfide+isomerase+%28PDI9%29	INDEL	AAT	A	intron_variant		c.1442-76_1442-75delAT
MMV019662	Pf3D7_09_v3	904578			INDEL	CAT	C	intergenic_region		n.904579_904580delAT
MMV019662	Pf3D7_09_v3	1180850			INDEL	GTA	G	intergenic_region		n.1180851_1180852delTA
MMV019662	Pf3D7_10_v3	139219	PF3D7_1002900	conserved+Plasmodium+protein%2C+unknown+function	INDEL	GAT	G	splice_region_variant+intron_variant		c.206+7_206+8delAT
MMV019662	Pf3D7_10_v3	184123	PF3D7_1004100	hypothetical+protein	INDEL	TTA	T	intron_variant		c.1138-50_1138-49delTA
MMV019662	Pf3D7_10_v3	243980			INDEL	AAT	A	intergenic_region		n.243981_243982delAT
MMV019662	Pf3D7_10_v3	570817	PF3D7_1014300	conserved+protein%2C+unknown+function	INDEL	AGTGGAAAACGTGAAAGAT	A	inframe_deletion	aacgtgaaagatgtggaa/	N1674_E1679del 5020_5037delAACGTGAAAGATGTGGAA
MMV019662	Pf3D7_10_v3	827601	PF3D7_1020600	conserved+Plasmodium+membrane+protein%2C+unknown+function	INDEL	AATAT	A,AAT	intron_variant		c.66+49_66+52delATAT
MMV019662	Pf3D7_10_v3	954703			INDEL	GATAT	G,GAT	intergenic_region		n.954704_954707delATAT
MMV019662	Pf3D7_11_v3	495638	PF3D7_1113000	conserved+Plasmodium+protein%2C+unknown+function	INDEL	G	GAAAAAAA	splice_region_variant+intron_variant		c.3388+5_3388+6insAAAAAAA
MMV019662	Pf3D7_11_v3	1433364	PF3D7_1136500.2	casein+kinase+1+%28CK1%29	INDEL	CAT	C,CATAT	intron_variant		c.837-90_837-89delAT
MMV019662	Pf3D7_11_v3	1716027	PF3D7_1142900	conserved+Plasmodium+protein%2C+unknown+function	INDEL	GA	G,GAA	frameshift_variant	aat/	N256fs 767delA
MMV019662	Pf3D7_12_v3	97312			INDEL	AT	A	intergenic_region		n.97313delT
MMV019662	Pf3D7_12_v3	137608	PF3D7_1202300	dynein+heavy+chain%2C+putative	INDEL	A	AAAT	disruptive_inframe_insertion	aaa/aaTAAa	N4629dup 13887_13889dupTAA
MMV019662	Pf3D7_12_v3	243877	PF3D7_1205500	zinc+finger+protein%2C+putative	INDEL	T	TTAA	disruptive_inframe_insertion	att/aATAtt	N365dup 1094_1096dupATA
MMV019662	Pf3D7_12_v3	631017			INDEL	GTA	G	intergenic_region		n.631018_631019delTA
MMV019662	Pf3D7_12_v3	1626663			INDEL	CATATATAT	C	intergenic_region		n.1626664_1626671delATATATAT
MMV019662	Pf3D7_12_v3	2252432			INDEL	C	CAGGG	intergenic_region
MMV019662	Pf3D7_12_v3	2252433			INDEL	T	TTTAGG	intergenic_region
MMV019662	Pf3D7_12_v3	2252435			INDEL	T	TTTAGGGTTTAG	intergenic_region
MMV019662	Pf3D7_13_v3	226542			INDEL	T	TA	intergenic_region		n.226542_226543insA
MMV019662	Pf3D7_13_v3	291702			INDEL	T	TA	intergenic_region		n.291702_291703insA
MMV019662	Pf3D7_13_v3	1620705			INDEL	A	AT	intergenic_region		n.1620705_1620706insT
MMV019662	Pf3D7_13_v3	1968392	PF3D7_1349000	conserved+Plasmodium+protein%2C+unknown+function	INDEL	C	CA,CAAAAAAAAAA	splice_region_variant+intron_variant		c.637-5_637-4insT
MMV019662	Pf3D7_13_v3	2509463			INDEL	A	AT	intergenic_region		n.2509463_2509464insT
MMV019662	Pf3D7_13_v3	2839858			INDEL	CAT	C	intergenic_region		n.2839859_2839860delAT
MMV019662	Pf3D7_13_v3	2874945			INDEL	GGTGT	G	intergenic_region		n.2874946_2874949delGTGT
MMV019662	Pf3D7_13_v3	2874951			INDEL	A	AATAC	intergenic_region		n.2874951_2874952insATAC
MMV019662	Pf3D7_14_v3	1532432			INDEL	AT	A	intergenic_region		n.1532433delT
MMV019662	Pf3D7_14_v3	1625083	PF3D7_1440000	conserved+Plasmodium+protein%2C+unknown+function	INDEL	CAT	C,CATAT	intron_variant		c.6196-68_6196-67delAT
MMV019662	Pf3D7_14_v3	2312769			INDEL	CA	C,CAA	intergenic_region		n.2312770delA
MMV019662	Pf3D7_14_v3	2635223			INDEL	AT	A	intergenic_region		n.2635224delT
MMV019662	Pf3D7_14_v3	3148759			INDEL	TTA	T	intergenic_region		n.3148760_3148761delTA
MMV019719	Pf3D7_04_v3	254281	PF3D7_0404600	conserved+Plasmodium+membrane+protein%2C+unknown+function	SNP	A	T	non_synonymous_coding	aAa/aTa	K2184I
MMV019719	Pf3D7_07_v3	1442836	PF3D7_0733000	"erythrocyte membrane protein 1, PfEMP1 (VAR)"	SNP	T	C	intergenic
MMV019719	Pf3D7_12_v3	1611521	PF3D7_1238800	acyl-CoA+synthetase+%28ACS11%29	SNP	T	G	non_synonymous_coding	Ttt/Gtt	F387V
MMV019719	Pf3D7_12_v3	1964182	PF3D7_1247600	conserved+Plasmodium+protein%2C+unknown+function	SNP	A	G	non_synonymous_coding	tTt/tCt	F26S
MMV019719	Pf3D7_07_v3	916307	PF3D7_0721100	"conserved Plasmodium protein, unknown function"	INDEL	G	GTA	intergenic
MMV019719	Pf3D7_14_v3	487339	PF3D7_1412100	"conserved Plasmodium protein, unknown function"	INDEL	A	AACAT	intergenic
MMV020746	Pf3D7_03_v3	823307	PF3D7_0319700	ABC+transporter%2C+putative	SNP	T	A	non_synonymous_coding	Tta/Ata	L690I
MMV020746	Pf3D7_03_v3	827777	PF3D7_0319700	ABC+transporter%2C+putative	SNP	C	G	non_synonymous_coding	Cgt/Ggt	R2180G
MMV020746	Pf3D7_03_v3	827778	PF3D7_0319700	ABC+transporter%2C+putative	SNP	G	C	non_synonymous_coding	cGt/cCt	R2180P
MMV020746	Pf3D7_11_v3	563740	PF3D7_1114900	conserved+Plasmodium+protein%2C+unknown+function	SNP	G	T	non_synonymous_coding	tGt/tTt	C575F
MMV020746	Pf3D7_05_v3	878541	PF3D7_0521500	ribosomal+large+subunit+pseudouridylate+synthase%2C+putative	INDEL	GTTTA	G	intron_variant
MMV020746	Pf3D7_09_v3	1014092	PF3D7_0925000	"conserved Plasmodium protein, unknown function"	INDEL	A	ATATGTATGTGTG	intergenic
MMV020746	Pf3D7_11_v3	330085	PF3D7_1107800	transcription+factor+with+AP2+domain%28s%29+%28ApiAP2%29	INDEL	GATTATT	G	inframe_deletion	aataat/-	NN1755-
MMV020746	Pf3D7_12_v3	1570735	PF3D7_1237600	"periodic tryptophan protein 1, putative (PWP1)"	INDEL	ATATTTATT	A	intergenic
MMV020746	Pf3D7_13_v3	744865	PF3D7_1317900	"small ribosomal subunit nuclear export protein, putative"	INDEL	C	CATAA	intergenic
MMV020746	Pf3D7_14_v3	832029	PF3D7_1420100	"conserved Plasmodium protein, unknown function"	INDEL	TATATTC	T	intergenic
MMV020746	Pf3D7_14_v3	1186374	PF3D7_1430100	phosphotyrosyl+phosphatase+activator%2C+putative	INDEL	A	AATAT	intron_variant
MMV020746	Pf3D7_14_v3	1687597	PF3D7_1441300	serine%2Fthreonine+protein+kinase%2C+putative	INDEL	G	GA	frameshift_variant	-/A	-1729?
MMV020746	Pf3D7_14_v3	3048614	PF3D7_1474400	conserved+Plasmodium+protein%2C+unknown+function	INDEL	G	GATA	inframe_insertion	gat/gATAat	D1042DN
MMV023367	Pf3D7_11_v3	1655458	PF3D7_1141100	conserved+Plasmodium+protein%2C+unknown+function	SNP	G	T	non_synonymous_coding	aaG/aaT	K2046N
MMV023367	Pf3D7_14_v3	2468952	PF3D7_1460500	conserved+Plasmodium+protein%2C+unknown+function	SNP	C	A	non_synonymous_coding	aaC/aaA	N954K
MMV023367	Pf3D7_14_v3	2468955	PF3D7_1460500	conserved+Plasmodium+protein%2C+unknown+function	SNP	T	A	non_synonymous_coding	aaT/aaA	N955K
MMV023367	Pf3D7_03_v3	435104	PF3D7_0310200	phd+finger+protein%2C+putative	INDEL	GGTAGATGTAGACCACAAAATGGTAGATGTAGACCACAAAATGGTAGATGTAGACCACAAAA	G	frameshift_variant	-	-2606
MMV023367	Pf3D7_05_v3	881587	PF3D7_0521700	"DEAD/DEAH box ATP-dependent RNA helicase, putative"	INDEL	A	AT	intergenic
MMV023367	Pf3D7_05_v3	1114859	PF3D7_0526600	"conserved Plasmodium protein, unknown function"	INDEL	AATATATAT	A	intergenic
MMV024114	Pf3D7_07_v3	403667	PF3D7_0709000	chloroquine+resistance+transporter+%28CRT%29	SNP	G	A	non_synonymous_coding	aGt/aAt	S90N
MMV024114	Pf3D7_07_v3	1058644	PF3D7_0725000	"exonuclease I, putative"	SNP	T	C	intergenic
MMV024114	Pf3D7_12_v3	23309	PF3D7_1200100	erythrocyte+membrane+protein+1%2C+PfEMP1+%28VAR%29	SNP	A	T	synonymous_variant	acA/acT	T1783
MMV024114	Pf3D7_12_v3	23533	PF3D7_1200100	erythrocyte+membrane+protein+1%2C+PfEMP1+%28VAR%29	SNP	G	A	non_synonymous_coding	aGt/aAt	S1858N
MMV024114	Pf3D7_12_v3	23534	PF3D7_1200100	erythrocyte+membrane+protein+1%2C+PfEMP1+%28VAR%29	SNP	T	A	non_synonymous_coding	agT/agA	S1858R
MMV024114	Pf3D7_12_v3	23536	PF3D7_1200100	erythrocyte+membrane+protein+1%2C+PfEMP1+%28VAR%29	SNP	G	A	non_synonymous_coding	aGc/aAc	S1859N
MMV024114	Pf3D7_12_v3	23537	PF3D7_1200100	erythrocyte+membrane+protein+1%2C+PfEMP1+%28VAR%29	SNP	C	T	synonymous_variant	agC/agT	S1859
MMV024114	Pf3D7_12_v3	23541	PF3D7_1200100	erythrocyte+membrane+protein+1%2C+PfEMP1+%28VAR%29	SNP	G	A	non_synonymous_coding	Gat/Aat	D1861N
MMV024114	Pf3D7_12_v3	23552	PF3D7_1200100	erythrocyte+membrane+protein+1%2C+PfEMP1+%28VAR%29	SNP	C	G	non_synonymous_coding	ttC/ttG	F1864L
MMV024114	Pf3D7_12_v3	23566	PF3D7_1200100	erythrocyte+membrane+protein+1%2C+PfEMP1+%28VAR%29	SNP	G	A	non_synonymous_coding	aGt/aAt	S1869N
MMV024114	Pf3D7_12_v3	23624	PF3D7_1200100	erythrocyte+membrane+protein+1%2C+PfEMP1+%28VAR%29	SNP	G	A	synonymous_variant	agG/agA	R1888
MMV024114	Pf3D7_12_v3	23625	PF3D7_1200100	erythrocyte+membrane+protein+1%2C+PfEMP1+%28VAR%29	SNP	G	A	non_synonymous_coding	Gat/Aat	D1889N
MMV024114	Pf3D7_12_v3	23635	PF3D7_1200100	erythrocyte+membrane+protein+1%2C+PfEMP1+%28VAR%29	SNP	C	G	non_synonymous_coding	aCt/aGt	T1892S
MMV024114	Pf3D7_14_v3	484269	PF3D7_1412100	"conserved Plasmodium protein, unknown function"	SNP	A	T	intergenic
MMV024114	Pf3D7_01_v3	288090	PF3D7_0106800	Rab+GTPase+5c+%28RAB5c%29	INDEL	TAA	T	intron_variant
MMV024114	Pf3D7_03_v3	579490	PF3D7_0314400	"serine/threonine protein phosphatase 6, putative (PPP6)"	INDEL	A	ATATT	intergenic
MMV024114	Pf3D7_05_v3	618472	PF3D7_0514900	"conserved Plasmodium protein, unknown function"	INDEL	ATTTCATTTTG	A	intergenic
MMV024114	Pf3D7_07_v3	1409923	PF3D7_0732700	rifin+%28RIF%29	INDEL	GA	G	frameshift_variant	-	-343
MMV024114	Pf3D7_08_v3	1472648	PF3D7_0833500	"erythrocyte membrane protein 1, PfEMP1 (VAR)"	INDEL	GT	G	intergenic
MMV024114	Pf3D7_09_v3	1158761	PF3D7_0928800	"serine/threonine protein kinase, putative"	INDEL	AAAATG	A	intergenic
MMV024114	Pf3D7_10_v3	1049827	PF3D7_1025000	"formin 2, putative"	INDEL	CT	C	intergenic
MMV024114	Pf3D7_12_v3	23506	PF3D7_1200100	erythrocyte+membrane+protein+1%2C+PfEMP1+%28VAR%29	INDEL	AACCAAAGGATGT	A	inframe_deletion	caaccaaaggatgta/caa	QPKDV1849Q
MMV024114	Pf3D7_12_v3	23666	PF3D7_1200100	erythrocyte+membrane+protein+1%2C+PfEMP1+%28VAR%29	INDEL	GA	G	frameshift_variant	-	-1903
MMV024114	Pf3D7_12_v3	23669	PF3D7_1200100	erythrocyte+membrane+protein+1%2C+PfEMP1+%28VAR%29	INDEL	TAC	T	frameshift_variant	-	-1904
MMV024114	Pf3D7_12_v3	1066887	PF3D7_1226300	"haloacid dehalogenase-like hydrolase, putative (HAD2)"	INDEL	G	GT	intergenic
MMV024114	Pf3D7_12_v3	1346992	PF3D7_1232700	conserved+Plasmodium+protein%2C+unknown+function	INDEL	T	TCATAAA	intron_variant
MMV024114	Pf3D7_14_v3	417118	PF3D7_1410300	"WD repeat-containing protein, putative"	INDEL	TTATATATA	T,TTATATA	intergenic
MMV024114	Pf3D7_14_v3	2234172	PF3D7_1454400	aminopeptidase+P+%28APP%29	INDEL	TATATTTTTAATGGTATTCCATTTAA	T	frameshift_variant	-	-11
MMV026596	Pf3D7_02_v3	221176	PF3D7_0205300	conserved+Plasmodium+protein%2C+unknown+function	SNP	G	A	intron_variant
MMV026596	Pf3D7_05_v3	106031	PF3D7_0502200	"conserved Plasmodium membrane protein, unknown function"	SNP	G	T	intergenic
MMV026596	Pf3D7_05_v3	960307	PF3D7_0523000	multidrug+resistance+protein+%28MDR1%29	SNP	T	G	NON_SYNONYMOUS_CODING	ttT/ttG	F806L
MMV026596	Pf3D7_05_v3	1327090	PF3D7_0532900	rifin+%28RIF%29	SNP	A	T	NON_SYNONYMOUS_CODING	gaA/gaT	E206D
MMV026596	Pf3D7_05_v3	1327105	PF3D7_0532900	rifin+%28RIF%29	SNP	C	T	SYNONYMOUS_CODING	gcC/gcT	A211
MMV026596	Pf3D7_06_v3	29445	PF3D7_0600600	"erythrocyte membrane protein 1 (PfEMP1), exon 2 (VAR)"	SNP	C	A	intergenic
MMV026596	Pf3D7_06_v3	29447	PF3D7_0600600	"erythrocyte membrane protein 1 (PfEMP1), exon 2 (VAR)"	SNP	C	A	intergenic
MMV026596	Pf3D7_06_v3	29451	PF3D7_0600600	"erythrocyte membrane protein 1 (PfEMP1), exon 2 (VAR)"	SNP	C	A	intergenic
MMV026596	Pf3D7_09_v3	827573	PF3D7_0920200	"CS domain protein, putative"	SNP	A	T	intergenic
MMV026596	Pf3D7_10_v3	386754	PF3D7_1009600	"protein phosphatase, putative"	SNP	A	T	intergenic
MMV026596	Pf3D7_10_v3	708928	PF3D7_1017600	"conserved Plasmodium protein, unknown function"	SNP	G	T	intergenic
MMV026596	Pf3D7_10_v3	708929	PF3D7_1017600	"conserved Plasmodium protein, unknown function"	SNP	A	T	intergenic
MMV026596	Pf3D7_10_v3	708931	PF3D7_1017600	"conserved Plasmodium protein, unknown function"	SNP	G	T	intergenic
MMV026596	Pf3D7_04_v3	215687	PF3D7_0403800	"alpha/beta hydrolase, putative"	INDEL	AATATATAT	A	intergenic
MMV026596	Pf3D7_12_v3	1352478	PF3D7_1232900	nucleotidyltransferase%2C+putative	INDEL	A	AATAT	intron_variant
MMV026596	Pf3D7_14_v3	440906	PF3D7_1411000.1	conserved+Plasmodium+protein%2C+unknown+function	INDEL	AAATAATAAT	A	disruptive_inframe_deletion	aataataat/-	NNN123-
MMV026596	Pf3D7_14_v3	1294597	PF3D7_1432800	conserved+Plasmodium+protein%2C+unknown+function	INDEL	T	TATCATCATC	CODON_CHANGE_PLUS_CODON_INSERTION	gat/gaGATGATGATt	D163EMMI
MMV027634	Pf3D7_01_v3	9790	PF3D7_0100100	"erythrocyte membrane protein 1, PfEMP1 (VAR)"	SNP	A	C	intergenic
MMV027634	Pf3D7_01_v3	9793	PF3D7_0100100	"erythrocyte membrane protein 1, PfEMP1 (VAR)"	SNP	A	T	intergenic
MMV027634	Pf3D7_01_v3	9806	PF3D7_0100100	"erythrocyte membrane protein 1, PfEMP1 (VAR)"	SNP	G	C	intergenic
MMV027634	Pf3D7_02_v3	845036	PF3D7_0220900	"Plasmodium exported protein, unknown function, pseudogene"	SNP	C	T	intergenic
MMV027634	Pf3D7_04_v3	749220	PF3D7_0417200	bifunctional+dihydrofolate+reductase-thymidylate+synthase+%28DHFR-TS%29	SNP	G	A	non_synonymous_coding	gGa/gAa	G378E
MMV027634	Pf3D7_04_v3	749294	PF3D7_0417200	bifunctional+dihydrofolate+reductase-thymidylate+synthase+%28DHFR-TS%29	SNP	A	T	non_synonymous_coding	Ata/Tta	I403L
MMV027634	Pf3D7_04_v3	749738	PF3D7_0417200	bifunctional+dihydrofolate+reductase-thymidylate+synthase+%28DHFR-TS%29	SNP	C	A	non_synonymous_coding	Cat/Aat	H551N
MMV027634	Pf3D7_04_v3	1183154	PF3D7_0426000	"erythrocyte membrane protein 1, PfEMP1 (VAR)"	SNP	T	C	intergenic
MMV027634	Pf3D7_04_v3	1183160	PF3D7_0426000	"erythrocyte membrane protein 1, PfEMP1 (VAR)"	SNP	C	A	intergenic
MMV027634	Pf3D7_04_v3	1183164	PF3D7_0426000	"erythrocyte membrane protein 1, PfEMP1 (VAR)"	SNP	G	T	intergenic
MMV027634	Pf3D7_12_v3	841694	PF3D7_1221000	histone-lysine+N-methyltransferase%2C+H3+lysine-4+specific+%28SET10%29	SNP	T	C	synonymous_variant	aaA/aaG	K736
MMV027634	Pf3D7_13_v3	2636097	PF3D7_1366000	"conserved Plasmodium protein, unknown function"	SNP	G	T	intergenic
MMV027634	Pf3D7_01_v3	574570	PF3D7_0114900	"Plasmodium exported protein, unknown function, pseudogene"	INDEL	TATAC	T	intergenic
MMV027634	Pf3D7_04_v3	566725	PF3D7_0412700	erythrocyte+membrane+protein+1%2C+PfEMP1+%28VAR%29	INDEL	T	TCGCCGACGTCACTGC	inframe_insertion	-/GCAGTGACGTCGGCG	-873AVTSA
MMV027634	Pf3D7_04_v3	1183167	PF3D7_0426000	"erythrocyte membrane protein 1, PfEMP1 (VAR)"	INDEL	TAGTTTATCAAG	T	intergenic
MMV027634	Pf3D7_08_v3	345082	PF3D7_0806400	"glycosyltransferase family 28 protein, putative"	INDEL	CATAA	C	intergenic
MMV027634	Pf3D7_10_v3	801347	PF3D7_1019700	conserved+Plasmodium+protein%2C+unknown+function	INDEL	TTATTTG	T	disruptive_inframe_deletion	acaaataag/aag	TNK717K
MMV027634	Pf3D7_11_v3	803846	PF3D7_1121300	protein+kinase%2C+putative+%28TKL2%29	INDEL	C	CATT	disruptive_inframe_insertion	aat/aaAATt	N1042KI
MMV027634	Pf3D7_13_v3	2554965	PF3D7_1363700	"conserved Plasmodium protein, unknown function"	INDEL	AATATATAT	A	intergenic
MMV028038	Pf3D7_01_v3	305635	PF3D7_0107500	lipid%2Fsterol%3AH++symporter	SNP	G	T	non_synonymous_coding	gCa/gAa	A1208E
MMV028038	Pf3D7_01_v3	308064	PF3D7_0107500	lipid%2Fsterol%3AH++symporter	SNP	C	T	non_synonymous_coding	atG/atA	M398I
MMV028038	Pf3D7_03_v3	545662	PF3D7_0313400	"conserved Plasmodium protein, unknown function"	SNP	T	C	intergenic
MMV028038	Pf3D7_04_v3	26226	PF3D7_0400100	"erythrocyte membrane protein 1, PfEMP1 (VAR)"	SNP	A	G	intergenic
MMV028038	Pf3D7_04_v3	26963	PF3D7_0400100	"erythrocyte membrane protein 1, PfEMP1 (VAR)"	SNP	C	T	intergenic
MMV028038	Pf3D7_04_v3	28573	PF3D7_0400100	"erythrocyte membrane protein 1, PfEMP1 (VAR)"	SNP	A	T	intergenic
MMV028038	Pf3D7_04_v3	29503	PF3D7_0400100	erythrocyte+membrane+protein+1%2C+PfEMP1+%28VAR%29	SNP	G	T	synonymous_variant	acG/acT	T266
MMV028038	Pf3D7_04_v3	29510	PF3D7_0400100	erythrocyte+membrane+protein+1%2C+PfEMP1+%28VAR%29	SNP	A	C	synonymous_variant	Aga/Cga	R269
MMV028038	Pf3D7_04_v3	29512	PF3D7_0400100	erythrocyte+membrane+protein+1%2C+PfEMP1+%28VAR%29	SNP	A	C	non_synonymous_coding	agA/agC	R269S
MMV028038	Pf3D7_04_v3	29514	PF3D7_0400100	erythrocyte+membrane+protein+1%2C+PfEMP1+%28VAR%29	SNP	A	C	non_synonymous_coding	gAa/gCa	E270A
MMV028038	Pf3D7_04_v3	29515	PF3D7_0400100	erythrocyte+membrane+protein+1%2C+PfEMP1+%28VAR%29	SNP	A	C	non_synonymous_coding	gaA/gaC	E270D
MMV028038	Pf3D7_04_v3	29518	PF3D7_0400100	erythrocyte+membrane+protein+1%2C+PfEMP1+%28VAR%29	SNP	G	A	synonymous_variant	acG/acA	T271
MMV028038	Pf3D7_04_v3	29530	PF3D7_0400100	erythrocyte+membrane+protein+1%2C+PfEMP1+%28VAR%29	SNP	T	C	synonymous_variant	gcT/gcC	A275
MMV028038	Pf3D7_06_v3	1164007	PF3D7_0628200	protein+kinase+PK4+%28PK4%29	SNP	A	T	synonymous_variant	ggA/ggT	G1382
MMV028038	Pf3D7_09_v3	1532618	PF3D7_0937800	"erythrocyte membrane protein 1, PfEMP1 (VAR)"	SNP	T	A	intergenic
MMV028038	Pf3D7_09_v3	1534131	PF3D7_0937800	"erythrocyte membrane protein 1, PfEMP1 (VAR)"	SNP	T	G	intergenic
MMV028038	Pf3D7_09_v3	1534147	PF3D7_0937800	"erythrocyte membrane protein 1, PfEMP1 (VAR)"	SNP	C	G	intergenic
MMV028038	Pf3D7_09_v3	1537506	PF3D7_0937800	"erythrocyte membrane protein 1, PfEMP1 (VAR)"	SNP	G	T	intergenic
MMV028038	Pf3D7_09_v3	1537514	PF3D7_0937800	"erythrocyte membrane protein 1, PfEMP1 (VAR)"	SNP	G	A	intergenic
MMV028038	Pf3D7_10_v3	111491	PF3D7_1002200	tryptophan-rich antigen 3 (PArt)	SNP	G	A	intergenic
MMV028038	Pf3D7_10_v3	485525	PF3D7_1012600	GMP synthetase (GMPS)	SNP	T	A	intergenic
MMV028038	Pf3D7_10_v3	1168453	PF3D7_1028300	nucleolar+preribosomal+assembly+protein%2C+putative	SNP	G	T	non_synonymous_coding	Cac/Aac	H169N
MMV028038	Pf3D7_13_v3	2185145	PF3D7_1354900	conserved+Plasmodium+protein%2C+unknown+function	SNP	A	T	non_synonymous_coding	aAt/aTt	N370I
MMV028038	Pf3D7_14_v3	595097	PF3D7_1414700	ubiquitin+carboxyl-terminal+hydrolase%2C+putative	SNP	C	T	non_synonymous_coding	Gct/Act	A684T
MMV028038	Pf3D7_04_v3	26224	PF3D7_0400100	"erythrocyte membrane protein 1, PfEMP1 (VAR)"	INDEL	A	ACG	intergenic
MMV028038	Pf3D7_04_v3	26871	PF3D7_0400100	"erythrocyte membrane protein 1, PfEMP1 (VAR)"	INDEL	TAAAAGGATCTAGTCTTAAAATAAAAGGACCTAGTCTTAAAAAAAAGGATCTAGTCTTAAAAA	T	intergenic
MMV028038	Pf3D7_04_v3	28522	PF3D7_0400100	"erythrocyte membrane protein 1, PfEMP1 (VAR)"	INDEL	TATAC	T	intergenic
MMV028038	Pf3D7_04_v3	883439	PF3D7_0419900	phosphatidylinositol+4-kinase%2C+putative	INDEL	ATGTTATTAAAAATAAAAATGG	A	inframe_deletion	gatgttattaaaaataaaaatggt/gat	DVIKNKNG1704D
MMV028038	Pf3D7_05_v3	27506	PF3D7_0500100	erythrocyte+membrane+protein+1%2C+PfEMP1+%28VAR%29	INDEL	C	CCTAGTGGTAACAACACAACAG	inframe_insertion	cct/cCTAGTGGTAACAACACAACAGct	P1892PSGNNTTA
MMV028038	Pf3D7_06_v3	703468	PF3D7_0616900	"conserved Plasmodium protein, unknown function"	INDEL	A	AATATATTT	intergenic
MMV028038	Pf3D7_08_v3	1215680	PF3D7_0828100	"conserved Plasmodium protein, unknown function"	INDEL	T	TAAAAAATA	intergenic
MMV028038	Pf3D7_09_v3	1158761	PF3D7_0928800	"serine/threonine protein kinase, putative"	INDEL	AAAATG	A	intergenic
MMV028038	Pf3D7_09_v3	1371051	PF3D7_0935200	sec-1+family+protein	INDEL	A	ATCATCT	disruptive_inframe_insertion	gat/gAGATGAat	D329EMN
MMV028038	Pf3D7_09_v3	1537500	PF3D7_0937800	"erythrocyte membrane protein 1, PfEMP1 (VAR)"	INDEL	TGA	T	intergenic
MMV028038	Pf3D7_09_v3	1537504	PF3D7_0937800	"erythrocyte membrane protein 1, PfEMP1 (VAR)"	INDEL	G	GAT	intergenic
MMV028038	Pf3D7_10_v3	844672	PF3D7_1020900	ADP-ribosylation factor (ARF1)	INDEL	AATATATATATATATATAT	A	intergenic
MMV028038	Pf3D7_11_v3	378911	PF3D7_1108900	"conserved Plasmodium protein, unknown function"	INDEL	TATTTTC	T	intergenic
MMV028038	Pf3D7_12_v3	942480	PF3D7_1223400	phospholipid-transporting+ATPase%2C+putative	INDEL	CGATGATGAGGAAGATGATGATGAAGAA	C	inframe_deletion	gatgatgaggaagatgatgatgaagaa/-	DDEEDDDEE453-
MMV028038	Pf3D7_13_v3	153675	PF3D7_1302900	"conserved Plasmodium protein, unknown function"	INDEL	AATATATATATATAT	A	intergenic
MMV028038	Pf3D7_13_v3	951029	PF3D7_1322400	"conserved Plasmodium protein, unknown function"	INDEL	AATATATATATATATATAT	A	intergenic
MMV029272	Pf3D7_11_v3	631572	PF3D7_1116700	cathepsin+C%2C+homolog%2Cdipeptidyl+peptidase+1+%28DPAP1%29	SNP	A	G	non_synonymous_coding	tTa/tCa	L437S
MMV029272	Pf3D7_11_v3	631638	PF3D7_1116700	cathepsin+C%2C+homolog%2Cdipeptidyl+peptidase+1+%28DPAP1%29	SNP	A	G	non_synonymous_coding	cTt/cCt	L415P
MMV029272	Pf3D7_11_v3	632698	PF3D7_1116700	cathepsin+C%2C+homolog%2Cdipeptidyl+peptidase+1+%28DPAP1%29	SNP	T	G	non_synonymous_coding	Aat/Cat	N62H
MMV029272	Pf3D7_06_v3	897515	PF3D7_0622000	conserved+Plasmodium+protein%2C+unknown+function	INDEL	A	AATCC	intron_variant
MMV029272	Pf3D7_09_v3	1141021	PF3D7_0928200	conserved+Plasmodium+protein%2C+unknown+function	INDEL	CATTATTATT	C	inframe_deletion	aataataat/-	NNN385-
MMV029272	Pf3D7_10_v3	430843	PF3D7_1011000	inner membrane complex sub-compartment protein 1 (ISP1)	INDEL	C	CTT	intergenic
MMV029272	Pf3D7_13_v3	1392441	PF3D7_1334100	"conserved Plasmodium protein, unknown function"	INDEL	A	AAAAAAAG	intergenic
MMV029272	Pf3D7_14_v3	97922	PF3D7_1402700	pre-mRNA+splicing+factor%2C+putative	INDEL	A	AAAAATT	intron_variant
MMV665789	Pf3D7_10_v3	464	PF3D7_1000100	"erythrocyte membrane protein 1, PfEMP1 (VAR)"	SNP	A	G	intergenic
MMV665789	Pf3D7_14_v3	1955156	PF3D7_1447900	multidrug+resistance+protein+2+%28heavy+metal+transport+family%29+%28MDR2%29	SNP	T	A	non_synonymous_coding	aaA/aaT	K840N
MMV665789	Pf3D7_07_v3	178758	PF3D7_0704100	"conserved Plasmodium membrane protein, unknown function"	INDEL	TTATATATA	T	intergenic
MMV665789	Pf3D7_11_v3	983492	PF3D7_1124900	"60S ribosomal protein L35, putative"	INDEL	A	ATATGTATGTATGTATGTATG	intergenic
MMV665789	Pf3D7_13_v3	2063327	PF3D7_1351700	alveolin%2C+putative+%28ALV6%29	INDEL	CAATAAT	C	inframe_deletion	aataat/-	NN1121-
MMV665789	Pf3D7_14_v3	79418	PF3D7_1402000	conserved+Plasmodium+protein%2C+unknown+function	INDEL	AAAATAAAT	A	intron_variant
MMV665789	Pf3D7_14_v3	803650	PF3D7_1419300	glutathione S-transferase (GST)	INDEL	ATATTTATT	A	intergenic
MMV665789	Pf3D7_06_v3	62247	PF3D7_0601500	"Plasmodium exported protein (PHISTb), unknown function"	SNP	C	T	intergenic		n.62247C>T
MMV665789	Pf3D7_11_v3	988073	PF3D7_1125100	vacuolar+membrane+protein-related%2C+putative	SNP	C	G	non_synonymous_coding	Caa/Gaa	Q482E 1444C>G
MMV665789	Pf3D7_06_v3	341284	PF3D7_0608100	conserved+Plasmodium+protein%2C+unknown+function	INDEL	AATAAGAATAATAAGGATC	A	inframe_deletion	aaggatcataagaataat/	K1169_N1174del 3505_3522delAAGGATCATAAGAATAAT
MMV665789	Pf3D7_11_v3	1027933	PF3D7_1126300	DnaJ+protein%2C+putative	INDEL	CCAAATAATGCATATCATG	C	inframe_deletion	aatgcatatcatgcaaat/	N340_N345del 1018_1035delAATGCATATCATGCAAAT
MMV665789	Pf3D7_13_v3	951902	PF3D7_1322400	conserved+Plasmodium+protein%2C+unknown+function	INDEL	TAAAGGA	T	disruptive_inframe_deletion	aaggaaaaa/aaa	E197_K198del 588_593delGGAAAA
MMV665789	Pf3D7_13_v3	1541900	PF3D7_1338100	"26S proteasome regulatory subunit RPN3, putative (RPN3)"	INDEL	A	ATATTTATT	intergenic		n.1541900_1541901insTATTTATT
MMV665852	Pf3D7_04_v3	1199051	PF3D7_0426000	"erythrocyte membrane protein 1, PfEMP1 (VAR)"	SNP	G	C	intergenic
MMV665852	Pf3D7_07_v3	120698	PF3D7_0703000	conserved+Plasmodium+protein%2C+unknown+function	SNP	G	A	synonymous_variant	gcG/gcA	A1820
MMV665852	Pf3D7_07_v3	1110487	PF3D7_0726400	conserved+Plasmodium+membrane+protein%2C+unknown+function	SNP	T	A	non_synonymous_coding	aaA/aaT	K4488N
MMV665852	Pf3D7_08_v3	1371801	PF3D7_0831750	"Plasmodium exported protein (PHISTa), unknown function, pseudogene"	SNP	A	G	intergenic
MMV665852	Pf3D7_10_v3	866652	PF3D7_1021400	endomembrane+protein+70%2C+putative	SNP	T	A	synonymous_variant	tcT/tcA	S590
MMV665852	Pf3D7_12_v3	1900	PF3D7_1200100	"erythrocyte membrane protein 1, PfEMP1 (VAR)"	SNP	G	A	intergenic
MMV665852	Pf3D7_12_v3	1943	PF3D7_1200100	"erythrocyte membrane protein 1, PfEMP1 (VAR)"	SNP	T	G	intergenic
MMV665852	Pf3D7_12_v3	1947	PF3D7_1200100	"erythrocyte membrane protein 1, PfEMP1 (VAR)"	SNP	T	G	intergenic
MMV665852	Pf3D7_12_v3	1948	PF3D7_1200100	"erythrocyte membrane protein 1, PfEMP1 (VAR)"	SNP	A	T	intergenic
MMV665852	Pf3D7_12_v3	2044	PF3D7_1200100	"erythrocyte membrane protein 1, PfEMP1 (VAR)"	SNP	A	C	intergenic
MMV665852	Pf3D7_12_v3	2046	PF3D7_1200100	"erythrocyte membrane protein 1, PfEMP1 (VAR)"	SNP	C	G	intergenic
MMV665852	Pf3D7_12_v3	2052	PF3D7_1200100	"erythrocyte membrane protein 1, PfEMP1 (VAR)"	SNP	C	T	intergenic
MMV665852	Pf3D7_12_v3	2054	PF3D7_1200100	"erythrocyte membrane protein 1, PfEMP1 (VAR)"	SNP	T	G	intergenic
MMV665852	Pf3D7_12_v3	2356	PF3D7_1200100	"erythrocyte membrane protein 1, PfEMP1 (VAR)"	SNP	G	C	intergenic
MMV665852	Pf3D7_12_v3	2361	PF3D7_1200100	"erythrocyte membrane protein 1, PfEMP1 (VAR)"	SNP	A	T	intergenic
MMV665852	Pf3D7_12_v3	2364	PF3D7_1200100	"erythrocyte membrane protein 1, PfEMP1 (VAR)"	SNP	A	T	intergenic
MMV665852	Pf3D7_12_v3	2376	PF3D7_1200100	"erythrocyte membrane protein 1, PfEMP1 (VAR)"	SNP	T	G	intergenic
MMV665852	Pf3D7_12_v3	2379	PF3D7_1200100	"erythrocyte membrane protein 1, PfEMP1 (VAR)"	SNP	C	G	intergenic
MMV665852	Pf3D7_12_v3	2385	PF3D7_1200100	"erythrocyte membrane protein 1, PfEMP1 (VAR)"	SNP	T	G	intergenic
MMV665852	Pf3D7_12_v3	2391	PF3D7_1200100	"erythrocyte membrane protein 1, PfEMP1 (VAR)"	SNP	A	T	intergenic
MMV665852	Pf3D7_12_v3	6399	PF3D7_1200100	"erythrocyte membrane protein 1, PfEMP1 (VAR)"	SNP	T	G	intergenic
MMV665852	Pf3D7_12_v3	6402	PF3D7_1200100	"erythrocyte membrane protein 1, PfEMP1 (VAR)"	SNP	A	G	intergenic
MMV665852	Pf3D7_12_v3	6715	PF3D7_1200100	"erythrocyte membrane protein 1, PfEMP1 (VAR)"	SNP	T	C	intergenic
MMV665852	Pf3D7_12_v3	7088	PF3D7_1200100	"erythrocyte membrane protein 1, PfEMP1 (VAR)"	SNP	T	C	intergenic
MMV665852	Pf3D7_12_v3	7098	PF3D7_1200100	"erythrocyte membrane protein 1, PfEMP1 (VAR)"	SNP	C	G	intergenic
MMV665852	Pf3D7_12_v3	7101	PF3D7_1200100	"erythrocyte membrane protein 1, PfEMP1 (VAR)"	SNP	T	G	intergenic
MMV665852	Pf3D7_12_v3	7103	PF3D7_1200100	"erythrocyte membrane protein 1, PfEMP1 (VAR)"	SNP	C	T	intergenic
MMV665852	Pf3D7_12_v3	7120	PF3D7_1200100	"erythrocyte membrane protein 1, PfEMP1 (VAR)"	SNP	T	C	intergenic
MMV665852	Pf3D7_12_v3	7124	PF3D7_1200100	"erythrocyte membrane protein 1, PfEMP1 (VAR)"	SNP	T	G	intergenic
MMV665852	Pf3D7_12_v3	7154	PF3D7_1200100	"erythrocyte membrane protein 1, PfEMP1 (VAR)"	SNP	C	T	intergenic
MMV665852	Pf3D7_12_v3	7155	PF3D7_1200100	"erythrocyte membrane protein 1, PfEMP1 (VAR)"	SNP	A	T	intergenic
MMV665852	Pf3D7_12_v3	7161	PF3D7_1200100	"erythrocyte membrane protein 1, PfEMP1 (VAR)"	SNP	G	A	intergenic
MMV665852	Pf3D7_12_v3	7182	PF3D7_1200100	"erythrocyte membrane protein 1, PfEMP1 (VAR)"	SNP	C	A	intergenic
MMV665852	Pf3D7_12_v3	7214	PF3D7_1200100	"erythrocyte membrane protein 1, PfEMP1 (VAR)"	SNP	A	T	intergenic
MMV665852	Pf3D7_12_v3	7411	PF3D7_1200100	"erythrocyte membrane protein 1, PfEMP1 (VAR)"	SNP	T	G	intergenic
MMV665852	Pf3D7_12_v3	7720	PF3D7_1200100	"erythrocyte membrane protein 1, PfEMP1 (VAR)"	SNP	C	T	intergenic
MMV665852	Pf3D7_12_v3	7724	PF3D7_1200100	"erythrocyte membrane protein 1, PfEMP1 (VAR)"	SNP	T	G	intergenic
MMV665852	Pf3D7_12_v3	7772	PF3D7_1200100	"erythrocyte membrane protein 1, PfEMP1 (VAR)"	SNP	T	A	intergenic
MMV665852	Pf3D7_12_v3	7777	PF3D7_1200100	"erythrocyte membrane protein 1, PfEMP1 (VAR)"	SNP	C	T	intergenic
MMV665852	Pf3D7_12_v3	7778	PF3D7_1200100	"erythrocyte membrane protein 1, PfEMP1 (VAR)"	SNP	C	A	intergenic
MMV665852	Pf3D7_12_v3	7882	PF3D7_1200100	"erythrocyte membrane protein 1, PfEMP1 (VAR)"	SNP	A	T	intergenic
MMV665852	Pf3D7_12_v3	7885	PF3D7_1200100	"erythrocyte membrane protein 1, PfEMP1 (VAR)"	SNP	T	C	intergenic
MMV665852	Pf3D7_12_v3	8721	PF3D7_1200100	"erythrocyte membrane protein 1, PfEMP1 (VAR)"	SNP	A	C	intergenic
MMV665852	Pf3D7_12_v3	8952	PF3D7_1200100	"erythrocyte membrane protein 1, PfEMP1 (VAR)"	SNP	T	C	intergenic
MMV665852	Pf3D7_12_v3	8962	PF3D7_1200100	"erythrocyte membrane protein 1, PfEMP1 (VAR)"	SNP	A	C	intergenic
MMV665852	Pf3D7_12_v3	8963	PF3D7_1200100	"erythrocyte membrane protein 1, PfEMP1 (VAR)"	SNP	T	A	intergenic
MMV665852	Pf3D7_12_v3	8980	PF3D7_1200100	"erythrocyte membrane protein 1, PfEMP1 (VAR)"	SNP	T	C	intergenic
MMV665852	Pf3D7_12_v3	8981	PF3D7_1200100	"erythrocyte membrane protein 1, PfEMP1 (VAR)"	SNP	G	A	intergenic
MMV665852	Pf3D7_12_v3	9011	PF3D7_1200100	"erythrocyte membrane protein 1, PfEMP1 (VAR)"	SNP	G	A	intergenic
MMV665852	Pf3D7_12_v3	10602	PF3D7_1200100	"erythrocyte membrane protein 1, PfEMP1 (VAR)"	SNP	A	G	intergenic
MMV665852	Pf3D7_12_v3	10603	PF3D7_1200100	"erythrocyte membrane protein 1, PfEMP1 (VAR)"	SNP	A	T	intergenic
MMV665852	Pf3D7_12_v3	10671	PF3D7_1200100	"erythrocyte membrane protein 1, PfEMP1 (VAR)"	SNP	A	T	intergenic
MMV665852	Pf3D7_12_v3	11442	PF3D7_1200100	"erythrocyte membrane protein 1, PfEMP1 (VAR)"	SNP	G	A	intergenic
MMV665852	Pf3D7_12_v3	11446	PF3D7_1200100	"erythrocyte membrane protein 1, PfEMP1 (VAR)"	SNP	A	T	intergenic
MMV665852	Pf3D7_12_v3	11461	PF3D7_1200100	"erythrocyte membrane protein 1, PfEMP1 (VAR)"	SNP	T	C	intergenic
MMV665852	Pf3D7_12_v3	11467	PF3D7_1200100	"erythrocyte membrane protein 1, PfEMP1 (VAR)"	SNP	T	A	intergenic
MMV665852	Pf3D7_12_v3	11575	PF3D7_1200100	"erythrocyte membrane protein 1, PfEMP1 (VAR)"	SNP	C	A	intergenic
MMV665852	Pf3D7_12_v3	11576	PF3D7_1200100	"erythrocyte membrane protein 1, PfEMP1 (VAR)"	SNP	T	C	intergenic
MMV665852	Pf3D7_12_v3	11579	PF3D7_1200100	"erythrocyte membrane protein 1, PfEMP1 (VAR)"	SNP	T	G	intergenic
MMV665852	Pf3D7_12_v3	11623	PF3D7_1200100	"erythrocyte membrane protein 1, PfEMP1 (VAR)"	SNP	C	A	intergenic
MMV665852	Pf3D7_12_v3	11627	PF3D7_1200100	"erythrocyte membrane protein 1, PfEMP1 (VAR)"	SNP	G	C	intergenic
MMV665852	Pf3D7_12_v3	11629	PF3D7_1200100	"erythrocyte membrane protein 1, PfEMP1 (VAR)"	SNP	A	T	intergenic
MMV665852	Pf3D7_12_v3	11638	PF3D7_1200100	"erythrocyte membrane protein 1, PfEMP1 (VAR)"	SNP	C	A	intergenic
MMV665852	Pf3D7_12_v3	11643	PF3D7_1200100	"erythrocyte membrane protein 1, PfEMP1 (VAR)"	SNP	A	G	intergenic
MMV665852	Pf3D7_12_v3	11649	PF3D7_1200100	"erythrocyte membrane protein 1, PfEMP1 (VAR)"	SNP	T	A	intergenic
MMV665852	Pf3D7_12_v3	11650	PF3D7_1200100	"erythrocyte membrane protein 1, PfEMP1 (VAR)"	SNP	C	T	intergenic
MMV665852	Pf3D7_12_v3	12160	PF3D7_1200100	"erythrocyte membrane protein 1, PfEMP1 (VAR)"	SNP	C	T	intergenic
MMV665852	Pf3D7_12_v3	12440	PF3D7_1200100	"erythrocyte membrane protein 1, PfEMP1 (VAR)"	SNP	G	A	intergenic
MMV665852	Pf3D7_12_v3	12454	PF3D7_1200100	"erythrocyte membrane protein 1, PfEMP1 (VAR)"	SNP	T	C	intergenic
MMV665852	Pf3D7_12_v3	552397	PF3D7_1212500	glycerol-3-phosphate+acyltransferase+%28GAT%29	SNP	A	G	non_synonymous_coding	aTa/aCa	I486T
MMV665852	Pf3D7_14_v3	1581992	PF3D7_1439100	DEAD%2FDEAH+box+helicase%2C+putative	SNP	A	T	non_synonymous_coding	Aat/Tat	N415Y
MMV665852	Pf3D7_14_v3	2046407	PF3D7_1449900	"conserved Plasmodium protein, unknown function"	SNP	T	A	intergenic
MMV665852	Pf3D7_04_v3	899361	PF3D7_0420000	zinc+finger+protein%2C+putative	INDEL	ATGATCATTTTGATCATTATGATCATTTTGATCATTTTGATCACTATGATCATTTTGATCATTATGATCATTT	A	disruptive_inframe_deletion	caaaatgatcataatgatcaaaatgatcatagtgatcaaaatgatcaaaatgatcataatgatcaaaatgatcat/cat	QNDHNDQNDHSDQNDQNDHNDQNDH1764H
MMV665852	Pf3D7_07_v3	1152503	PF3D7_0727100	conserved+Plasmodium+protein%2C+unknown+function	INDEL	GTCATCA	G	disruptive_inframe_deletion	gatgatgac/gac	DDD949D
MMV665852	Pf3D7_08_v3	19029	PF3D7_0800100	"erythrocyte membrane protein 1, PfEMP1 (VAR)"	INDEL	A	AGTGGTGCGACTTTATTGTGCATG	intergenic
MMV665852	Pf3D7_09_v3	1045997	PF3D7_0926000	protein+kinase%2C+putative	INDEL	CAATGAAGAAAATGAAGAAAATGAAATA	C	inframe_deletion	aatgaagaaaatgaagaaaatgaaata/-	NEENEENEI680-
MMV665852	Pf3D7_10_v3	1101048	PF3D7_1026100	"conserved Plasmodium protein, unknown function"	INDEL	T	TATA	intergenic
MMV665852	Pf3D7_11_v3	758505	PF3D7_1120000	conserved+Plasmodium+protein%2C+unknown+function	INDEL	GATAATAATAATAATAATA	G	inframe_deletion	gataataataataataataat/gat	DNNNNNN772D
MMV665852	Pf3D7_12_v3	4016	PF3D7_1200100	"erythrocyte membrane protein 1, PfEMP1 (VAR)"	INDEL	AC	A	intergenic
MMV665852	Pf3D7_12_v3	4021	PF3D7_1200100	"erythrocyte membrane protein 1, PfEMP1 (VAR)"	INDEL	T	TA	intergenic
MMV665852	Pf3D7_12_v3	4029	PF3D7_1200100	"erythrocyte membrane protein 1, PfEMP1 (VAR)"	INDEL	C	CACAG	intergenic
MMV665852	Pf3D7_12_v3	4032	PF3D7_1200100	"erythrocyte membrane protein 1, PfEMP1 (VAR)"	INDEL	GGTTC	G	intergenic
MMV665852	Pf3D7_12_v3	4041	PF3D7_1200100	"erythrocyte membrane protein 1, PfEMP1 (VAR)"	INDEL	A	AT	intergenic
MMV665852	Pf3D7_12_v3	7902	PF3D7_1200100	"erythrocyte membrane protein 1, PfEMP1 (VAR)"	INDEL	CGA	C	intergenic
MMV665852	Pf3D7_12_v3	7906	PF3D7_1200100	"erythrocyte membrane protein 1, PfEMP1 (VAR)"	INDEL	A	ATG	intergenic
MMV665852	Pf3D7_12_v3	10659	PF3D7_1200100	"erythrocyte membrane protein 1, PfEMP1 (VAR)"	INDEL	A	AACAACATCACTT	intergenic
MMV665852	Pf3D7_12_v3	11450	PF3D7_1200100	"erythrocyte membrane protein 1, PfEMP1 (VAR)"	INDEL	TTC	T	intergenic
MMV665852	Pf3D7_12_v3	11454	PF3D7_1200100	"erythrocyte membrane protein 1, PfEMP1 (VAR)"	INDEL	T	TCA	intergenic
MMV665852	Pf3D7_12_v3	12123	PF3D7_1200100	"erythrocyte membrane protein 1, PfEMP1 (VAR)"	INDEL	TGCAC	T	intergenic
MMV665852	Pf3D7_12_v3	12128	PF3D7_1200100	"erythrocyte membrane protein 1, PfEMP1 (VAR)"	INDEL	TAACATAAGTCATTAAGG	T	intergenic
MMV665852	Pf3D7_12_v3	12442	PF3D7_1200100	"erythrocyte membrane protein 1, PfEMP1 (VAR)"	INDEL	C	CCAT	intergenic
MMV665852	Pf3D7_12_v3	12444	PF3D7_1200100	"erythrocyte membrane protein 1, PfEMP1 (VAR)"	INDEL	AAC	A	intergenic
MMV665852	Pf3D7_12_v3	12447	PF3D7_1200100	"erythrocyte membrane protein 1, PfEMP1 (VAR)"	INDEL	TC	T	intergenic
MMV665852	Pf3D7_12_v3	12457	PF3D7_1200100	"erythrocyte membrane protein 1, PfEMP1 (VAR)"	INDEL	A	ACTT	intergenic
MMV665852	Pf3D7_12_v3	12459	PF3D7_1200100	"erythrocyte membrane protein 1, PfEMP1 (VAR)"	INDEL	ATG	A	intergenic
MMV665852	Pf3D7_14_v3	1806644	PF3D7_1444100	conserved+Plasmodium+protein%2C+unknown+function	INDEL	A	ATCATAT	inframe_insertion	gat/gATATGAat	D5823DMN
MMV665882	Pf3D7_03_v3	3737	PF3D7_0300100	"erythrocyte membrane protein 1, PfEMP1 (VAR)"	SNP	C	G	intergenic
MMV665882	Pf3D7_03_v3	3771	PF3D7_0300100	"erythrocyte membrane protein 1, PfEMP1 (VAR)"	SNP	C	T	intergenic
MMV665882	Pf3D7_03_v3	948691	PF3D7_0322600	conserved+Plasmodium+protein%2C+unknown+function	SNP	C	G	non_synonymous_coding	gaC/gaG	D106E
MMV665882	Pf3D7_04_v3	80058	PF3D7_0401200	rifin+%28RIF%29	SNP	G	T	synonymous_variant	acG/acT	T237
MMV665882	Pf3D7_04_v3	80059	PF3D7_0401200	rifin+%28RIF%29	SNP	G	C	non_synonymous_coding	Gaa/Caa	E238Q
MMV665882	Pf3D7_04_v3	80066	PF3D7_0401200	rifin+%28RIF%29	SNP	A	C	non_synonymous_coding	aAt/aCt	N240T
MMV665882	Pf3D7_04_v3	80068	PF3D7_0401200	rifin+%28RIF%29	SNP	A	G	non_synonymous_coding	Acg/Gcg	T241A
MMV665882	Pf3D7_04_v3	705724	PF3D7_0416100	"glutamyl-tRNA(Gln) amidotransferase subunit A, putative"	SNP	C	T	intergenic
MMV665882	Pf3D7_05_v3	825593	PF3D7_0519900	"conserved Plasmodium protein, unknown function"	SNP	T	A	intergenic
MMV665882	Pf3D7_07_v3	925847	PF3D7_0721400	"conserved Plasmodium protein, unknown function"	SNP	C	T	intergenic
MMV665882	Pf3D7_08_v3	774131	PF3D7_0817100	"GTPase, putative"	SNP	G	A	intergenic
MMV665882	Pf3D7_08_v3	877664	PF3D7_0819300	"conserved Plasmodium protein, unknown function"	SNP	G	T	intergenic
MMV665882	Pf3D7_08_v3	1085457	PF3D7_0825000	"conserved Plasmodium protein, unknown function"	SNP	G	T	intergenic
MMV665882	Pf3D7_08_v3	1085458	PF3D7_0825000	"conserved Plasmodium protein, unknown function"	SNP	G	T	intergenic
MMV665882	Pf3D7_08_v3	1456284	PF3D7_0833500	"erythrocyte membrane protein 1, PfEMP1 (VAR)"	SNP	C	T	intergenic
MMV665882	Pf3D7_10_v3	1448746	PF3D7_1036800	acetyl-CoA+transporter%2C+putative	SNP	T	A	intron_variant
MMV665882	Pf3D7_13_v3	492003	PF3D7_1311500	"26S protease regulatory subunit 7, putative (RPT1)"	SNP	G	T	intergenic
MMV665882	Pf3D7_13_v3	1660436	PF3D7_1342100	aconitate hydratase (IRP)	SNP	A	T	intergenic
MMV665882	Pf3D7_14_v3	395850	PF3D7_1410100	"alpha/beta hydrolase, putative"	SNP	A	T	intergenic
MMV665882	Pf3D7_14_v3	1030857	PF3D7_1426600	"conserved Plasmodium protein, unknown function"	SNP	C	A	intergenic
MMV665882	Pf3D7_14_v3	2049502	PF3D7_1450000	serine%2Fthreonine+protein+kinase%2C+putative	SNP	A	T	intron_variant
MMV665882	Pf3D7_02_v3	208731	PF3D7_0204800	"3'-5' exonuclease, putative"	INDEL	TTATATATATA	T	intergenic
MMV665882	Pf3D7_02_v3	369648	PF3D7_0209000	6-cysteine protein (P230)	INDEL	A	AT	intergenic
MMV665882	Pf3D7_06_v3	566727	PF3D7_0613800	transcription+factor+with+AP2+domain%28s%29+%28ApiAP2%29	INDEL	CAAATGGAGGGAGATAATGAAATGGAGGGAGATAATG	C	inframe_deletion	caaatggagggagataatgaaatggagggagataatgaa/caa	QMEGDNEMEGDNE197Q
MMV665882	Pf3D7_09_v3	1033225	PF3D7_0925800	"conserved Plasmodium protein, unknown function"	INDEL	ATATTT	A	intergenic
MMV665882	Pf3D7_11_v3	212713	PF3D7_1104900	"calcium/calmodulin-dependent protein kinase, putative"	INDEL	C	CTTATT	intergenic
MMV665882	Pf3D7_11_v3	1018581	PF3D7_1126100	autophagy-related+protein+7%2C+putative+%28ATG7%29	INDEL	ATATT	A	intron_variant
MMV665882	Pf3D7_13_v3	2087934	PF3D7_1352400	conserved+Plasmodium+protein%2C+unknown+function	INDEL	C	CAGG	inframe_insertion	aca/acAGGa	T181TG
MMV665882	Pf3D7_14_v3	1577282	PF3D7_1438900	thioredoxin peroxidase 1 (Trx-Px1)	INDEL	GTATATATA	G	intergenic
MMV665882	Pf3D7_14_v3	2719890	PF3D7_1466400	transcription factor with AP2 domain(s) (ApiAP2)	INDEL	T	TAAAAAAAAAA	intergenic
MMV665924	Pf3D7_05_v3	1042644	PF3D7_0525100	acyl-CoA+synthetase+%28ACS10%29	SNP	G	A	non_synonymous_coding	atG/atA	M300I
MMV665924	Pf3D7_12_v3	1612304	PF3D7_1238800	acyl-CoA+synthetase+%28ACS11%29	SNP	G	T	non_synonymous_coding	Gat/Tat	D648Y
MMV665924	Pf3D7_12_v3	1612364	PF3D7_1238800	acyl-CoA+synthetase+%28ACS11%29	SNP	G	A	non_synonymous_coding	Gaa/Aaa	E668K
MMV665924	Pf3D7_07_v3	1004920	PF3D7_0723900	"conserved Plasmodium protein, unknown function"	INDEL	TAATA	T	intergenic
MMV665924	Pf3D7_08_v3	395451	PF3D7_0807700	serine protease DegP (DegP)	INDEL	A	AATAT	intergenic
MMV665924	Pf3D7_13_v3	1590352	PF3D7_1339600	"conserved Plasmodium protein, unknown function"	INDEL	AAAAAT	A	intergenic
MMV665939	Pf3D7_03_v3	827475	PF3D7_0319700	ABC+transporter%2C+putative	SNP	A	G	non_synonymous_coding	tAt/tGt	Y2079C
MMV665939	Pf3D7_03_v3	827778	PF3D7_0319700	ABC+transporter%2C+putative	SNP	G	C	non_synonymous_coding	cGt/cCt	R2180P
MMV665939	Pf3D7_05_v3	33671	PF3D7_0500400	rifin+%28RIF%29	SNP	A	T	synonymous_variant	ccT/ccA	P170
MMV665939	Pf3D7_07_v3	1023252	PF3D7_0724400	"mitochondrial import inner membrane translocase subunit TIM14, putative (PAM18)"	SNP	T	A	intergenic
MMV665939	Pf3D7_04_v3	1200347	PF3D7_0426000	"erythrocyte membrane protein 1, PfEMP1 (VAR)"	INDEL	A	AG	intergenic
MMV665939	Pf3D7_06_v3	566727	PF3D7_0613800	transcription+factor+with+AP2+domain%28s%29+%28ApiAP2%29	INDEL	CAAATGGAGGGAGATAATGAAATGGAGGGAGATAATG	C	inframe_deletion	caaatggagggagataatgaaatggagggagataatgaa/caa	QMEGDNEMEGDNE197Q
MMV665939	Pf3D7_10_v3	1153213	PF3D7_1027800	60S ribosomal protein L3 (RPL3)	INDEL	A	ATATT	intergenic
MMV665939	Pf3D7_13_v3	28786	PF3D7_1300100	erythrocyte+membrane+protein+1%2C+PfEMP1+%28VAR%29	INDEL	A	AATATAT	inframe_insertion	taa/taATATATa	*2163*YI
MMV665939	Pf3D7_13_v3	28794	PF3D7_1300100	"erythrocyte membrane protein 1, PfEMP1 (VAR)"	INDEL	T	TG	intergenic
MMV665939	Pf3D7_13_v3	28795	PF3D7_1300100	"erythrocyte membrane protein 1, PfEMP1 (VAR)"	INDEL	T	TATATATA	intergenic
MMV668399	Pf3D7_03_v3	1050850	PF3D7_0324900	"erythrocyte membrane protein 1, PfEMP1 (VAR)"	SNP	T	A	intergenic
MMV668399	Pf3D7_03_v3	1050858	PF3D7_0324900	"erythrocyte membrane protein 1, PfEMP1 (VAR)"	SNP	A	G	intergenic
MMV668399	Pf3D7_03_v3	1050860	PF3D7_0324900	"erythrocyte membrane protein 1, PfEMP1 (VAR)"	SNP	G	C	intergenic
MMV668399	Pf3D7_03_v3	1050867	PF3D7_0324900	"erythrocyte membrane protein 1, PfEMP1 (VAR)"	SNP	G	C	intergenic
MMV668399	Pf3D7_03_v3	1056064	PF3D7_0324900	"erythrocyte membrane protein 1, PfEMP1 (VAR)"	SNP	A	T	intergenic
MMV668399	Pf3D7_04_v3	973769	PF3D7_0421300	erythrocyte+membrane+protein+1%2C+PfEMP1+%28VAR%29	SNP	T	A	synonymous_variant	ggA/ggT	G941
MMV668399	Pf3D7_04_v3	973775	PF3D7_0421300	erythrocyte+membrane+protein+1%2C+PfEMP1+%28VAR%29	SNP	T	C	synonymous_variant	aaA/aaG	K939
MMV668399	Pf3D7_04_v3	973779	PF3D7_0421300	erythrocyte+membrane+protein+1%2C+PfEMP1+%28VAR%29	SNP	C	T	non_synonymous_coding	gGt/gAt	G938D
MMV668399	Pf3D7_04_v3	1191551	PF3D7_0426000	"erythrocyte membrane protein 1, PfEMP1 (VAR)"	SNP	A	G	intergenic
MMV668399	Pf3D7_04_v3	1192137	PF3D7_0426000	"erythrocyte membrane protein 1, PfEMP1 (VAR)"	SNP	A	C	intergenic
MMV668399	Pf3D7_04_v3	1192145	PF3D7_0426000	"erythrocyte membrane protein 1, PfEMP1 (VAR)"	SNP	G	A	intergenic
MMV668399	Pf3D7_04_v3	1192186	PF3D7_0426000	"erythrocyte membrane protein 1, PfEMP1 (VAR)"	SNP	T	A	intergenic
MMV668399	Pf3D7_04_v3	1192189	PF3D7_0426000	"erythrocyte membrane protein 1, PfEMP1 (VAR)"	SNP	G	A	intergenic
MMV668399	Pf3D7_04_v3	1192191	PF3D7_0426000	"erythrocyte membrane protein 1, PfEMP1 (VAR)"	SNP	T	C	intergenic
MMV668399	Pf3D7_04_v3	1192193	PF3D7_0426000	"erythrocyte membrane protein 1, PfEMP1 (VAR)"	SNP	A	T	intergenic
MMV668399	Pf3D7_04_v3	1192343	PF3D7_0426000	"erythrocyte membrane protein 1, PfEMP1 (VAR)"	SNP	A	C	intergenic
MMV668399	Pf3D7_04_v3	1192346	PF3D7_0426000	"erythrocyte membrane protein 1, PfEMP1 (VAR)"	SNP	G	C	intergenic
MMV668399	Pf3D7_04_v3	1192371	PF3D7_0426000	"erythrocyte membrane protein 1, PfEMP1 (VAR)"	SNP	C	T	intergenic
MMV668399	Pf3D7_04_v3	1192474	PF3D7_0426000	"erythrocyte membrane protein 1, PfEMP1 (VAR)"	SNP	A	G	intergenic
MMV668399	Pf3D7_04_v3	1192475	PF3D7_0426000	"erythrocyte membrane protein 1, PfEMP1 (VAR)"	SNP	C	T	intergenic
MMV668399	Pf3D7_04_v3	1192719	PF3D7_0426000	"erythrocyte membrane protein 1, PfEMP1 (VAR)"	SNP	C	A	intergenic
MMV668399	Pf3D7_04_v3	1192773	PF3D7_0426000	"erythrocyte membrane protein 1, PfEMP1 (VAR)"	SNP	G	A	intergenic
MMV668399	Pf3D7_04_v3	1192776	PF3D7_0426000	"erythrocyte membrane protein 1, PfEMP1 (VAR)"	SNP	T	C	intergenic
MMV668399	Pf3D7_04_v3	1192777	PF3D7_0426000	"erythrocyte membrane protein 1, PfEMP1 (VAR)"	SNP	G	T	intergenic
MMV668399	Pf3D7_04_v3	1192907	PF3D7_0426000	"erythrocyte membrane protein 1, PfEMP1 (VAR)"	SNP	C	G	intergenic
MMV668399	Pf3D7_04_v3	1192915	PF3D7_0426000	"erythrocyte membrane protein 1, PfEMP1 (VAR)"	SNP	G	C	intergenic
MMV668399	Pf3D7_04_v3	1192918	PF3D7_0426000	"erythrocyte membrane protein 1, PfEMP1 (VAR)"	SNP	G	C	intergenic
MMV668399	Pf3D7_04_v3	1192922	PF3D7_0426000	"erythrocyte membrane protein 1, PfEMP1 (VAR)"	SNP	T	A	intergenic
MMV668399	Pf3D7_04_v3	1192925	PF3D7_0426000	"erythrocyte membrane protein 1, PfEMP1 (VAR)"	SNP	C	T	intergenic
MMV668399	Pf3D7_04_v3	1193092	PF3D7_0426000	"erythrocyte membrane protein 1, PfEMP1 (VAR)"	SNP	C	T	intergenic
MMV668399	Pf3D7_04_v3	1193188	PF3D7_0426000	"erythrocyte membrane protein 1, PfEMP1 (VAR)"	SNP	C	A	intergenic
MMV668399	Pf3D7_06_v3	1214868	PF3D7_0629500	amino+acid+transporter%2C+putative	SNP	G	A	non_synonymous_coding	Cct/Tct	P380S
MMV668399	Pf3D7_06_v3	1215292	PF3D7_0629500	amino+acid+transporter%2C+putative	SNP	C	G	non_synonymous_coding	aaG/aaC	K238N
MMV668399	Pf3D7_06_v3	1215453	PF3D7_0629500	amino+acid+transporter%2C+putative	SNP	C	G	non_synonymous_coding	Gta/Cta	V185L
MMV668399	Pf3D7_07_v3	18876	PF3D7_0700100	"erythrocyte membrane protein 1, PfEMP1 (VAR)"	SNP	G	A	intergenic
MMV668399	Pf3D7_07_v3	1445151	PF3D7_0733000	"erythrocyte membrane protein 1, PfEMP1 (VAR)"	SNP	T	C	intergenic
MMV668399	Pf3D7_07_v3	1445153	PF3D7_0733000	"erythrocyte membrane protein 1, PfEMP1 (VAR)"	SNP	G	A	intergenic
MMV668399	Pf3D7_07_v3	1445158	PF3D7_0733000	"erythrocyte membrane protein 1, PfEMP1 (VAR)"	SNP	C	T	intergenic
MMV668399	Pf3D7_08_v3	1222795	PF3D7_0828300	"conserved Plasmodium protein, unknown function"	SNP	A	T	intergenic
MMV668399	Pf3D7_09_v3	440914	PF3D7_0909700	FHA+domain+protein%2C+putative	SNP	A	G	START_LOST	Atg/Gtg	M1V
MMV668399	Pf3D7_09_v3	441197	PF3D7_0909700	FHA+domain+protein%2C+putative	SNP	T	G	non_synonymous_coding	cTa/cGa	L95R
MMV668399	Pf3D7_09_v3	1137311	PF3D7_0928100	conserved+Plasmodium+protein%2C+unknown+function	SNP	T	A	non_synonymous_coding	aaA/aaT	K291N
MMV668399	Pf3D7_12_v3	1094758	PF3D7_1227100	DNA+helicase+60+%28DH60%29	SNP	C	A	synonymous_variant	acG/acT	T338
MMV668399	Pf3D7_14_v3	2914955	PF3D7_1471200	inorganic+anion+exchanger%2C+inorganic+anion+antiporter+%28SulP%29	SNP	T	G	non_synonymous_coding	atT/atG	I596M
MMV668399	Pf3D7_14_v3	3103130	PF3D7_1475400	cysteine+repeat+modular+protein+4+%28CRMP4%29	SNP	G	T	non_synonymous_coding	gCt/gAt	A551D
MMV668399	M76611	1016	mal_mito_1	cytochrome+c+oxidase+subunit+3+%28cox3%29	SNP	T	C	synonymous_variant	acA/acG	T157
MMV668399	Pf3D7_01_v3	185709	PF3D7_0104200	StAR-related lipid transfer protein	INDEL	TTTTTATTA	T	intergenic
MMV668399	Pf3D7_01_v3	554447	PF3D7_0114400	erythrocyte+membrane+protein+1+%28PfEMP1%29%2C+exon2%2C+pseudogene+%28VAR%29	INDEL	ATTTTTTGCACTTTATT	A	frameshift_variant	-	-326
MMV668399	Pf3D7_02_v3	416046	PF3D7_0210200	conserved+Plasmodium+protein%2C+unknown+function	INDEL	C	CATTATT	disruptive_inframe_insertion	aat/aaAATAATt	N1697KII
MMV668399	Pf3D7_02_v3	839826	PF3D7_0220800	cytoadherence+linked+asexual+protein+2+%28CLAG2%29	INDEL	T	TTTTA	intron_variant
MMV668399	Pf3D7_03_v3	331072	PF3D7_0307700	conserved+Plasmodium+protein%2C+unknown+function	INDEL	AGGTACCACATTAGCGGGTACCACATTAGCT	A	disruptive_inframe_deletion	ccagctaatgtggtacccgctaatgtggtacct/cct	PANVVPANVVP1245P
MMV668399	Pf3D7_04_v3	973760	PF3D7_0421300	erythrocyte+membrane+protein+1%2C+PfEMP1+%28VAR%29	INDEL	A	ATCACTTTTG	disruptive_inframe_insertion	ggt/gCAAAAGTGAgt	G944AKVS
MMV668399	Pf3D7_07_v3	17750	PF3D7_0700100	"erythrocyte membrane protein 1, PfEMP1 (VAR)"	INDEL	TC	T	intergenic
MMV668399	Pf3D7_07_v3	1087773	PF3D7_0726000	28S+ribosomal+RNA	INDEL	A	AC	frameshift_variant	-/C	-402?
MMV668399	Pf3D7_07_v3	1104118	PF3D7_0726300	"DNA mismatch repair protein PMS1, putative (PMS1)"	INDEL	A	ATATAT	intergenic
MMV668399	Pf3D7_07_v3	1445160	PF3D7_0733000	"erythrocyte membrane protein 1, PfEMP1 (VAR)"	INDEL	G	GGTTTA	intergenic
MMV668399	Pf3D7_09_v3	833591	PF3D7_0920400	"conserved Plasmodium protein, unknown function"	INDEL	G	GAA	intergenic
MMV668399	Pf3D7_11_v3	84013	PF3D7_1101600	exported protein family 3 (EPF3)	INDEL	T	TAAGA	intergenic
MMV668399	Pf3D7_12_v3	137608	PF3D7_1202300	dynein+heavy+chain%2C+putative	INDEL	AAATAAT	A	inframe_deletion	aataat/-	NN4618-
MMV668399	Pf3D7_12_v3	1261119	PF3D7_1230700	protein+transport+protein+Sec13%2C+putative	INDEL	CGGACCACCTAGCCAAATGAAT	C	inframe_deletion	ggaccacctagccaaatgaat/-	GPPSQMN501-
MMV668399	Pf3D7_13_v3	525568	PF3D7_1312400	"translation initiation factor IF-2, putative (IF2a)"	INDEL	GTATATATA	G	intergenic
MMV668399	Pf3D7_14_v3	2494813	PF3D7_1461400	"conserved Plasmodium protein, unknown function"	INDEL	CAAAT	C	intergenic
MMV668399	Pf3D7_03_v3	255331	PF3D7_0305300	conserved+Plasmodium+membrane+protein%2C+unknown+function	SNP	A	T	non_synonymous_coding	gTa/gAa	V939E
MMV668399	Pf3D7_03_v3	262510	PF3D7_0305500	conserved+Plasmodium+protein%2C+unknown+function	SNP	A	T	non_synonymous_coding	Ttc/Atc	F3593I
MMV668399	Pf3D7_04_v3	482505	PF3D7_0410700	GTPase%2C+putative	SNP	T	A	non_synonymous_coding	Aat/Tat	N463Y
MMV668399	Pf3D7_07_v3	562688	PF3D7_0712500	"rifin, pseudogene (RIF)"	SNP	T	G	intergenic
MMV668399	Pf3D7_09_v3	442087	PF3D7_0909700	FHA+domain+protein%2C+putative	SNP	A	T	stop_gained	Aaa/Taa	K392*
MMV668399	Pf3D7_09_v3	443072	PF3D7_0909700	FHA+domain+protein%2C+putative	SNP	G	A	non_synonymous_coding	gGa/gAa	G720E
MMV668399	Pf3D7_14_v3	2914571	PF3D7_1471200	inorganic+anion+exchanger%2C+inorganic+anion+antiporter+%28SulP%29	SNP	G	T	non_synonymous_coding	Gat/Tat	D520Y
MMV668399	Pf3D7_14_v3	2915012	PF3D7_1471200	inorganic+anion+exchanger%2C+inorganic+anion+antiporter+%28SulP%29	SNP	A	C	non_synonymous_coding	aaA/aaC	K615N
MMV668399	Pf3D7_01_v3	413279	PF3D7_0110700	"chromatin assembly factor 1 protein WD40 domain, putative"	INDEL	AATATATAT	A,AATATAT	intergenic
MMV668399	Pf3D7_02_v3	558405	PF3D7_0213800	"conserved Plasmodium protein, unknown function"	INDEL	TATAA	T	intergenic
MMV668399	Pf3D7_05_v3	1106725	PF3D7_0526600	conserved+Plasmodium+protein%2C+unknown+function	INDEL	TGAGAATGTTGTTGTGCCA	T	inframe_deletion	gagaatgttgttgtgcca/-	ENVVVP1842-
MMV668399	Pf3D7_07_v3	910031	PF3D7_0721000	conserved+Plasmodium+membrane+protein%2C+unknown+function	INDEL	AAAAAATATGACCAGCATGATCTGTGTGACC	A	inframe_deletion	aaaaaatatgaccagcatgatctgtgtgaccaa/aaa	KKYDQHDLCDQ1914K
MMV668399	Pf3D7_07_v3	1282650	PF3D7_0730100	"tRNA pseudouridine synthase D, putative"	INDEL	GTATATATATATATATA	G	intergenic
MMV668399	Pf3D7_07_v3	1445003	PF3D7_0733000	"erythrocyte membrane protein 1, PfEMP1 (VAR)"	INDEL	TAGGGTTTAGGGTTC	T	intergenic
MMV668399	Pf3D7_08_v3	1248470	PF3D7_0829000	conserved+Plasmodium+membrane+protein%2C+unknown+function	INDEL	TTGTTAATAGTGTGGA	T	inframe_deletion	gttgttaatagtgtggat/gtt	VVNSVD1039V
MMV668399	Pf3D7_09_v3	993858	PF3D7_0924500	conserved+Plasmodium+membrane+protein%2C+unknown+function	INDEL	T	TATAA	intron_variant
MMV668399	Pf3D7_10_v3	25570	PF3D7_1000100	"erythrocyte membrane protein 1, PfEMP1 (VAR)"	INDEL	TTTGGTGCGACTTTATTGTGCATG	T	intergenic
MMV668399	Pf3D7_10_v3	679051	PF3D7_1016800	"Plasmodium exported protein (PHISTc), unknown function"	INDEL	C	CTTTCT	intergenic
MMV668399	Pf3D7_11_v3	325758	PF3D7_1107600	"conserved Plasmodium protein, unknown function"	INDEL	C	CTATA,CTATATA	intergenic
MMV668399	Pf3D7_11_v3	1812499	PF3D7_1145600	"conserved protein, unknown function"	INDEL	AAAAAT	A	intergenic
MMV668399	Pf3D7_12_v3	2243394	PF3D7_1255200	erythrocyte+membrane+protein+1%2C+PfEMP1+%28VAR%29	INDEL	C	CATATATATAT,CATATATATATAT	intron_variant
MMV668399	Pf3D7_13_v3	939262	PF3D7_1322200	conserved+Plasmodium+protein%2C+unknown+function	INDEL	CTACCTGAACGTGTGCATATTTT	C	intron_variant
MMV668399	Pf3D7_13_v3	1508986	PF3D7_1337400	"conserved Plasmodium protein, unknown function"	INDEL	CATATATATATATAT	C,CAT	intergenic
MMV668399	Pf3D7_13_v3	1650247	PF3D7_1341900	vacuolar+ATP+synthase+subunit+d%2C+putative	INDEL	A	AAT	intron_variant
MMV668399	Pf3D7_14_v3	248642	PF3D7_1406800	glideosome associated protein with multiple membrane spans 3 (GAPM3)	INDEL	T	TTA	intergenic
MMV668399	Pf3D7_14_v3	3230732	PF3D7_1478500	"Plasmodium exported protein (PHISTa), unknown function, pseudogene"	INDEL	C	CAGGGTTTAGGGTTTAGGGTTCAGGGTTCAGGGTTCAGGGTT	intergenic
MMV673482	Pf3D7_02_v3	142227	PF3D7_0203000	conserved+Plasmodium+protein%2C+unknown+function	SNP	C	T	non_synonymous_coding	Gta/Ata	V1780I
MMV673482	Pf3D7_05_v3	414333	PF3D7_0509800	phosphatidylinositol+4-kinase	SNP	T	A	non_synonymous_coding	Tat/Aat	Y1356N
MMV673482	Pf3D7_05_v3	414617	PF3D7_0509800	phosphatidylinositol+4-kinase	SNP	A	C	non_synonymous_coding	ttA/ttC	L1418F
MMV673482	Pf3D7_06_v3	809222	PF3D7_0619300	conserved+Plasmodium+protein%2C+unknown+function	SNP	A	T	non_synonymous_coding	aaT/aaA	N1777K
MMV673482	Pf3D7_12_v3	2039961	PF3D7_1249800	"THO complex subunit 2, putative (THO2)"	SNP	A	T	intergenic
MMV673482	Pf3D7_13_v3	912777	PF3D7_1321900	"conserved Plasmodium protein, unknown function"	SNP	C	T	intergenic
MMV673482	Pf3D7_08_v3	788252	PF3D7_0817300	asparagine-rich+antigen	INDEL	ACCTTCGTTAATGTTACCACATCCTTCGTTAATGTTACCACATCCTTCGTTAATGTTATCACACCCTTCGTTAATGTTATCACAC	A	disruptive_inframe_deletion	gggtgtgataacattaacgaagggtgtgataacattaacgaaggatgtggtaacattaacgaaggatgtggtaacattaacgaaggt/ggt	GCDNINEGCDNINEGCGNINEGCGNINEG427G
MMV673482	Pf3D7_12_v3	2039968	PF3D7_1249800	"THO complex subunit 2, putative (THO2)"	INDEL	ATT	A	intergenic
NITD678	Pf3D7_01_v3	36013	PF3D7_0100100	erythrocyte+membrane+protein+1%2C+PfEMP1+%28VAR%29	SNP	C	T	synonymous_variant	ggC/ggT	G1793G 5379C>T
NITD678	Pf3D7_02_v3	55257	PF3D7_0200900	"stevor, pseudogene"	SNP	T	C	intergenic		n.55257T>C
NITD678	Pf3D7_02_v3	900047	PF3D7_0222800	stevor	SNP	G	C	non_synonymous_coding	Ggg/Cgg	G173R 517G>C
NITD678	Pf3D7_02_v3	900049	PF3D7_0222800	stevor	SNP	G	C	synonymous_variant	ggG/ggC	G173G 519G>C
NITD678	Pf3D7_02_v3	900068	PF3D7_0222800	stevor	SNP	T	G	non_synonymous_coding	Tgt/Ggt	C180G 538T>G
NITD678	Pf3D7_02_v3	940826	PF3D7_0223500	"erythrocyte membrane protein 1, PfEMP1 (VAR)"	SNP	A	G	intergenic
NITD678	Pf3D7_02_v3	940829	PF3D7_0223500	"erythrocyte membrane protein 1, PfEMP1 (VAR)"	SNP	G	A	intergenic
NITD678	Pf3D7_03_v3	9206	PF3D7_0300100	"erythrocyte membrane protein 1, PfEMP1 (VAR)"	SNP	C	G	intergenic		n.9206C>G
NITD678	Pf3D7_03_v3	9208	PF3D7_0300100	"erythrocyte membrane protein 1, PfEMP1 (VAR)"	SNP	T	A	intergenic		n.9208T>A
NITD678	Pf3D7_03_v3	9209	PF3D7_0300100	"erythrocyte membrane protein 1, PfEMP1 (VAR)"	SNP	T	C	intergenic		n.9209T>C
NITD678	Pf3D7_03_v3	37894	PF3D7_0300100	erythrocyte+membrane+protein+1%2C+PfEMP1+%28VAR%29	SNP	A	G	synonymous_variant	gaA/gaG	E310E 930A>G
NITD678	Pf3D7_03_v3	37897	PF3D7_0300100	erythrocyte+membrane+protein+1%2C+PfEMP1+%28VAR%29	SNP	C	G	non_synonymous_coding	gaC/gaG	D311E 933C>G
NITD678	Pf3D7_03_v3	37970	PF3D7_0300100	erythrocyte+membrane+protein+1%2C+PfEMP1+%28VAR%29	SNP	A	G	non_synonymous_coding	Aaa/Gaa	K336E 1006A>G
NITD678	Pf3D7_04_v3	14060	PF3D7_0400100	"erythrocyte membrane protein 1, PfEMP1 (VAR)"	SNP	C	T	intergenic		n.14060C>T
NITD678	Pf3D7_04_v3	14061	PF3D7_0400100	"erythrocyte membrane protein 1, PfEMP1 (VAR)"	SNP	C	G	intergenic		n.14061C>G
NITD678	Pf3D7_04_v3	60322	PF3D7_0400500	rifin+%28RIF%29	SNP	A	G	non_synonymous_coding	Aca/Gca	T178A 532A>G
NITD678	Pf3D7_04_v3	1157581	PF3D7_0425800	erythrocyte+membrane+protein+1%2C+PfEMP1+%28VAR%29	SNP	C	G	non_synonymous_coding	Cga/Gga	R387G 1159C>G
NITD678	Pf3D7_04_v3	1157582	PF3D7_0425800	erythrocyte+membrane+protein+1%2C+PfEMP1+%28VAR%29	SNP	G	A	non_synonymous_coding	cGa/cAa	R387Q 1160G>A
NITD678	Pf3D7_04_v3	1157593	PF3D7_0425800	erythrocyte+membrane+protein+1%2C+PfEMP1+%28VAR%29	SNP	G	A	non_synonymous_coding	Gaa/Aaa	E391K 1171G>A
NITD678	Pf3D7_04_v3	1165963	PF3D7_0425800	erythrocyte+membrane+protein+1%2C+PfEMP1+%28VAR%29	SNP	G	A	intron_variant		c.9441+100G>A
NITD678	Pf3D7_06_v3	1363882	PF3D7_0632500	erythrocyte+membrane+protein+1%2C+PfEMP1+%28VAR%29	SNP	A	T	non_synonymous_coding	cTa/cAa	L850Q 2549T>A
NITD678	Pf3D7_06_v3	1363884	PF3D7_0632500	erythrocyte+membrane+protein+1%2C+PfEMP1+%28VAR%29	SNP	T	A	non_synonymous_coding	caA/caT	Q849H 2547A>T
NITD678	Pf3D7_06_v3	1363886	PF3D7_0632500	erythrocyte+membrane+protein+1%2C+PfEMP1+%28VAR%29	SNP	G	A	stop_gained	Caa/Taa	Q849* 2545C>T
NITD678	Pf3D7_06_v3	1363887	PF3D7_0632500	erythrocyte+membrane+protein+1%2C+PfEMP1+%28VAR%29	SNP	T	C	synonymous_variant	gcA/gcG	A848A 2544A>G
NITD678	Pf3D7_06_v3	1363890	PF3D7_0632500	erythrocyte+membrane+protein+1%2C+PfEMP1+%28VAR%29	SNP	C	T	synonymous_variant	gtG/gtA	Val847Val 2541G>A
NITD678	Pf3D7_07_v3	588392	PF3D7_0712800	erythrocyte+membrane+protein+1%2C+PfEMP1+%28VAR%29	SNP	A	T	non_synonymous_coding	Tta/Ata	L178I 532T>A
NITD678	Pf3D7_07_v3	588409	PF3D7_0712800	erythrocyte+membrane+protein+1%2C+PfEMP1+%28VAR%29	SNP	C	T	non_synonymous_coding	gGt/gAt	G172D 515G>A
NITD678	Pf3D7_07_v3	674935	PF3D7_0715100	conserved+Plasmodium+protein%2C+unknown+function	SNP	A	T	intron_variant		c.169+27T>A
NITD678	Pf3D7_07_v3	674938	PF3D7_0715100	conserved+Plasmodium+protein%2C+unknown+function	SNP	A	T	intron_variant		c.169+24T>A
NITD678	Pf3D7_07_v3	972103	PF3D7_0723100	"conserved Plasmodium protein, unknown function"	SNP	G	A	intergenic		n.972103G>A
NITD678	Pf3D7_08_v3	440807	PF3D7_0808700	erythrocyte+membrane+protein+1%2C+PfEMP1+%28VAR%29	SNP	C	G	non_synonymous_coding	Caa/Gaa	Q134E 400C>G
NITD678	Pf3D7_08_v3	440812	PF3D7_0808700	erythrocyte+membrane+protein+1%2C+PfEMP1+%28VAR%29	SNP	G	A	synonymous_variant	caG/caA	Q135Q 405G>A
NITD678	Pf3D7_08_v3	440819	PF3D7_0808700	erythrocyte+membrane+protein+1%2C+PfEMP1+%28VAR%29	SNP	A	C	non_synonymous_coding	Act/Cct	T138P 412A>C
NITD678	Pf3D7_08_v3	440822	PF3D7_0808700	erythrocyte+membrane+protein+1%2C+PfEMP1+%28VAR%29	SNP	G	C	non_synonymous_coding	Gaa/Caa	E139Q 415G>C
NITD678	Pf3D7_08_v3	440824	PF3D7_0808700	erythrocyte+membrane+protein+1%2C+PfEMP1+%28VAR%29	SNP	A	T	non_synonymous_coding	gaA/gaT	E139D 417A>T
NITD678	Pf3D7_08_v3	440826	PF3D7_0808700	erythrocyte+membrane+protein+1%2C+PfEMP1+%28VAR%29	SNP	A	C	non_synonymous_coding	aAt/aCt	N140T 419A>C
NITD678	Pf3D7_08_v3	440827	PF3D7_0808700	erythrocyte+membrane+protein+1%2C+PfEMP1+%28VAR%29	SNP	T	A	non_synonymous_coding	aaT/aaA	N140K 420T>A
NITD678	Pf3D7_08_v3	1353912	PF3D7_0831500	Plasmodium+exported+protein+%28PHIST%29%2C+unknown+function	SNP	G	C	non_synonymous_coding	aGa/aCa	R84T 251G>C
NITD678	Pf3D7_09_v3	1481156	PF3D7_0937500	rifin+%28RIF%29	SNP	C	T	non_synonymous_coding	Gtg/Atg	Val301M 901G>A
NITD678	Pf3D7_09_v3	1481157	PF3D7_0937500	rifin+%28RIF%29	SNP	G	C	non_synonymous_coding	aaC/aaG	N300K 900C>G
NITD678	Pf3D7_09_v3	1481667	PF3D7_0937500	rifin+%28RIF%29	SNP	C	T	non_synonymous_coding	atG/atA	M130I 390G>A
NITD678	Pf3D7_09_v3	1501908	PF3D7_0937800	erythrocyte+membrane+protein+1%2C+PfEMP1+%28VAR%29	SNP	C	T	non_synonymous_coding	Gaa/Aaa	E477K 1429G>A
NITD678	Pf3D7_11_v3	33050	PF3D7_1100200	erythrocyte+membrane+protein+1%2C+PfEMP1+%28VAR%29	SNP	T	C	synonymous_variant	ttA/ttG	L2867L 8601A>G
NITD678	Pf3D7_11_v3	34630	PF3D7_1100200	erythrocyte+membrane+protein+1%2C+PfEMP1+%28VAR%29	SNP	T	G	intron_variant		c.7716+41A>C
NITD678	Pf3D7_12_v3	532013	PF3D7_1211900	non-SERCA-type+Ca2++-transporting+P-ATPase+%28ATP4%29	SNP	T	C	non_synonymous_coding	Att/Gtt	I263Val 787A>G
NITD678	Pf3D7_12_v3	532191	PF3D7_1211900	non-SERCA-type+Ca2++-transporting+P-ATPase+%28ATP4%29	SNP	T	C	non_synonymous_coding	atA/atG	I203M 609A>G
NITD678	Pf3D7_12_v3	2225714	PF3D7_1254700	rifin+%28RIF%29	SNP	G	A	synonymous_variant	tgC/tgT	C88C 264C>T
NITD678	Pf3D7_12_v3	2225718	PF3D7_1254700	rifin+%28RIF%29	SNP	T	C	non_synonymous_coding	aAa/aGa	K87R 260A>G
NITD678	Pf3D7_12_v3	2225719	PF3D7_1254700	rifin+%28RIF%29	SNP	T	G	non_synonymous_coding	Aaa/Caa	K87Q 259A>C
NITD678	Pf3D7_12_v3	2269727	PF3D7_1255200	"erythrocyte membrane protein 1, PfEMP1 (VAR)"	SNP	C	G	intergenic
NITD678	Pf3D7_13_v3	37129	PF3D7_1300300	erythrocyte+membrane+protein+1%2C+PfEMP1+%28VAR%29	SNP	T	G	synonymous_variant	ccA/ccC	P2538P 7614A>C
NITD678	Pf3D7_13_v3	37133	PF3D7_1300300	erythrocyte+membrane+protein+1%2C+PfEMP1+%28VAR%29	SNP	A	T	non_synonymous_coding	aTa/aAa	I2537K 7610T>A
NITD678	Pf3D7_13_v3	1415198	PF3D7_1334900	"MSP7-like protein, fragment, pseudogene"	SNP	C	A	intergenic		n.1415198C>A
NITD678	Pf3D7_13_v3	1415201	PF3D7_1334900	"MSP7-like protein, fragment, pseudogene"	SNP	T	A	intergenic		n.1415201T>A
NITD678	Pf3D7_13_v3	2904312	PF3D7_1373500	"erythrocyte membrane protein 1, PfEMP1 (VAR)"	SNP	C	G	intergenic
NITD678	Pf3D7_13_v3	2904325	PF3D7_1373500	"erythrocyte membrane protein 1, PfEMP1 (VAR)"	SNP	G	C	intergenic
NITD678	Pf3D7_14_v3	27904	PF3D7_1400800	rifin+%28RIF%29	SNP	G	C	non_synonymous_coding	gCg/gGg	A123G 368C>G
NITD678	Pf3D7_14_v3	3286350	PF3D7_1480000	rifin+%28RIF%29	SNP	G	A	non_synonymous_coding	Gtt/Att	Val124I 370G>A
NITD678	Pf3D7_01_v3	614994	PF3D7_0115700	"erythrocyte membrane protein 1, PfEMP1 (VAR)"	INDEL	GGTATGTAT	G,GTATGTATGTATGTAT	intergenic
NITD678	Pf3D7_02_v3	936586	PF3D7_0223500	"erythrocyte membrane protein 1, PfEMP1 (VAR)"	INDEL	ATGTTAGTTAGGATGTTAGTTGTGATGATGTTAGTAGTCATGTTCTTAGTCAT	A	intergenic
NITD678	Pf3D7_03_v3	37960	PF3D7_0300100	erythrocyte+membrane+protein+1%2C+PfEMP1+%28VAR%29	INDEL	AGATGGT	A	inframe_deletion	gatggt/	D333_G334del 997_1002delGATGGT
NITD678	Pf3D7_03_v3	450456	PF3D7_0310400	parasite-infected+erythrocyte+surface+protein+%28PIESP1%29	INDEL	ATGATGAAAATGTGAAAGG	A	inframe_deletion	aatgtgaaaggtgatgaa/	N1001_E1006del 3001_3018delAATGTGAAAGGTGATGAA
NITD678	Pf3D7_04_v3	51936	PF3D7_0400400	erythrocyte+membrane+protein+1%2C+PfEMP1+%28VAR%29	INDEL	CGT	C	frameshift_variant	ttacga/	E1643fs 4923_4924delAC
NITD678	Pf3D7_04_v3	876213	PF3D7_0419800	"60S ribosomal protein L7ae/L30e, putative"	INDEL	CTTTTTTCTTTAT	C	intergenic		n.876214_876225delTTTTTTCTTTAT
NITD678	Pf3D7_04_v3	1165966	PF3D7_0425800	erythrocyte+membrane+protein+1%2C+PfEMP1+%28VAR%29	INDEL	A	AG	intron_variant		c.9441+103_9441+104insG
NITD678	Pf3D7_08_v3	440831	PF3D7_0808700	erythrocyte+membrane+protein+1%2C+PfEMP1+%28VAR%29	INDEL	A	ACAG	inframe_insertion	aca/GCAaca	T142_T143insA 426_427insGCA
NITD678	Pf3D7_11_v3	34624	PF3D7_1100200	erythrocyte+membrane+protein+1%2C+PfEMP1+%28VAR%29	INDEL	CG	C	intron_variant		c.7716+46delC
NITD678	Pf3D7_11_v3	34631	PF3D7_1100200	erythrocyte+membrane+protein+1%2C+PfEMP1+%28VAR%29	INDEL	ACAC	A	intron_variant		c.7716+37_7716+39delGTG
NITD678	Pf3D7_11_v3	34636	PF3D7_1100200	erythrocyte+membrane+protein+1%2C+PfEMP1+%28VAR%29	INDEL	ACAT	A	intron_variant		c.7716+32_7716+34delATG
NITD678	Pf3D7_13_v3	37139	PF3D7_1300300	erythrocyte+membrane+protein+1%2C+PfEMP1+%28VAR%29	INDEL	GTTT	G	disruptive_inframe_deletion	aaaaca/aca	K2534del 7601_7603delAAA
NITD678	Pf3D7_13_v3	1415199	PF3D7_1334900	"MSP7-like protein, fragment, pseudogene"	INDEL	C	CTAGATAATATATAT	intergenic		n.1415199_1415200insTAGATAATATATAT
NITD678	Pf3D7_14_v3	102256	PF3D7_1402800	conserved+Plasmodium+protein%2C+unknown+function	INDEL	CG	C	frameshift_variant	gat/	D471fs 1411delG
pepstatin butyl ester	Pf3D7_03_v3	1066792	PF3D7_0324900	"erythrocyte membrane protein 1, PfEMP1 (VAR)"	SNP	C	T	intergenic
pepstatin butyl ester	Pf3D7_04_v3	276762	PF3D7_0405100	Sec24+subunit+b+%28SEC24b%29	SNP	A	G	synonymous_variant	agT/agC	S21
pepstatin butyl ester	Pf3D7_04_v3	283984	PF3D7_0405300	sequestrin+%28LISP2%29	SNP	T	C	synonymous_variant	gtA/gtG	V1438
pepstatin butyl ester	Pf3D7_05_v3	1290269	PF3D7_0531600	18S+ribosomal+RNA	SNP	A	G	synonymous_variant	gtA/gtG	V223
pepstatin butyl ester	Pf3D7_06_v3	566727	PF3D7_0613800	transcription+factor+with+AP2+domain%28s%29+%28ApiAP2%29	SNP	C	G	non_synonymous_coding	Caa/Gaa	Q197E
pepstatin butyl ester	Pf3D7_07_v3	435126	PF3D7_0709700	lysophospholipase%2C+putative	SNP	A	G	non_synonymous_coding	cTa/cCa	L357P
pepstatin butyl ester	Pf3D7_07_v3	435228	PF3D7_0709700	lysophospholipase%2C+putative	SNP	A	T	non_synonymous_coding	cTt/cAt	L323H
pepstatin butyl ester	Pf3D7_07_v3	435781	PF3D7_0709700	lysophospholipase%2C+putative	SNP	G	A	stop_gained	Caa/Taa	Q139*
pepstatin butyl ester	Pf3D7_01_v3	309481	PF3D7_0107500	lipid/sterol:H+ symporter	INDEL	GTA	G,GTATA	intergenic
pepstatin butyl ester	Pf3D7_01_v3	568479	PF3D7_0114800	"Plasmodium exported protein (hyp7), unknown function"	INDEL	A	AGGGTTCAGGGTTTAGGGTTCAGGGTTTCAGGGTTCAGGGTTTAGGG	intergenic
pepstatin butyl ester	Pf3D7_02_v3	369113	PF3D7_0208900	6-cysteine protein (P230p)	INDEL	TTATA	T	intergenic
pepstatin butyl ester	Pf3D7_07_v3	435138	PF3D7_0709700	lysophospholipase%2C+putative	INDEL	AT	A	frameshift_variant	-	-353
pepstatin butyl ester	Pf3D7_09_v3	663790	PF3D7_0915800	"glycolipid transfer protein, putative (GLTP)"	INDEL	C	CAT,CATAT	intergenic
Primaquine	Pf3D7_02_v3	564833	PF3D7_0213900	"conserved Plasmodium protein, unknown function"	SNP	A	T	intergenic		n.564833A>T
Primaquine	Pf3D7_03_v3	4620	PF3D7_0300100	"erythrocyte membrane protein 1, PfEMP1 (VAR)"	SNP	T	A	intergenic		n.4620T>A
Primaquine	Pf3D7_03_v3	1062552	PF3D7_0324900	"erythrocyte membrane protein 1, PfEMP1 (VAR)"	SNP	A	T	intergenic
Primaquine	Pf3D7_03_v3	1062553	PF3D7_0324900	"erythrocyte membrane protein 1, PfEMP1 (VAR)"	SNP	C	T	intergenic
Primaquine	Pf3D7_04_v3	138507	PF3D7_0402300	reticulocyte+binding+protein+homologue+1%2Cnormocyte+binding+protein+1+%28RH1%29	SNP	G	T	non_synonymous_coding	aGa/aTa	R257I 770G>T
Primaquine	Pf3D7_04_v3	1197879	PF3D7_0426000	"erythrocyte membrane protein 1, PfEMP1 (VAR)"	SNP	A	G	intergenic
Primaquine	Pf3D7_06_v3	30016	PF3D7_0600600	erythrocyte+membrane+protein+1+%28PfEMP1%29%2C+exon+2+%28VAR%29	SNP	G	A	synonymous_variant	Cta/Tta	L309L 925C>T
Primaquine	Pf3D7_06_v3	304591	PF3D7_0607300	uroporphyrinogen III decarboxylase (UROD)	SNP	A	T	intergenic		n.304591A>T
Primaquine	Pf3D7_06_v3	808639	PF3D7_0619300	conserved+Plasmodium+protein%2C+unknown+function	SNP	T	C	non_synonymous_coding	Ata/Gta	I1972Val 5914A>G
Primaquine	Pf3D7_07_v3	3762	PF3D7_0700100	"erythrocyte membrane protein 1, PfEMP1 (VAR)"	SNP	C	T	intergenic		n.3762C>T
Primaquine	Pf3D7_07_v3	3765	PF3D7_0700100	"erythrocyte membrane protein 1, PfEMP1 (VAR)"	SNP	C	T	intergenic		n.3765C>T
Primaquine	Pf3D7_07_v3	517510	PF3D7_0711700	erythrocyte+membrane+protein+1%2C+PfEMP1+%28VAR%29	SNP	A	T	non_synonymous_coding	tTt/tAt	F639Y 1916T>A
Primaquine	Pf3D7_07_v3	517512	PF3D7_0711700	erythrocyte+membrane+protein+1%2C+PfEMP1+%28VAR%29	SNP	A	G	synonymous_variant	aaT/aaC	N638N 1914T>C
Primaquine	Pf3D7_07_v3	1439367	PF3D7_0733000	"erythrocyte membrane protein 1, PfEMP1 (VAR)"	SNP	C	G	intergenic
Primaquine	Pf3D7_07_v3	1439370	PF3D7_0733000	"erythrocyte membrane protein 1, PfEMP1 (VAR)"	SNP	G	A	intergenic
Primaquine	Pf3D7_08_v3	121596	PF3D7_0801800	mannose-6-phosphate+isomerase%2C+putative	SNP	C	A	stop_gained	Gaa/Taa	E158* 472G>T
Primaquine	Pf3D7_08_v3	1436556	PF3D7_0833500	erythrocyte+membrane+protein+1%2C+PfEMP1+%28VAR%29	SNP	A	T	synonymous_variant	atT/atA	I2016I 6048T>A
Primaquine	Pf3D7_08_v3	1436559	PF3D7_0833500	erythrocyte+membrane+protein+1%2C+PfEMP1+%28VAR%29	SNP	A	G	synonymous_variant	tcT/tcC	S2015S 6045T>C
Primaquine	Pf3D7_08_v3	1436563	PF3D7_0833500	erythrocyte+membrane+protein+1%2C+PfEMP1+%28VAR%29	SNP	G	A	non_synonymous_coding	aCt/aTt	T2014I 6041C>T
Primaquine	Pf3D7_09_v3	833604	PF3D7_0920400	"conserved Plasmodium protein, unknown function"	SNP	G	A	intergenic		n.833604G>A
Primaquine	Pf3D7_09_v3	1536409	PF3D7_0937800	"erythrocyte membrane protein 1, PfEMP1 (VAR)"	SNP	T	C	intergenic
Primaquine	Pf3D7_10_v3	23805	PF3D7_1000100	"erythrocyte membrane protein 1, PfEMP1 (VAR)"	SNP	G	T	intergenic		n.23805G>T
Primaquine	Pf3D7_10_v3	23827	PF3D7_1000100	"erythrocyte membrane protein 1, PfEMP1 (VAR)"	SNP	G	C	intergenic		n.23827G>C
Primaquine	Pf3D7_10_v3	23831	PF3D7_1000100	"erythrocyte membrane protein 1, PfEMP1 (VAR)"	SNP	G	A	intergenic		n.23831G>A
Primaquine	Pf3D7_11_v3	16030	PF3D7_1100100	"erythrocyte membrane protein 1, PfEMP1 (VAR)"	SNP	C	A	intergenic		n.16030C>A
Primaquine	Pf3D7_11_v3	16071	PF3D7_1100100	"erythrocyte membrane protein 1, PfEMP1 (VAR)"	SNP	A	G	intergenic		n.16071A>G
Primaquine	Pf3D7_13_v3	573124	PF3D7_1313500	"conserved Plasmodium membrane protein, unknown function"	SNP	T	G	intergenic		n.573124T>G
Primaquine	Pf3D7_13_v3	861462	PF3D7_1321100	conserved+Plasmodium+protein%2C+unknown+function	SNP	T	G	non_synonymous_coding	Aaa/Caa	K3442Q 10324A>C
Primaquine	Pf3D7_14_v3	1264173	PF3D7_1432200	conserved+Plasmodium+protein%2C+unknown+function	SNP	C	T	synonymous_variant	ttC/ttT	F116F 348C>T
Primaquine	Pf3D7_14_v3	1264177	PF3D7_1432200	conserved+Plasmodium+protein%2C+unknown+function	SNP	T	G	non_synonymous_coding	Ttg/Gtg	L118Val 352T>G
Primaquine	Pf3D7_14_v3	2188120	PF3D7_1453400	"conserved Plasmodium protein, unknown function"	SNP	G	T	intergenic		n.2188120G>T
Primaquine	Pf3D7_14_v3	2188122	PF3D7_1453400	"conserved Plasmodium protein, unknown function"	SNP	A	T	intergenic		n.2188122A>T
Primaquine	Pf3D7_01_v3	555445	PF3D7_0114400	"erythrocyte membrane protein 1 (PfEMP1), exon 2, pseudogene (VAR)"	INDEL	TAA	T,TA	intergenic		n.555446_555447delAA
Primaquine	Pf3D7_02_v3	756990	PF3D7_0218600	conserved+Plasmodium+protein%2C+unknown+function	INDEL	A	AAAAAC	frameshift_variant	aaa/aaCAAAAa	K526fs 1577_1578insCAAAA
Primaquine	Pf3D7_02_v3	758412	PF3D7_0218600	conserved+Plasmodium+protein%2C+unknown+function	INDEL	AT	A	frameshift_variant	ttt/	F1000fs 3000delT
Primaquine	Pf3D7_03_v3	4624	PF3D7_0300100	"erythrocyte membrane protein 1, PfEMP1 (VAR)"	INDEL	TGG	T	intergenic		n.4625_4626delGG
Primaquine	Pf3D7_03_v3	4628	PF3D7_0300100	"erythrocyte membrane protein 1, PfEMP1 (VAR)"	INDEL	A	ATT	intergenic		n.4628_4629insTT
Primaquine	Pf3D7_03_v3	208949	PF3D7_0304200	EH (Eps15 homology) protein (PAST1)	INDEL	CA	C	intergenic		n.208950delA
Primaquine	Pf3D7_03_v3	435104	PF3D7_0310200	phd+finger+protein%2C+putative	INDEL	GGTAGATGTAGACCACAAAATGGTAGATGTAGACCACAAAATGGTAGATGTAGACCACAAAA	G	frameshift_variant	gtagatgtagaccacaaaatggtagatgtagaccacaaaatggtagatgtagaccacaaaatg/	Val2606fs 7816_7876delGTAGATGTAGACCACAAAATGGTAGATGTAGACCACAAAATGGTAGATGTAGACCACAAAA
Primaquine	Pf3D7_03_v3	503211	PF3D7_0311700	plasmepsin+VI	INDEL	TAAAAA	T	intron_variant		c.399-79_399-75delAAAAA
Primaquine	Pf3D7_03_v3	871248	PF3D7_0320800	ATP-dependent+RNA+helicase+DDX6+%28DOZI%29	INDEL	A	AAAAAAAAAAAAAAAAAT	intron_variant		c.391+41_391+42insAAAAAAAAAAAAAAAAT
Primaquine	Pf3D7_03_v3	964260	PF3D7_0322800	conserved+Plasmodium+protein%2C+unknown+function	INDEL	TA	T	intron_variant		c.100+61delA
Primaquine	Pf3D7_04_v3	801420	PF3D7_0418000	conserved+Plasmodium+protein%2C+unknown+function	INDEL	AT	A	intron_variant		c.6466-24delT
Primaquine	Pf3D7_05_v3	1308566	PF3D7_0532300	Plasmodium+exported+protein+%28PHISTb%29%2C+unknown+function	INDEL	C	CAT	intron_variant		c.202-46_202-45insAT
Primaquine	Pf3D7_07_v3	847704	PF3D7_0719300	"actin-related protein, putative (ARP6)"	INDEL	GAAAAAAAAAAAAAAAATAAAAAAAAAAAAAAAAAAAAAAAAAAA	G	intergenic		n.847705_847748delAAAAAAAAAAAAAAAATAAAAAAAAAAAAAAAAAAAAAAAAAAA
Primaquine	Pf3D7_07_v3	965148	PF3D7_0722800	"conserved Plasmodium protein, unknown function"	INDEL	GAAAA	G,GA	intergenic		n.965149_965152delAAAA
Primaquine	Pf3D7_08_v3	351618	PF3D7_0806600	kinesin-like+protein%2C+putative	INDEL	TATAAATATAA	T	intron_variant		c.939+62_939+71delTTATATTTAT
Primaquine	Pf3D7_13_v3	929530	PF3D7_1322100	variant-silencing SET protein (SETvs)	INDEL	AT	A	intergenic		n.929531delT
Primaquine	Pf3D7_13_v3	1389987	PF3D7_1334000	"conserved Plasmodium protein, unknown function"	INDEL	T	TTTTTTCTTTTTC	intergenic		n.1389987_1389988insTTTTTCTTTTTC
Primaquine	Pf3D7_13_v3	2052997	PF3D7_1351400	60S+ribosomal+protein+L17%2C+putative	INDEL	GTATATA	G,GTA	intron_variant		c.310-84_310-79delTATATA
Primaquine	Pf3D7_13_v3	2607554	PF3D7_1364900	ferrochelatase+%28FC%29	INDEL	A	AT	intron_variant		c.238+115_238+116insA
Primaquine	Pf3D7_14_v3	1533692	PF3D7_1437900	HSP40%2C+subfamily+A%2C+putative	INDEL	ATATATATATATATAT	A	intron_variant		c.67-46_67-32delTATATATATATATAT
Primaquine	Pf3D7_14_v3	2152355	PF3D7_1452500	SNARE+protein%2C+putative+%28BET1%29	INDEL	A	AAAAAGAAAAG	intron_variant		c.467+57_467+58insCTTTTCTTTT
