# Supplementary material for: Mapping the malaria parasite druggable genome by using in vitro evolution and chemogenomics
Source: Science. 2018 Jan 12;359(6372):191–9. doi: 10.1126/science.aan4472 (PMC5925756; doi:10.1126/science.aan4472)
Supplement: Mapping the malaria parasite druggable genome by using in vitro evolution and chemogenomics [file Science-359-191-s002.zip › aan4472_Cowell_SM_table_S5.xlsx]

## Sheet: Sheet1
Table S5. The 148 missense SNVs found in the set of 235 compound-resistant clones in comparison to their isogenic sensitive parent sequences.
Chromosome	Position	Gene_Name	Gene_Descrip	PlasmoDBv29Annotations::_NonSyn_Syn SNP Ratio All Strains_	EC number	Nonsynonomous SNV Count by Gene_Name
M76611	3868	mal_mito_3	cytochrome+b+%28CYTB%29	0	1.10.2.2 (Ubiquinol--cytochrome-c reductase)	7
M76611	3882	mal_mito_3	cytochrome+b+%28CYTB%29	0	1.10.2.2 (Ubiquinol--cytochrome-c reductase)	7
M76611	3888	mal_mito_3	cytochrome+b+%28CYTB%29	0	1.10.2.2 (Ubiquinol--cytochrome-c reductase)	7
M76611	3890	mal_mito_3	cytochrome+b+%28CYTB%29	0	1.10.2.2 (Ubiquinol--cytochrome-c reductase)	7
M76611	3922	mal_mito_3	cytochrome+b+%28CYTB%29	0	1.10.2.2 (Ubiquinol--cytochrome-c reductase)	7
M76611	4290	mal_mito_3	cytochrome+b+%28CYTB%29	0	1.10.2.2 (Ubiquinol--cytochrome-c reductase)	7
M76611	4341	mal_mito_3	cytochrome+b+%28CYTB%29	0	1.10.2.2 (Ubiquinol--cytochrome-c reductase)	7
Pf3D7_01_v3	136452	PF3D7_0103100	conserved+Plasmodium+protein%2C+unknown+function	3.72	null	2
Pf3D7_01_v3	136492	PF3D7_0103100	vacuolar protein sorting-associated protein 51, putative	3.72	null	2
Pf3D7_01_v3	245013	PF3D7_0105700	asparagine-rich+antigen+Pfa35-2	4.34	null	1
Pf3D7_01_v3	304636	PF3D7_0107500	lipid%2Fsterol%3AH++symporter	2.37	null	5
Pf3D7_01_v3	305635	PF3D7_0107500	lipid%2Fsterol%3AH++symporter	2.37	null	5
Pf3D7_01_v3	305936	PF3D7_0107500	lipid%2Fsterol%3AH++symporter	2.37	null	5
Pf3D7_01_v3	307789	PF3D7_0107500	lipid%2Fsterol%3AH++symporter	2.37	null	5
Pf3D7_01_v3	308064	PF3D7_0107500	lipid%2Fsterol%3AH++symporter	2.37	null	5
Pf3D7_01_v3	381644	PF3D7_0109800	phenylalanine--tRNA+ligase%2C+putative	2.14	6.1.1.20 (Phenylalanine--tRNA ligase)	4
Pf3D7_01_v3	382231	PF3D7_0109800	phenylalanine--tRNA+ligase%2C+putative	2.14	6.1.1.20 (Phenylalanine--tRNA ligase)	4
Pf3D7_01_v3	382329	PF3D7_0109800	phenylalanine--tRNA+ligase%2C+putative	2.14	6.1.1.20 (Phenylalanine--tRNA ligase)	4
Pf3D7_01_v3	382344	PF3D7_0109800	phenylalanine--tRNA+ligase%2C+putative	2.14	6.1.1.20 (Phenylalanine--tRNA ligase)	4
Pf3D7_02_v3	142227	PF3D7_0203000	conserved+Plasmodium+protein%2C+unknown+function	2.63	null	1
Pf3D7_02_v3	220634	PF3D7_0205300	conserved+Plasmodium+protein%2C+unknown+function	4.73	null	1
Pf3D7_02_v3	734280	PF3D7_0217800	40S+ribosomal+protein+S26+%28RPS26%29	1	null	1
Pf3D7_03_v3	255331	PF3D7_0305300	conserved+Plasmodium+membrane+protein%2C+unknown+function	6	null	1
Pf3D7_03_v3	262510	PF3D7_0305500	conserved+Plasmodium+protein%2C+unknown+function	2.75	null	1
Pf3D7_03_v3	476954	PF3D7_0311200	valine--tRNA+ligase%2C+putative	4.42	6.1.1.9 (Valine--tRNA ligase)	1
Pf3D7_03_v3	823307	PF3D7_0319700	ABC+transporter%2C+putative	5.07	3.6.3.- (Acting on acid anhydrides; catalyzing transmembrane movement of substances.)	5
Pf3D7_03_v3	827475	PF3D7_0319700	ABC+transporter%2C+putative	5.07	3.6.3.- (Acting on acid anhydrides; catalyzing transmembrane movement of substances.)	5
Pf3D7_03_v3	827777	PF3D7_0319700	ABC+transporter%2C+putative	5.07	3.6.3.- (Acting on acid anhydrides; catalyzing transmembrane movement of substances.)	5
Pf3D7_03_v3	827778	PF3D7_0319700	ABC+transporter%2C+putative	5.07	3.6.3.- (Acting on acid anhydrides; catalyzing transmembrane movement of substances.)	5
Pf3D7_03_v3	827778	PF3D7_0319700	ABC+transporter%2C+putative	5.07	3.6.3.- (Acting on acid anhydrides; catalyzing transmembrane movement of substances.)	5
Pf3D7_03_v3	923216	PF3D7_0321900	cyclic amine resistance locus protein	3	null	8
Pf3D7_03_v3	923216	PF3D7_0321900	cyclic+amine+resistance+locus+protein+%28CARL%29	3	null	8
Pf3D7_03_v3	925566	PF3D7_0321900	cyclic+amine+resistance+locus+protein+%28CARL%29	3	null	8
Pf3D7_03_v3	925589	PF3D7_0321900	cyclic amine resistance locus protein	3	null	8
Pf3D7_03_v3	925589	PF3D7_0321900	cyclic amine resistance locus protein	3	null	8
Pf3D7_03_v3	925589	PF3D7_0321900	cyclic+amine+resistance+locus+protein+%28CARL%29	3	null	8
Pf3D7_03_v3	925598	PF3D7_0321900	cyclic+amine+resistance+locus+protein+%28CARL%29	3	null	8
Pf3D7_03_v3	925601	PF3D7_0321900	cyclic+amine+resistance+locus+protein+%28CARL%29	3	null	8
Pf3D7_03_v3	926413	PF3D7_0321900	cyclic+amine+resistance+locus+protein+%28CARL%29	3	null	8
Pf3D7_03_v3	926422	PF3D7_0321900	cyclic+amine+resistance+locus+protein+%28CARL%29	3	null	8
Pf3D7_03_v3	926422	PF3D7_0321900	cyclic+amine+resistance+locus+protein+%28CARL%29	3	null	8
Pf3D7_03_v3	926708	PF3D7_0321900	cyclic+amine+resistance+locus+protein+%28CARL%29	3	null	8
Pf3D7_03_v3	948691	PF3D7_0322600	conserved+Plasmodium+protein%2C+unknown+function	4.17	null	1
Pf3D7_04_v3	138507	PF3D7_0402300	reticulocyte+binding+protein+homologue+1%2Cnormocyte+binding+protein+1+%28RH1%29	4.49	null	1
Pf3D7_04_v3	254281	PF3D7_0404600	conserved+Plasmodium+membrane+protein%2C+unknown+function	3.86	null	1
Pf3D7_04_v3	482505	PF3D7_0410700	GTPase%2C+putative	5.07	3.6.5.1 (Heterotrimeric G-protein GTPase)	1
Pf3D7_04_v3	685752	PF3D7_0415300	cdc2-related protein kinase 3	1.72	2.7.11.22 (Cyclin-dependent kinase)	1
Pf3D7_04_v3	749220	PF3D7_0417200	bifunctional+dihydrofolate+reductase-thymidylate+synthase+%28DHFR-TS%29	5.5	2.1.1.45 (Thymidylate synthase)	3
Pf3D7_04_v3	749294	PF3D7_0417200	bifunctional+dihydrofolate+reductase-thymidylate+synthase+%28DHFR-TS%29	5.5	2.1.1.45 (Thymidylate synthase)	3
Pf3D7_04_v3	749738	PF3D7_0417200	bifunctional+dihydrofolate+reductase-thymidylate+synthase+%28DHFR-TS%29	5.5	2.1.1.45 (Thymidylate synthase)	3
Pf3D7_05_v3	184904	PF3D7_0504700	conserved+Plasmodium+protein%2C+unknown+function	1.9	3.6.4.13 (RNA helicase)	1
Pf3D7_05_v3	228980	PF3D7_0505100	trafficking+protein+particle+complex+subunit+8%2C+putative+%28TRS85%29	2.86	3.6.4.12 (DNA helicase)	1
Pf3D7_05_v3	414333	PF3D7_0509800	phosphatidylinositol+4-kinase	7.27	2.7.1.67 (1-phosphatidylinositol 4-kinase)	7
Pf3D7_05_v3	414617	PF3D7_0509800	phosphatidylinositol+4-kinase	7.27	2.7.1.67 (1-phosphatidylinositol 4-kinase)	7
Pf3D7_05_v3	958835	PF3D7_0523000	multidrug+resistance+protein+%28MDR1%29	3.18	3.6.3.44 (Xenobiotic-transporting ATPase)	4
Pf3D7_05_v3	960307	PF3D7_0523000	multidrug+resistance+protein+%28MDR1%29	3.18	3.6.3.44 (Xenobiotic-transporting ATPase)	4
Pf3D7_05_v3	960308	PF3D7_0523000	multidrug+resistance+protein+%28MDR1%29	3.18	3.6.3.44 (Xenobiotic-transporting ATPase)	4
Pf3D7_05_v3	960412	PF3D7_0523000	multidrug+resistance+protein+%28MDR1%29	3.18	3.6.3.44 (Xenobiotic-transporting ATPase)	4
Pf3D7_05_v3	1042644	PF3D7_0525100	acyl-CoA+synthetase+%28ACS10%29	7	6.2.1.3 (Long-chain-fatty-acid--CoA ligase)	1
Pf3D7_05_v3	1265211	PF3D7_0530900	formin+1	4.45	null	1
Pf3D7_06_v3	566727	PF3D7_0613800	transcription+factor+with+AP2+domain%28s%29+%28ApiAP2%29	4.46	null	1
Pf3D7_06_v3	594251	PF3D7_0614200	cytosolic Fe-S cluster assembly factor NAR1, putative	24.5	1.12.7.2 (Ferredoxin hydrogenase)	1
Pf3D7_06_v3	594251	PF3D7_0614200	cytosolic Fe-S cluster assembly factor NAR1, putative	24.5	1.12.7.2 (Ferredoxin hydrogenase)	1
Pf3D7_06_v3	645039	PF3D7_0615500	cdc2-related+protein+kinase+5+%28CRK5%29	3.5	2.7.11.22 (Cyclin-dependent kinase)	1
Pf3D7_06_v3	808639	PF3D7_0619300	conserved+Plasmodium+protein%2C+unknown+function	4.06	null	2
Pf3D7_06_v3	809222	PF3D7_0619300	conserved+Plasmodium+protein%2C+unknown+function	4.06	null	2
Pf3D7_06_v3	1214868	PF3D7_0629500	amino+acid+transporter%2C+putative	10	null	4
Pf3D7_06_v3	1215292	PF3D7_0629500	amino+acid+transporter%2C+putative	10	null	4
Pf3D7_06_v3	1215318	PF3D7_0629500	amino+acid+transporter%2C+putative	10	null	4
Pf3D7_06_v3	1215453	PF3D7_0629500	amino+acid+transporter%2C+putative	10	null	4
Pf3D7_07_v3	403591	PF3D7_0709000	chloroquine+resistance+transporter+%28CRT%29	10	null	4
Pf3D7_07_v3	403624	PF3D7_0709000	chloroquine+resistance+transporter+%28CRT%29	10	null	4
Pf3D7_07_v3	403667	PF3D7_0709000	chloroquine+resistance+transporter+%28CRT%29	10	null	4
Pf3D7_07_v3	403990	PF3D7_0709000	chloroquine+resistance+transporter+%28CRT%29	10	null	4
Pf3D7_07_v3	435126	PF3D7_0709700	lysophospholipase%2C+putative	1	3.1.1.5 (Lysophospholipase)	2
Pf3D7_07_v3	435160	PF3D7_0709700	lysophospholipase%2C+putative	1	3.1.1.5 (Lysophospholipase)	2
Pf3D7_07_v3	435228	PF3D7_0709700	lysophospholipase%2C+putative	1	3.1.1.5 (Lysophospholipase)	2
Pf3D7_07_v3	1110487	PF3D7_0726400	conserved+Plasmodium+membrane+protein%2C+unknown+function	3.72	null	1
Pf3D7_07_v3	1186766	PF3D7_0727900	conserved+Plasmodium+protein%2C+unknown+function	2.55	null	1
Pf3D7_08_v3	712552	PF3D7_0815100	RAP+protein%2C+putative	5.14	null	1
Pf3D7_08_v3	1137037	PF3D7_0826100	E3+ubiquitin-protein+ligase%2C+putative	2.22	6.3.2.- (Acid--D-amino-acid ligases (peptide synthases).)	1
Pf3D7_08_v3	1353912	PF3D7_0831500	Plasmodium+exported+protein+%28PHIST%29%2C+unknown+function	13	null	1
Pf3D7_09_v3	441197	PF3D7_0909700	FHA+domain+protein%2C+putative	1.4	null	2
Pf3D7_09_v3	443072	PF3D7_0909700	FHA+domain+protein%2C+putative	1.4	null	2
Pf3D7_09_v3	450256	PF3D7_0909900	helicase+with+Zn-finger+motif%2C+putative	2.56	null	1
Pf3D7_09_v3	684723	PF3D7_0916400	conserved+Plasmodium+protein%2C+unknown+function	4.63	null	1
Pf3D7_09_v3	1137311	PF3D7_0928100	conserved+Plasmodium+protein%2C+unknown+function	4	null	1
Pf3D7_10_v3	373873	PF3D7_1009100	conserved+Plasmodium+membrane+protein%2C+unknown+function	2.27	null	1
Pf3D7_10_v3	750852	PF3D7_1018800	conserved+protein%2C+unknown+function	2.42	null	1
Pf3D7_10_v3	1168453	PF3D7_1028300	nucleolar+preribosomal+assembly+protein%2C+putative	10	null	1
Pf3D7_10_v3	1448953	PF3D7_1036800	acetyl-CoA+transporter%2C+putative	2.25	null	7
Pf3D7_10_v3	1449790	PF3D7_1036800	acetyl-CoA+transporter%2C+putative	2.25	null	7
Pf3D7_10_v3	1450692	PF3D7_1036800	acetyl-CoA+transporter%2C+putative	2.25	null	7
Pf3D7_10_v3	1451010	PF3D7_1036800	acetyl-CoA+transporter%2C+putative	2.25	null	7
Pf3D7_10_v3	1451017	PF3D7_1036800	acetyl-CoA+transporter%2C+putative	2.25	null	7
Pf3D7_10_v3	1451060	PF3D7_1036800	acetyl-CoA+transporter%2C+putative	2.25	null	7
Pf3D7_10_v3	1477944	PF3D7_1037300	ADP%2FATP+transporter+on+adenylate+translocase	0.5	null	1
Pf3D7_11_v3	274069	PF3D7_1106500	conserved+Plasmodium+protein%2C+unknown+function	3.38	null	1
Pf3D7_11_v3	519297	PF3D7_1113300	UDP-galactose+transporter%2C+putative	1.6	null	1
Pf3D7_11_v3	563740	PF3D7_1114900	conserved+Plasmodium+protein%2C+unknown+function	3.2	null	1
Pf3D7_11_v3	631572	PF3D7_1116700	cathepsin+C%2C+homolog%2Cdipeptidyl+peptidase+1+%28DPAP1%29	1.79	3.4.14.1 (Dipeptidyl-peptidase I)	3
Pf3D7_11_v3	631638	PF3D7_1116700	cathepsin+C%2C+homolog%2Cdipeptidyl+peptidase+1+%28DPAP1%29	1.79	3.4.14.1 (Dipeptidyl-peptidase I)	3
Pf3D7_11_v3	632698	PF3D7_1116700	cathepsin+C%2C+homolog%2Cdipeptidyl+peptidase+1+%28DPAP1%29	1.79	3.4.14.1 (Dipeptidyl-peptidase I)	3
Pf3D7_11_v3	988073	PF3D7_1125100	vacuolar+membrane+protein-related%2C+putative	1.71	null	1
Pf3D7_11_v3	1444765	PF3D7_1136600	conserved+Plasmodium+protein%2C+unknown+function	7.83	null	1
Pf3D7_11_v3	1655458	PF3D7_1141100	conserved+Plasmodium+protein%2C+unknown+function	7.93	null	1
Pf3D7_11_v3	1891054	PF3D7_1147500	farnesyltransferase+beta+subunit%2C+putative	3.13	2.5.1.58 (Protein farnesyltransferase)	2
Pf3D7_11_v3	1891055	PF3D7_1147500	farnesyltransferase+beta+subunit%2C+putative	3.13	2.5.1.58 (Protein farnesyltransferase)	2
Pf3D7_12_v3	529831	PF3D7_1211900	non-SERCA-type+Ca2++-transporting+P-ATPase+%28ATP4%29	2.2	3.6.3.8 (Calcium-transporting ATPase)	6
Pf3D7_12_v3	532013	PF3D7_1211900	non-SERCA-type+Ca2++-transporting+P-ATPase+%28ATP4%29	2.2	3.6.3.8 (Calcium-transporting ATPase)	6
Pf3D7_12_v3	532169	PF3D7_1211900	non-SERCA-type+Ca2++-transporting+P-ATPase+%28ATP4%29	2.2	3.6.3.8 (Calcium-transporting ATPase)	6
Pf3D7_12_v3	532191	PF3D7_1211900	non-SERCA-type+Ca2++-transporting+P-ATPase+%28ATP4%29	2.2	3.6.3.8 (Calcium-transporting ATPase)	6
Pf3D7_12_v3	532193	PF3D7_1211900	non-SERCA-type+Ca2++-transporting+P-ATPase+%28ATP4%29	2.2	3.6.3.8 (Calcium-transporting ATPase)	6
Pf3D7_12_v3	532240	PF3D7_1211900	non-SERCA-type+Ca2++-transporting+P-ATPase+%28ATP4%29	2.2	3.6.3.8 (Calcium-transporting ATPase)	6
Pf3D7_12_v3	552397	PF3D7_1212500	glycerol-3-phosphate+acyltransferase+%28GAT%29	3.33	2.3.1.15 (Glycerol-3-phosphate 1-O-acyltransferase)	1
Pf3D7_12_v3	1196289	PF3D7_1229100	multidrug resistance-associated protein 2	2.78	3.6.3.44 (Xenobiotic-transporting ATPase)	2
Pf3D7_12_v3	1198008	PF3D7_1229100	ABC+transporter%2C+%28CT+family%29+%28MRP2%29	2.78	3.6.3.44 (Xenobiotic-transporting ATPase)	2
Pf3D7_12_v3	1611521	PF3D7_1238800	acyl-CoA+synthetase+%28ACS11%29	1.54	6.2.1.3 (Long-chain-fatty-acid--CoA ligase)	3
Pf3D7_12_v3	1612304	PF3D7_1238800	acyl-CoA+synthetase+%28ACS11%29	1.54	6.2.1.3 (Long-chain-fatty-acid--CoA ligase)	3
Pf3D7_12_v3	1612364	PF3D7_1238800	acyl-CoA+synthetase+%28ACS11%29	1.54	6.2.1.3 (Long-chain-fatty-acid--CoA ligase)	3
Pf3D7_12_v3	1778278	PF3D7_1241700	replication+factor+C+subunit+4%2C+putative	0.33	null	1
Pf3D7_12_v3	1964182	PF3D7_1247600	conserved+Plasmodium+protein%2C+unknown+function	1.27	null	1
Pf3D7_12_v3	2150775	PF3D7_1252600	lysophospholipase%2C+putative	1.43	3.1.1.5 (Lysophospholipase)	1
Pf3D7_13_v3	411526	PF3D7_1308900	mRNA-decapping+enzyme+2%2C+putative+%28DCP2%29	2.81	null	1
Pf3D7_13_v3	563942	PF3D7_1313100	conserved+Plasmodium+protein%2C+unknown+function	3.36	null	1
Pf3D7_13_v3	861462	PF3D7_1321100	conserved+Plasmodium+protein%2C+unknown+function	3.73	null	1
Pf3D7_13_v3	892658	PF3D7_1321500.1	3%27%2C5%27-cyclic+nucleotide+phosphodiesterase%2C+putative+%28PDEbeta%29		3.1.4.35 (3',5'-cyclic-GMP phosphodiesterase)	1
Pf3D7_13_v3	2185145	PF3D7_1354900	conserved+Plasmodium+protein%2C+unknown+function	4.33	null	1
Pf3D7_13_v3	2451006	PF3D7_1361100	Sec24+subunit+a+%28SEC24a%29	1.87	null	1
Pf3D7_13_v3	2816572	PF3D7_1371600	erythrocyte+binding+like+protein+1%2C+pseudogene+%28EBL1%29	4.6	null	1
Pf3D7_14_v3	595097	PF3D7_1414700	ubiquitin+carboxyl-terminal+hydrolase%2C+putative	3.75	3.4.19.12 (Ubiquitinyl hydrolase 1)	1
Pf3D7_14_v3	1264177	PF3D7_1432200	conserved+Plasmodium+protein%2C+unknown+function	2.54	null	1
Pf3D7_14_v3	1365179	PF3D7_1434000	CCR4-associated+factor+16%2C+putative+%28CAF16%29	1.25	null	1
Pf3D7_14_v3	1581992	PF3D7_1439100	DEAD%2FDEAH+box+helicase%2C+putative	2.96	3.6.4.13 (RNA helicase)	1
Pf3D7_14_v3	1955156	PF3D7_1447900	multidrug+resistance+protein+2+%28heavy+metal+transport+family%29+%28MDR2%29	2.6	3.6.3.- (Acting on acid anhydrides; catalyzing transmembrane movement of substances.)	1
Pf3D7_14_v3	2021188	PF3D7_1449400	crossover junction endonuclease MUS81, putative	6.5	null	1
Pf3D7_14_v3	2151029	PF3D7_1452400	conserved+Plasmodium+protein%2C+unknown+function	6.22	null	1
Pf3D7_14_v3	2272115	PF3D7_1455600	ferlin%2C+putative	2.66	null	1
Pf3D7_14_v3	2285153	PF3D7_1455800	LCCL+domain-containing+protein+%28CCp2%29	1.95	null	1
Pf3D7_14_v3	2468952	PF3D7_1460500	conserved+Plasmodium+protein%2C+unknown+function	7	null	2
Pf3D7_14_v3	2468955	PF3D7_1460500	conserved+Plasmodium+protein%2C+unknown+function	7	null	2
Pf3D7_14_v3	2874630	PF3D7_1470100	conserved+Plasmodium+protein%2C+unknown+function	2.34	null	1
Pf3D7_14_v3	2914571	PF3D7_1471200	inorganic+anion+exchanger%2C+inorganic+anion+antiporter+%28SulP%29	1	null	3
Pf3D7_14_v3	2914955	PF3D7_1471200	inorganic+anion+exchanger%2C+inorganic+anion+antiporter+%28SulP%29	1	null	3
Pf3D7_14_v3	2915012	PF3D7_1471200	inorganic+anion+exchanger%2C+inorganic+anion+antiporter+%28SulP%29	1	null	3
Pf3D7_14_v3	2942394	PF3D7_1472100	Yip1+protein%2C+putative	5	null	1
Pf3D7_14_v3	3103130	PF3D7_1475400	cysteine+repeat+modular+protein+4+%28CRMP4%29	3.22	null	1
Pf3D7_14_v3	3223665	PF3D7_1478400	Plasmodium+exported+protein%2C+unknown+function%2C+pseudogene	9.5	null	1
